# Supplementary material for: Recent insights into the evolution of innate viral sensing in animals
Source: Curr Opin Microbiol. 2014 Aug;20:170–5. doi: 10.1016/j.mib.2014.05.010 (PMC4194319; doi:10.1016/j.mib.2014.05.010)
Supplement: Supplementary file 1 [file mmc1.txt]

SUPPLEMENTARY MATERIAL

SEQUENCE ALIGNMENTS USED IN FIGURE 2.

SEQUENCE IDENTIFIERS DERIVE FROM GENBANK OR ENSEMBLE IDs.

[TLR1]
>Tupaia_belangeri_TreeShrew_ENSTBEG00000006231_TLR1
ATCAGAATCCAGTTGTCGAATGAAACTGAAGTTTTAGTGAACAGGTCAAAAACAGATCTCACCCATATTCCCCAAGACCTACCTCTGGAAACAACAACCTTAGACATGTCACACAACTATATATCTGAGCTTCAGACTTCTGTCCTCCTACCACTCTCCAACCTGAGGATTTTGATTCTTTCTCATAATAGTATTCAGCATCTTGATCTCAGTGTTTTTGAATTCAATCAGGAATTGGAATACTTGGATGTATCGCACAACAAGTTGGGGAGCCTTTCTTGCCACCCTACTGTGAACCTCAAGCACTTAGACCTTTCGTTTAATGCATTTGATGCCCTGCCCATATGCAAGGAGTTTGGCAACATGCTTCAACTAAAATTTCTGGGACTGAGCGCTTCACAGCTACAGAAATCCAGCATGCTGCCAATTGCTCATTTGAACATTAGCAAGCTCTTGCTGGTCTTAGGAGAAACTTATGGAAAAAAAGAAGACCCTGGGAGCCTTCAGGGTATTAATACAGAGAGTCTGCACATTGTTTTTCCCACAGAAAAGGAATTCCATTATATTCTGGATGTGTCGGTCAGCACTATAGAAAGTCTGGAGCTGTCTAATATCAAATGTGTGCTAGATGATAACCAATGTTCCCATTTCCTACATGTTCTGTCAAAACTTCAGAGGAATCCGAGGCTGTCGAATCTTTCTTTAAACAACATCGAAACAACTTGGAATTCTTTCATGAAGATCCTCCAGTCGATTTGGAATACAACCATAGAGTATTTCTCCATTTCAAATGTGAAGCTACAAGGTCAACTTGACTTCACAGACTTTAACTATTTTGACACGTCTCTGAAGACCTTGTCTATACAACAAGTGGTCAGTGATGTGTTCAATTTTCCACAAAGTAAAATCTATAAAATCTTTTCAAACATGAACATCCAAAATTTCACAGTATCTGGTACACGCATGATTCACATGCTTTGTCCATCCCAAATCAGCCCATTTCTATATTTGGATTTTTCCAATAATCTCTTAACAGATACAGTTTTTGAAAATTGTAGAAGCTTGACCAAATTGAAGACATTTATTTTACGAATAAATCAGTTAAAAAAACTTACGAACATAGTTCATATGACCAAAGAGATGAAGTCTCTGCAACAATTAGATATTAGCCAGAATTCTATAAGGTATGATGACAATGAAGAAGTTTGTTTCTGGACTAAAAGTTTACTAAATTTAAATATGTCTTCAAATGTACTTACAGACTCTGTTTTCAGTTGCTTACCTCCCAAGATCAAGATACTTGATCTTCACAAGAACAGAATACAGAGCATTCCTAAAGGAGTCCTGCAACTAGAGTCTTTGCAAGAACTCAACATTGCTTTCAATTCTTTAGCTGACCTTCCTGGATGCGGTACCTTCAGCAGCCTTTCTGTCCTCATCCTTGACCATAACGTGGTTTCCCACCCATCAGATGATTTCTTCCAGAGCTGCCAGAAGATTAGATCACTCAAGGCAGGGAACAACCCATTCCAGTGTACATGTGAGCTAAGGGAATTTATCAAAAACATAGGCCAAGTACCAAGAGGGGTGGTGGAGGACTGGCCTGATTCTTACAAGTGTGACTACCCAGAAAGCTATAAGGGCACTCCACTGAAGGACTTCCACCTGTCTCAGTTATCCTGCAACACAGCTCTGTTGATTGTCACCGTTGGGGCCACCATGCTGCTGCTGACTGTGACCATGACCCTCCTCTGCATCTACTTGGACTTACCC---TATCTCAGG---GTGTTTCAG---ACCCAGACCCGGCGCAGAGCAAGGAACTTGCTCTTA---GGACTCCAAAGACTCCTCAGT---CATGCTTTTATTTCATACAGT---CAT---TCTGCCTGGGTGNNNNNNNNNNNNNNNNNNNNNNNNNNNNNNNNNNNNNNNNNNNNNNNNNNNNNNNNNNNNNNNNNNNNNNNNNNNNNNNNNNNNNNNNNNNNNNNNNNNNNNNNNNNNNNNNNNNNNNNNNNNNNNNNNNNNNNNNNNNNNNNNNNNNNNNNNNNNNNNNNNNNNNNNNNNNNNNNNNNNNNNNNNNNNNNNNNNNNNNNNNNNNNNNNNNNNNNNNNNNNNNNNNNNNNNNNNNNNNNNNNNNNNNNNNNNNNNNNNNNNNNNNNNNNNNNNNNNNNNNNNNNNNNNNNNNNNNNNNNNNNNNNNNNNNNNTTGCAG---CTTAAGAAGAATAGCAAACATGGACTGTTTTGGATCAACCTAAGAGCAGTCACTAATACTACATGGATAGAA
>G_gorilla_Gorilla_ENSGGOG00000013191_TLR1
ATCAGAATACAATTATCTGAAGAAAGTGAATTTTTAGTTGATAGGTCAAAAAACGGTCTCATCCGCGTTCCTAAAGACCTATCCCAGAAAACAACAATCTTAAATATATCACAAAATTATATATCTGAGCTTTGGACTTCTGACATCTTATCACTGTCAAAACTGAGGATTTTGATAATTTCTCATAATAGAATCCAGTATCTTGATATCAGTGTTTTCAGATTCAACCAGGAATTGGAATACTTGGATTTGTCCCACAACAAGTTGGCGAAGATTTCTTGCCACCCTACTGTGAACCTCAAGCACTTGGACCTGTCATTTAATGCATTTGATGCCCTGCCTATATGCAAAGAGTTTGGCAATATGTCTCAACTAAAATTTCTGGGGTTGAGCACCACACACTTAGAAAAATCTAGTGTGCTGCCAATTGCTCATTTGAATATCAGCAAGGTCTTGCTGGTCTTAGGAGAGACTTATGGGGAAAAAGAAGACCCTGAGGGCCTTCAAGACTTTAACACTGAGAGTCTGCACATTGTGTTCCCCACAAACAAAGAATTCCATTTTATTTTGGATGTGTCAGTCAAGACTGTAGCAAATCTGGAACTATCTAATATCAAATGTGTGCTAGAAGATAACAAATGTTCTTACTTCCTAAGTATTCTGGCAAAACTTCAAACAAATCCAAAGTTATCAAGTCTTACCTTAAACAACATTGAAACAACTTGGAATTCTTTCTTTAGGATCCTCCAGCTGGTTTGGCATACAACCGTATGGTATTTCTCAATTTCAAACGTGAAGCTACAGGGTCAGCTGGACTTCAGAGATTTTGATTATTCTGGCACTTCCTTGAAGGCCTTGTCTATACACCAAGTTGTCAGCGATGTGTTCAGTTTTCCACAAAGTGATATCTATGAAATCTTTTCGAATATGAACATCAAAAATTTCACAGTGTCTGGTACACCTATGGTCCACATGCTTTGCCCATCCAAAATTAGCCCGTTCCTGCATTTGGATTTTTCCAATAATCTCTTAACAGACACGGTTTTTGAAAATTGTGGGCACCTTACTGAGTTGGAGACACTTATTTTACAAATGAATCAATTAAAAGAACTTTCAAAAATAGCTGAAATGACTACACAGATGAAGTCTCTGCAACAATTGGATATTAGCCAGAATTCTGTAAGCTATGATGAAAAGAAAGGAGACTGTTCTTGGACTAAAAGTTTATTAAGTTTAAATATGTCTTCAAATATACTTACTGACACTATTTTCAGATGTTTACCTCCCAGGATCAAGGTACTTGATCTTCACAGCAATAAAATAAAGAGCGTTCCTAAACAAGTCGTAAAACTGGAAGCTTTGCAAGAACTCAATGTTGCTTTCAATTCTTTAACTGACCTTCCTGGATGTGGCAGCTTTAGCAGCCTTTCTGTATTGATCATTGATCACAATTCAGTTTCCCACCCATCAGCTGATTTCTTCCAGAGCTGCCAGAAGGTGAGGTCAATAAAAGCAGGGGACAATCCATTCCAATGTACCTGTGAGCTAAGAGAATTTGTCAAAAATATAGACCAAGCATCAAGCGAAGTGGTAGAGGGCTGGCCTGATTCTTATAAGTGTGACTACCCAGAAAGTTATAGAGGAACCCTACTAAAGGACTTTCACATGTCTGAATTATCCTGCAACATAACTCTGCTGATCATCACCATCGGTGCCACCATGCTGGTGTTGGCTGTGACTGTGACCTCCCTCTGCATCTACTTGGATCTGCCCTGGTATCTCAGGATGGTGTGCCAGTGGACCCAGACTCGGCGCAGGGCCAGGAACATACCCTTAGAAGAACTCCAGAGAAATCTCCAGTTTCATGCTTTTATTTCATATAGTGGGCACGATTCTTTCTGGGTGAAGAATGAATTATTACCAAACCTAGAGAAAGAAGGTATGCAGATTTGCCTTCATGAGAGAAACTTTGTTCCTGGCAAGAGCATTGTGGAAAATATCATCACCTGCATTGAGAAGAGTTACAAGTCCATCTTTGTTTTGTCTCCCAACTTTGTCCAGAGTGAATGGTGCCATTATGAACTCTACTTTGCCCATCACAATCTCTTTCATGAAGGATCTAATAACTTAATCCTGATCTTGCTGGAACCCATTCCGCAGTACTCCATTCCTAGCAGTTATCACAAGCTCAAAAGTCTCATGGCCAGGAGGACTTATTTGGAATGGCCCAAGGAAAAGAGCAAACGTGGGCTTTTTTGGGCTAACTTAAGGGCAGCCATTAATATTAAGCTGACAGAG
>Homo_sapiens_Human_ENSG00000174125_TLR1
ATCAGAATACAATTATCTGAAGAAAGTGAATTTTTAGTTGATAGGTCAAAAAACGGTCTCATCCACGTTCCTAAAGACCTATCCCAGAAAACAACAATCTTAAATATATCGCAAAATTATATATCTGAGCTTTGGACTTCTGACATCTTATCACTGTCAAAACTGAGGATTTTGATAATTTCTCATAATAGAATCCAGTATCTTGATATCAGTGTTTTCAAATTCAACCAGGAATTGGAATACTTGGATTTGTCCCACAACAAGTTGGTGAAGATTTCTTGCCACCCTACTGTGAACCTCAAGCACTTGGACCTGTCATTTAATGCATTTGATGCCCTGCCTATATGCAAAGAGTTTGGCAATATGTCTCAACTAAAATTTCTGGGGTTGAGCACCACACACTTAGAAAAATCTAGTGTGCTGCCAATTGCTCATTTGAATATCAGCAAGGTCTTGCTGGTCTTAGGAGAGACTTATGGGGAAAAAGAAGACCCTGAGGGCCTTCAAGACTTTAACACTGAGAGTCTGCACATTGTGTTCCCCACAAACAAAGAATTCCATTTTATTTTGGATGTGTCAGTCAAGACTGTAGCAAATCTGGAACTATCTAATATCAAATGTGTGCTAGAAGATAACAAATGTTCTTACTTCCTAAGTATTCTGGCGAAACTTCAAACAAATCCAAAGTTATCAAATCTTACCTTAAACAACATTGAAACAACTTGGAATTCTTTCATTAGGATCCTCCAGCTGGTTTGGCATACAACTGTATGGTATTTCTCAATTTCAAACGTGAAGCTACAGGGTCAGCTGGACTTCAGAGATTTTGATTATTCTGGCACTTCCTTGAAGGCCTTGTCTATACACCAAGTTGTCAGCGATGTGTTCGGTTTTCCGCAAAGTTATATCTATGAAATCTTTTCGAATATGAACATCAAAAATTTCACAGTGTCTGGTACACGCATGGTCCACATGCTTTGCCCATCCAAAATTAGCCCGTTCCTGCATTTGGATTTTTCCAATAATCTCTTAACAGACACGGTTTTTGAAAATTGTGGGCACCTTACTGAGTTGGAGACACTTATTTTACAAATGAATCAATTAAAAGAACTTTCAAAAATAGCTGAAATGACTACACAGATGAAGTCTCTGCAACAATTGGATATTAGCCAGAATTCTGTAAGCTATGATGAAAAGAAAGGAGACTGTTCTTGGACTAAAAGTTTATTAAGTTTAAATATGTCTTCAAATATACTTACTGACACTATTTTCAGATGTTTACCTCCCAGGATCAAGGTACTTGATCTTCACAGCAATAAAATAAAGAGCATTCCTAAACAAGTCGTAAAACTGGAAGCTTTGCAAGAACTCAATGTTGCTTTCAATTCTTTAACTGACCTTCCTGGATGTGGCAGCTTTAGCAGCCTTTCTGTATTGATCATTGATCACAATTCAGTTTCCCACCCATCGGCTGATTTCTTCCAGAGCTGCCAGAAGATGAGGTCAATAAAAGCAGGGGACAATCCATTCCAATGTACCTGTGAGCTAGGAGAATTTGTCAAAAATATAGACCAAGTATCAAGTGAAGTGTTAGAGGGCTGGCCTGATTCTTATAAGTGTGACTACCCGGAAAGTTATAGAGGAACCCTACTAAAGGACTTTCACATGTCTGAATTATCCTGCAACATAACTCTGCTGATCGTCACCATCGTTGCCACCATGCTGGTGTTGGCTGTGACTGTGACCTCCCTCTGCAGCTACTTGGATCTGCCCTGGTATCTCAGGATGGTGTGCCAGTGGACCCAGACCCGGCGCAGGGCCAGGAACATACCCTTAGAAGAACTCCAAAGAAATCTCCAGTTTCATGCATTTATTTCATATAGTGGGCACGATTCTTTCTGGGTGAAGAATGAATTATTGCCAAACCTAGAGAAAGAAGGTATGCAGATTTGCCTTCATGAGAGAAACTTTGTTCCTGGCAAGAGCATTGTGGAAAATATCATCACCTGCATTGAGAAGAGTTACAAGTCCATCTTTGTTTTGTCTCCCAACTTTGTCCAGAGTGAATGGTGCCATTATGAACTCTACTTTGCCCATCACAATCTCTTTCATGAAGGATCTAATAGCTTAATCCTGATCTTGCTGGAACCCATTCCGCAGTACTCCATTCCTAGCAGTTATCACAAGCTCAAAAGTCTCATGGCCAGGAGGACTTATTTGGAATGGCCCAAGGAAAAGAGCAAACGTGGCCTTTTTTGGGCTAACTTAAGGGCAGCCATTAATATTAAGCTGACAGAG
>Pan_paniscus_PygmyChimp_AB445619_TLR1
ATCAGAATACAATTATCTGAAGAAAGTGAATTTTTAGTTGATAGGTCAAAAAACGGTCTCATCCACGTTCCTAAAGACCTGTCCCAGAAAACAACAATCTTAAATATATCACAAAATTATATATCTGAGCTTTGGACTTCTGACATCTTATCACTGTCAAAACTGAGGATTTTGATAATTTCTCATAATAGAATCCAGTATCTTGATATCAGTGTTTTCAAATTCAACCACGAATTGGAATACTTGGATTTGTCCCACAACAAGTTGGTGAAGATTTCTTGCCACCCTACTGTGAACCTCAAGCACTTGGACCTGTCATTTAATGCATTTGATGCCCTGCCTATATGCAAAGAGTTTGGCAATATGTCTCAACTAAAATTTCTGGGGTTGAGCACCACACACTTAGAAAAATCTAGTGTGCTGCCAATTGCTCATTTGAATATCAGCAAGGTCTTGCTGGTCTTAGGAGAGACTTATGGGGAAAAAGAAGACCCTGAGGGCCTTCAAGACTTTAACACTGAGAGTCTGCACATTGTGTTCCCCACAAACAAAGAATTCCATTTTATTTTGGATGTGTCAGTCAAGACTGTAGCAAATCTGGAACTATCTAATATCAAATGTGTGCTAGAAGATAACAAATGTTCTTACTTCCTAAGTATTCTGGCGAAACTTCAAACAAATCCAAAGTTATCAAGTCTTACCTTAAACAACATTGAAACAACTTGGAATTCTTTCATTAGGATCCTCCAGCTGGTTTGGCATACAACCGTATGGTATTTCTCAATTTCAAACGTGAAGCTACAGGGTCAGCTGGACTTCAGAGATTTTGATTATTCTGGCACTTCCTTGAAGGCCTTGTCTATACACCAAGTTGTCAGCGATGTGTTCAGTTTTCCGCAAAGTGATATCTATGAAATCTTTTCGAATATGAACATCAAAAATTTCACAGTGTCTGGTACACGCATGGTCCACATGCTTTGCCCATCCAAAATTAGCCCGTTCCTGCATTTGGATTTTTCCAATAATCTCTTAACAGACACGGTTTTTGAAAATTGTGGGCACCTTACTGAGTTGGAGACACTTATTTTACAAATGAATCAATTAAAAGAACTTTCAAAAATAGCTGAAATGACTACACAGATGAAGTCTCTGCAACGATTGGATATTAGCCAGAATTCGGTAAGCTATGATGAAAAGAAAGGAGACTGTTCTTGGACTAAAAGTTTATTAAGTTTAAATTTGTCTTCAAATATACTTACTGACACTATTTTCAGATGTTTACCTCCCAGGATCAAGGTACTTGATCTTCACAGCAATAAAATAAAGAGCGTTCCTAAACAAGTCGTAAAACTGGAAGCTTTGCAAGAACTCAATGTTGCTTTCAATTCTTTAACTGACCTTCCTGGATGTGGCAGCTTTAGCAGCCTTTCTGTATTGATCATTGATCACAATTCAGTTTCCCACCCATCGGCTGATTTCTTCCAGAGCTGCCAGAAGATGAGGTCAATAAAAGCAGGGGACAATCCATTCCAATGTACCTGTGAGCTAAGAGAATTTGTCAAAAATATAGACCAAGTATCAAGTGAAGTGTTAGAGGGCTGGCCTGATTCTTATAAGTGTGACTACCCAGAAAGTTATAGAGGAAGCCCACTAAAGGACTTTCACATGTCTGAATTATCCTGCAACATAACTCTGCTGATCGTCACCATCGTTGCCACCATGCTGGTGTTGGCTGTGACTGTGACCTCCCTCTGCATCTACTTGGATCTGCCCTGGTATCTCAGGATGGTGTGCCAGTGGACCCAGACCCGGCGCAGGGCCAGGAACATACCCTTAGAAGAACTCCAAAGAAATCTCCAGTTTCATGCATTTATTTCATATAGTGGGCACGATTCTTTCTGGGTGAAGAATGAATTATTACCAAACCTAGAGAAAGAAGGTATGCAGATTTGCCTTCATGAGAGAAACTTTGTTCCTGGCAAGAGCATTGTGGAAAATATCATCACCTGCATTGAGAAGAGTTACAAGTCCATCTTTGTTTTGTCTCCCAACTTTGTCCAGAGTGAATGGTGCCATTATGAACTCTACTTTGCCCATCACAATCTCTTTCATGAAGGATCTAATAACTTAATCCTGATCTTGCTGGAACCCATTCCACAGTACTCCATTCCTAGCAGTTATCACAAGCTCAAAAGTCTCATGGCCAGGAGGACTTATTTGGAATGGCCCAAGGAAAAGAGCAAACGTGGCCTTTTTTGGGCTAACTTAAGGGCAGCCATTAATATTAAGCTGACAGAG
>Pan_troglodytes_Chimp_ENSPTRG00000015985_TLR1
ATCAGAATACAATTATCTGAAGAAAGTGAATTTTTAGTTGATAGGTCAAAAAACGGTCTCATCCACGTTCCTAAAGACCTGTCCCAGAAAACAACAATCTTAAATATATCGCAAAATTATATATCTGAGCTTTGGACTTCTGACATCTTATCACTGTCAAAACTGAGGATTTTGATAATTTCTCATAATAGAATCCAGTATCTTGATATCAGTGTTTTCAAATTCAACCACGAATTGGAATACTTGGATTTGTCCCACAACAAGTTGGTGAAGATTTCTTGCCACCCTACTGTGAACCTCAAGCACTTGGACCTGTCATTTAATGCATTTGATGCCCTGCCTATATGCAAAGAGTTTGGCAATATGTCTCAACTAAAATTTCTGGGGTTGAGCACCACACACTTAGAAAAATCTAGTGTGCTGCCAATTGCTCATTTGAATATCAGCAAGATCTTGCTGGTCTTAGGAGAGACTTATGGGGAAAAAGAAGACCCTGAGGGCCTTCAAGACTTTAACACTGAGAGTCTGCACATTGTGTTCCCCACAAACAAAGAATTCCATTTTATTTTGGATGTGTCAGTCAAGACTGTAGCAAATCTGGAACTATCTAATATCAAATGTGTGCTAGAAGATAACAAATGTTCTTACTTCCTAAGTATTCTGGCGAAACTTCAAACAAATCCAAAGTTATCAAGTCTTACCTTAAACAACATTGAAACAACTTGGAATTCTTTCATTAGGATCCTCCAGCTGGTTTGGCATACAACCGTATGGTATTTCTCAATTTCAAACGTGAAGCTACAGGGTCAGCTGGACTTCAGAGATTTTGATTATTCTGGCACTTCCTTGAAGGCCTTGTCTATACACCAAGTTGTCAGCGATGTGTTCAGTTTTCCGCAAAGTGATATCTATGAAATCTTTTCGAATATGAACATCAAAAATTTCACAGTGTCTGGTACACGCATGGTCCACATGCTTTGCCCATCCAAAATTAGCCCGTTCCTGCATTTGGATTTTTCCAATAATCTCTTAACAGACACGGTTTTTGAAAATTGTGGGCACCTTACTGAGTTGGAGACACTTATTTTACAAATGAATCAATTAAAAGAACTTTCAAAAATAGCTGAAATGACTACACAGATGAAGTCTCTGCAACAATTGGATATTAGCCAGAATTCTGTAAGCTATGATGAAAAGAAAGGAGACTGTTCTTGGACTAAAAGTTTATTAAGTTTAAATATGTCTTCAAATATACTTACTGACACTATTTTCAGATGTTTACCTCCCAGGATCAAGGTACTTGATCTTCACAGCAATAAAATAAAGAGCGTTCCTAAACAAGTCGTAAAACTGGAAGCTTTGCAAGAACTCAATGTTGCTTTCAATTCTTTAACTGACCTTCCTGGATGTGGCAGCTTTAGCAGCCTTTCTGTATTGATCATTGATCACAATTCAGTTTCCCACCCATCGGCTGATTTCTTCCAGAGCTGCCAGAAGATGAGGTCAATAAAAGCAGGGGACAATCCATTCCAATGTACCTGTGAGCTAAGAGAATTTGTCAAAAATATAGACCAAGTATCAAGTGAAGTGTTAGAGGGCTGGCCTGATTCTTATAAGTGTGACTACCCAGAAAGTTATAGAGGAAGCCCACTAAAGGACTTTCACATGTCTGAATTATCCTGCAACATAACTCTGCTGATCGTCACCATCGTTGCCACCATGCTGGTGTTGGCTGTGACTGTGACCTCCCTCTGCATCTACTTGGATCTGCCCTGGTATCTCAGGATGGTGTGCCAGTGGACCCAGACCCGGCGCAGGGCCAGGAACATACCCTTAGAAGAACTCCAAAGAAATCTCCAGTTTCATGCATTTATTTCATATAGTGGGCACGATTCTTTCTGGGTGAAGAATGAATTATTACCAAACCTAGAGAAAGAAGGTATGCAGATTTGCCTTCATGAGAGAAACTTTGTTCCTGGCAAGAGCATTGTGGAAAATATCATCACCTGCATTGAGAAGAGTTACAAGTCCATCTTTGTTTTGTCTCCCAACTTTGTCCAGAGTGAATGGTGCCATTATGAACTCTACTTTGCCCATCACAATCTCTTTCATGAAGGATCTAATAACTTAATCCTGATCTTGCTGGAACCCATTCCACAGTACTCCATTCCTAGCAGTTATCACAAGCTCAAAAGTCTCATGGCCAGGAGGACTTATTTGGAATGGCCCAAGGAAAAGAGCAAACGTGGCCTTTTTTGGGCTAACTTAAAGGCAGCCATTAATATTAAGCTGACAGAG
>Pongo_abelii_Orangutan_ENSPPYG00000014668_TLR1
ATCAGAATACAATTATCTGAAGAAAGTGAATTTTTAGTTGATAGGTCAAAAAACGGTCTCACCCATGTTCCTAAAGACCTATCCCAGAAAACAACAGTCTTAAATATATCTCAAAATTATATATCTGAGCTTTGGACTTCTGACATCTTATCACTGTCAAAGCTGAAGATTTTGATAATTTCTCATAATAGAATCCGGTATCTTGATATCAGTGTTTTCAAATTCAACCAGGAATTGGAATACTTGGATTTGTCCCACAACAAGTTGGCGAAGATTTCTTGCCACCCTACTGTGAACCTCAAGCACTTGGACCTGTCATTTAATGCGTTTGATGCCCTGCCTATATGCAAAGAGTTTGGCAATATGTCTCAACTAAAATTTCTGGGGTTGAGCACCACACACTTAGAAAAATCTAGTGTGCTGCCAATTGCTCATTTGAATATCAGCAAGGTCTTGCTGGTCTTAGGAGAGGCTTATGGGGAAAAAGAAGACCCTGAGGGCCTTCAAGACTTTAACACTGAGAGTCTGCACGTTGTGTTCCCCACAAACAAAGAATTCCATTTCATTTTAGATGTGTCAGTCAAGACTGTAGCAAATCTGGAACTATCTAATATCAAATGTGTGCTAGAAGATAACAAATGTTCTTACTTCCTAAATATTCTGGCAAAACTTCAAACAAATCCAAAGTTATCAAGTCTTACCTTAAACAACATTGAAACAACTTGGAATTCTTTCATTAGGATCCTCCAGCTGGTTTGGCATACAACCGTATGGTATTTCTCAATTTCAAACGTGAAGCTACAGGGTCAGCTGGACTTCAGAGATTTTAATTATTCTGGCACTTCCTTGAAGGCCTTGTCTATACACCAAGTTATCAGCGATGTGTTCAGTTTTCCACAAGGGGCTATCTACAAAATCTTTTCGAATATGAACATCAAAAATTTCACAGTGTCTGGTACACGCATGGTCCACATGCTTTGCCCATCCAAAATTAGCCCGTTCCTGCATTTGGATTTTTCCAATAATCTCTTAACAGACACGGTTTTTGAAAATTGTGGGCACCTTACTGAGTTGGTGACACTTATTTTACAAATGAATCAATTAAAAGAACTTTCAAAAATAGCTGAAATGACTACACAGATGAAGTCTCTGCAACAATTGGATATTAGCCAGAATTCTGTAAGCTATGATGAAAAGAAAGGAGATTGTTCTTGGACTAAAAGTTTATTAAGTTTAAATATGTCTTCAAATATACTTACTGACACTATTTTCAGATGTTTACCTCCCAGGATCAAGGTACTTGATCTTCACAGCAATAAAATAAACAGCATTCCTAAACAAGTCGTAAAACTGGAAGCTTTGCAAGAACTCAATGTTGCTTTCAATTCTTTAACTGACCTTCCTGGATGTGGCAGCTTTAGCAGCCTTTCTGTATTGATCATTGATCACAATTCAGTTTCCCACCCATCAGCTGATTTCTTCCAGAGCTGCCAGAAGATGAGGTCAATAAAAGCAGGGAACAATCCATTCCAATGTACCTGTGAGCTAAGAGAATTTGTCAAAAATATAGACCAAGTATCAAGTGAAGTGGTAGAGGGCTGGCCTGATACTTATAAGTGTGACTACCCAGAAAGTTATAGAGGAACCCTACTAAAGGATTTTCACTTGCCTGAATTATTCTGCAACATAACTCTGCTGATCATCACCATCGTTGCCACCATGCTGGTGTTGGCTGTGACTGTGACCTCCCTCTGCATCTACTTGGATCTGCCCTGGTATCTCAGGATGGTGTGCCAGTGGACCCAGACCCGGCGCAGGGCCAGGAACATACCCTTAGAAGAACTCCAAAGAAATCTCCAGTTTCATGCATTTATTTCATATAGTGGGCACGATTCTTTCTGGGTGAAGAATGAATTATTACCAAACCTAGAGAAAGAAGGTATGCAGATTTGCCTTCATGAGAGAAACTTTGTTCCTGGCAAGAGCATTGTGGAAAATATCATCAGCTGCATTGAGAAGAGTTACAAGTCCATCTTTGTTTTGTCTCCCAACTTTGTCCAGAGTGAGTGGTGCCATTATGAACTCTACTTTGCCCATCACAATCTCTTTCATGAAGGATCTAATAACCTAATCCTGATCTTGCTGGAACCCATTCCACAGTACTCCATTCCTAGCAGTTATCACAAGCTCAAAAGTCTCATGGCCAGGAGGACTTATTTGGAATGGCCCAAGGAAAAGAGCAAACGTGGGCTTTTTTGGGCTAACCTAAGGGCAGCCATTAATATTAAGCTGACAGAG
>Nomascus_leucogenys_Gibbon_ENSNLEG00000017057_TLR1
ATCAGAATACAATTATCTGAAGAAAGTGAATTTTTAGTTGATAGGTCAAAAAACGGTCTCATCTACGTTCCTAAAGACCTATCCCAGAAAACAACAATCTTAAATATATCACAAAATTATATATCTGAGCTTTGGACTTCTGACATCTTATCACTGTCAAAGTTGAGGATTTTGATAATTTCTCATAATAGAATCCAGTATCTTGATATGAGTGTTTTCAAATTCAACCAGGAATTGGAATACTTGGATTTGTCCCACAACAAGTTGGCGAAGATTTCTTGCCACCCTACTGTGAACCTCAAGCACTTGGACCTGTCATTTAATGCATTTGATGCCCTGCCTATATGCAAAGAGTTTGGCAATATGTCTCAACTAAAATTTCTGGGGTTGAGCACCACACACTTAGAAAAATCTAGTGTGCTGCCAATTGCTCATTTGAATATCGGCAAGGTCTTGCTGGTCTTAGGAGAGACTTATGGGGAAAAAGAAGACCCTGAGGGCCTTCAAGACTTTAACACTGAGAGTCTGCACATTGTGTTCCCCACAAACAAAGAATTCCATTTTATTTTGGATGTGTCAGTCAAGACTGTAGCAAATCTGGAACTATCTAATATCAAATGTGTGCTAGAAGATAATGAATGTTCTTACTTCCTAAATATTCTGGCAAAACTTCAAACAAATCCAAAGTTATCAAGTCTTACCTTAAACAACATTGAAACAACTTGGAATTCTTTCATTAGGATCCTCCAGCTGGTTTGGCATACAACCGTATGGTATTTCTCAATTTCAAACGTGAAGCTACAGGGTCGGCTGGACTTCAGAGATTTTAATTATTCTGGCACTTCCCTGAAGGCCTTGTCTATACACCAAGTTGTCAGCGATGTGTTCAATTTTCCACAAAGCGATATCTATGAAATCTTTTCGAATATGAACATCATAAATTTCACAGTGTCTGGTACACGCATGGTCCACATGCTTTGCCCATCCGCAGTTAGCCCATTCCTGCATTTGGATTTTTCCAATAATCTCTTAACAGACACGGTTTTTGAAAATTGTGGGCACCTTACTGAGTTGGAGACACTTATTTTACAAATGAATCAATTAAAAGAACTTTCAAAAATAGCTGAAATGACTACACAGATGAAGTCTCTGCAACAATTGGATATTAGCCAGAATTCTGTAAGCTATGATGGAAAGAAAGGAGACTGTTCTTGGACTAAAAGTTTATTAAGTTTAAATATGTCTTCAAATGTACTCACTGACACTATTTTCAGATGTTTACCTCCCAGGATCAAGGTACTTGATCTTCACAGCAATAAAATAAAGAGCATTCCCAAACAAGTCGTAAAACTGGAAGCTTTGCAAGAACTCAATGTTGCTTTCAATTCTTTAACTGACCTTCCCGGATGCGGCAGCTTTAGCAGCCTTTCTGTATTGATCATTGATCACAATTCAGTTTCCCACCCATCAGCTGATTTCTTCCAAAGCTGCCAGAAGATGAGGTCAATAAAAGCAGGGAACAATCCATTCCAATGTACCTGTGAGCTAAGGGAATTTGTCAAAAATATAGACCAAGTATCAAGTGAAGTGGTAGAGGGCTGGCCTGATTCTTATAAGTGTGACTACCCAGAAAGTTATAGAGGCACCCTACTAAAGGACTTTCGCATGCCTGAATTATCCTGCAACATAACTCTGCTGATCGTCACCATTGCTGCCACCATGCTGGTGTTGGCTGTGACTGTGACCTCCCTCTGCATCTACTTGGATCTGCCCTGGTATCTCAGGATGGTGTGCCAGTGGACCCAGACCCGACACAGGGCCAGGAACGTACCCTTAGAAGAACTCCAAAGAAATCTCCAGTTTCATGCATTTATTTCATATAGTGGGCACGATTCTTTCTGGGTGAAGAATGAATTATTACCAAACCTAGAGAAAGAAGGTATGCAGATTTGCCTTCATGAGAGAAACTTTGTTCCTGGCAAGAGCATTGTGGAAAATATCATCAACTGCATTGAGAAGAGTTACAAGTCCATCTTTGTTTTGTCTCCCAACTTTGTCCAGAGTGAGTGGTGCCATTATGAACTCTACTTTGCCCATCACAATCTCTTTCATGAAGGATCTAATAACTTAATCCTCATCTTGCTGGAACCCATTCCGCAGTACTCCATTCCTAGCAGTTATCACAAGCTCAAAAGTCTCATGGCCAGGAGGACTTATTTGGAATGGCCCAAGGAAAAGAGCAAACATGGGCTTTTTTGGGCTAACCTAAGGGCAGCCATTAATATTAAGCTTACAGGG
>Macaca_mulatta_RhesusMacaque_ENSMMUG00000016754_TLR1
ATCAGAATACAATTATCTGAAGAAAGTGAATTTTTAGTTGATAGGTCAAAAAACAGTCTCATCCACGTTCCTAAAGACCTATCCCAGAAAACAACAATCTTAAATATATCACAAAATTATATATCTGAGCTTTGGACTTCTGACATCTTATCACTGTCAAAGCTGAGGATTTTGATAATTTCTCATAATAGACTCCAGTATCTTGATATCAGTGTTTTCAAATTCAACCAGGAATTGGAATACTTGGATTTGTCCCACAACAAGTTGGCGAAAATTTCTTGCCACCCTACTGTGAACCTCAAGCACTTGGACCTGTCCTTTAATGCATTTGATGCCCTGCCTATATGCAAAGAGTTTGGCAATATGTCTCAACTAAAATTTCTGGGGTTGAGTACTACACACTTAGAAAAATCTACTGTGCTGCCAATTGCTCATTTGAATATCAGCAAGGTCTTGCTGGTCTTAGGAGAGCATTATGGGGACAAAGAAGACCCTGAGGGCCTTCAAAACTTTAACACTGAGAGTCTGCACATTGTGTTCCCAACAAGCAAAGAATTCAATTTTATTTTGGATGTGTCAGTCAGGACTGTAGCAAATCTGGAACTATCTAATATCAAATGTGTGCTAGAAGATAACGAATGTTCTTACTTCCTAAATATTCTGGCAAAACTTCAAACAAATCCAAAGTTATCAAGTCTTACTTTAAACAACATTGAAACAACTTGGAATTCTTTCATTAGGATCCTCCAGCTGGTTTGGCATACAACCGTATGGTATTTCTCAATTTCAAACGTGAAGCTACAGGGTCAACTGGACTTCAGAGATTTTGATTATTCTGGCACTTCCCTGAAGGCCTTGTCTGTACACCAAGTCGTCAGCGATGTGTTCAATTTTCCACAAAGGGATATCTATGAAATCTTTTCAAATATGAACATCAAAAATTTCACAGTGTCTGGTACACGCATGATCCACATGGTTTGCCCATCCAAAATCAGCCCGTTCCTGCATTTGGATTTTTCCAATAATCTCTTAACAGACACGGTTTTTGAAAATTGTGGGCACCTTACTGAGTTGGAGACACTTATTTTACAAATGAATCAATTAAAAGAACTTTCAAAAATAGCTGAAATGACTACACGGATGAAGTCTCTGCAACAATTGGATATTAGCCAGAATTCTGTAAGCTATGATGAAAAGAAAGGAGATTGCTCTTGGACTAAAAGTTTATTAAGTTTAAATATGTCTTCAAATATACTTACTGACACTATTTTCAAATGTTTACCTCCCAGGATCAAGGTACTTGATCTTCACAGCAATAAAATAAAGAGCATTCCTAAACAAGTCATAAAACTGGAAGCTTTGCAAGAACTCAATGTTGCTTTCAATTCTTTAACTGACCTTCCTGGATGTGGCAGCTTTAGCAGCCTTTCTGTATTGATCATTGATCACAATTCAGTTTCCCACCCATCAGCTGATTTCTTCCAGAGCTGCCAGAAGATGAGGTCAATAAAAGCAGGAAACAATCCATTCCAGTGTACCTGTGAGCTAAGAGAATTTATCAAAAATATAGAGCAAGTATCAAGTGAAGTGGTAGAGGGCTGGCCTGATTCTTATAAGTGTGACTACCCAGAAAGTTATAGAGGAACCCCACTAAAGGACTTTCACATGTCTGAATTATCCTGCAACATAACTCTGCTGATCGTCACCATCGGTGCCACCATGCTGGTGTTGGCTGTGACTGTGACCTTCCTCTGCATCTACTTGGATCTGCCCTGGTATCTCAGGATGGTGTGCCAGTGGACCCAGACCCGGCGCAGGGCCAGGAATGTACCCTTAGAAGAACTCCAAAGAAATCTCCAGTTTCATGCATTTATTTCATATAGTGGGCACGATTCTTTCTGGGTGAAGAATGAATTATTACCAAACCTAGAGAAAGAAGGTATGCAGATTTGCCTTCATGAGAGAAACTTTGTTCCTGGCAAGAGCATTGTGGAAAATATCATCAACTGCATTGAGAAGAGTTACAAGTCCATCTTTGTTTTGTCTCCCAACTTTGTCCAGAGTGAGTGGTGCCATTATGAACTCTACTTTGCCCATCACAATCTCTTTCATGAAGGATCTAATAACTTAATCCTGATCTTGCTGGAACCCATTCCGCAGTACTCCATTCCTAGCAGCTATCACAAGCTCAAAAATCTCATGGCCAGGAGGACTTATTTGGAATGGCCCAAGGAAAAGAGCAAACATGGGCTTTTTTGGGCTAATCTAAGGGCAGCCATTAATATTAAGCTGACAGAG
>Papio_anubis_Baboon_XM_003898579_TLR1
ATCAGAATACAGTTATCTGAAGAAAGTGAATTTTTAGTTGATAGGTCAAAAAACAGTCTCATCCACGTTCCTAAAGACCTATCCCAGAAAACAACAATCTTAAATATATCACAAAATTATATATCTGAGCTTTGGACTTCTGACATCTTATCACTGTCAAAGCTGAGGATTTTGATAATTTCTCATAATAGACTCCAGTATCTTGATATCAGTGTTTTCAAATTCAACCAGGAATTGGAATACTTGGATTTGTCCCACAACAAGTTGGCGAAAATTTCTTGCCACCCTACTGTGAACCTCAAGCACTTGGACCTGTCATTTAATGCATTTGATGCCCTGCCTATATGCAAAGAGTTTGGCAATATGTCTCAACTAAAATTTCTGGGGTTGAGCACTACACACTTAGAAAAATCTACTGTGCTGCCAATTGCTCATTTGAATATCAGCAAGGTCTTGCTGGTCTTAGGAGAGCATTATGGGGACAAAGAAGACCCTGAGGGCCTTCAAAACTTTAACACTGAGAGTCTGCACATTGTGTTCCCAACAAGCAAAGAATTCAATTTTATTTTGGATGTGTCAGTCAGGACTGTAGCAAATCTGGAACTATCTAATATCAAATGTGTGCTAGAAGATAACGAATGTTCTTACTTCCTAAATATTCTGGCAAAACTTCAAACAAATCCAAAGTTATCAAGTCTTACTTTAAACAACATTGAAACAACTTGGAATTCTTTCATTAGGATCCTCCAGCTGGTTTGGCATACAACCGTATGGTATTTCTCAATTTCAAACGTGAAGCTACAGGGTCAACTGGACTTCAGAGATTTTGATTATTCTGGCACTTCCCTGAAGGCCTTGTCTGTACACCAAGTCGTCAGCGATGTGTTCAGTTTTCCACAAAGTGATATCTATGAAATCTTTTCAAATATGAACATCAAAAATTTCACAGTGTCTGGTACACGCATGATCCACATGCTTTGCCCATCCAAAATCAGCCCGTTCCTGCATTTGGATTTTTCCAATAATCTCTTAACAGACACGGTTTTTGAAAATTGTGGGCACCTTACTGAGTTGGAGACACTTATTTTACAAATGAATCAATTAAAAGAACTTTCAAAAATAGCTGAAATGACTACACGGATGAAGTCTCTGCAACAATTGGATATTAGCCAGAATTCTGTAAGCTATGATGAAAAGAAAGGAGATTGCTCTTGGACTAAAAGTCTATTAAGTTTAAATATGTCTTCAAATATACTTACTGACACTATTTTCAGATGTTTACCTCCCAGGATCAAGGTACTTGATCTTCACAGCAATAAAATAAAGAGCATTCCTAAACAAGTCGTAAAACTGGAAGCTTTGCAAGAACTCAATGTTGCTTTCAATTCTTTAACCGACCTTCCTGGATGTGGCAGCTTTAGCAGCCTTTCTGTATTGATCATTGATCACAATTCAGTTTCCCACCCATCAGCTGATTTCTTCCAGAGCTGCCAGAAGATGAGGTCAATAAAAGCAGGGAACAATCCATTCCAGTGTACCTGTGAGCTAAGAGAATTTGTCAAAAACATAGAGCAAGTATCAAGTGAAGTGGTAGAGGGCTGGCCTGATTCTTATAAGTGTGACTACCCAGAAAGTTATAGAGGAACCCCACTAAAGGACTTTCACATGTCTGAATTATCCTGCAACATAACTCTGCTGATCGTCACCATCGGTGCCACCATGCTGGTGTTGGCTGTGACTGTGACCTTCCTCTGCATCTACTTGGATCTGCCCTGGTATCTCAGGATGGTGTGCCAGTGGACCCAGACCCGGCGCAGGGCCAGGAATGTACCCTTAGAAGAACTCCAAAGAAATCTCCAGTTTCATGCATTTATTTCATATAGTGGGCACGATTCTTTCTGGGTGAAGAATGAATTATTACCAAACCTAGAGAAAGAAGGTATGCAGATTTGCCTTCATGAGAGAAACTTTGTTCCTGGTAAGAGCATTGTGGAAAATATCATCAACTGCATTGAGAAGAGTTACAAGTCCATCTTTGTTTTGTCTCCCAACTTTGTCCAGAGTGAGTGGTGCCATTATGAACTCTACTTTGCCCATCACAATCTCTTTCATGAAGGATCTAATAACTTAATCCTGATCTTGCTGGAACCCATTCCGCAGTACTCCATTCCTAGCAGCTATAACAAGCTCAAAAATCTCATGGCCAGGAGGACTTATTTGGAATGGCCCAAGGAAAAGAGCAAACATGGGCTTTTTTGGGCTAACCTAAGGGCAGCCATTAATATTAAGCTGACAGAG
>Callithrix_jacchus_Marmoset_ENSCJAG00000000831_TLR1
ATCAGAACACAATTATCTGAAGAAAGTGAATTTTTAGTTGATAGGTCAAATAACGGTCTCATCCACATTCCTAAAGACTTATCCCAGAAAACAACAGTCTTAAATATATCACAAAATTATATATCTGAGCTACAGACTTCTGACATCTTATTACTGTCGAAGCTGAGGGTTTTGATAATTTCTCATAATAGAATCCAGTATCTTGATATCAGTGTTTTCAAATTCAACCAGGAATTGGAATACTTGGATTTGTCCCACAACAAGTTGGTTGAGATTTCTTGCCACCCTACTGTGAACCTCAGGCACCTGGACCTGTCATTTAATGCATTTGATGCCCTGCCTATATGCAAAGAGTTTGGCAGTATGTCTCAACTAAAATTTCTGGGGTTGAGTGCTACACACTTAGAAAAGACTAGCGTGCTGCCAATTGCTCACTTGAATATCAGTAAGGTCTTGCTGGTCTTAGGAGAGCCTTATGGGGACAAAGAAGACCCCGAGGGCCTTCAAGACTTTAACACTGAGAGCCTGCACATTGTTTTCCCCGCAAATAAAGAATTCCATTTTATTTTGGATGTGTCAGTCAGGACTGTAGCAAATCTAGAACTATCTAATATCAAGTGTGTGCTGGAAGATAACGAATGTTCTTACTTCCTAAATATTCTGGCAAAACTTCAAACAAATCCAAAGTTGTCAAGTCTTACTTTAAACAACATTGAAACAACTTGGAATTCTTTCATTAGGATCTTCCAGCTGGTTTGGCATGCAGCCATACAGTATTTCTCAATTTCAAACGTGAAACTACAGGGTCAGTTGGATTTCAGAAATTTTAATTATTCTGGCACTTCCCTGAAGGCCTTGTCAATACACCAAGTTGTCACTGATGTGTTCAGTTTTCCACAAAGTGATATCTACAGCATCTTTTCAAATATGAACATCAAAAATTTAACAGTGTCTGGTACACACATGGTCCACATGCTTTGCCCATTCAAAAGTAGCCCGTTCCTGTATTTGGATTTTTCCAATAATCTCTTAACAGACACGGTTTTTGAAAATTGTGGTCACCTTACTGAGTTGGAGACACTTATTTTACAAACGAATCAATTAAAAGAACTTTCAAAAATAGCTCTTATGACTAAACAGATGAAGTCTCTGCAACAATTGGATATTAGCCAGAATTCTCTAAGCTATGATGAAAATGAAGAAGATTGCTCTTGGACTAAAAGTTTATTAAGTTTAAATATGTCTTCAAATATACTTACTGACTCCGTTTTCAGATGTTTACCTCCCAGGATCAAGGTACTTGATCTTCACAGCAATAAAATAAAGAGCATTCCTAAACAAGTCATAGAACTGGAAGCTTTGCAGGAACTCAATGTTGCTTTCAATTCTTTAACGGACCTTCCTGGATGTGGCAGCTTTAGCAGGCTTTCTGTGTTGATCATTGATCACAATTCAGTTTCCCACCCATCAGCTGATTTCTTCCAGAGCTGCCAGAAGATGAGGTCAATAAATGCAGGGAACAATCCATTCCACTGTACCTGTGATCTAAGAGAATTTGTCAAAAATATAGGCCAGGTATCAAGTGAAGTAGTAGAGGGCTGGCCCGATTCTTATAAGTGTGACTACCCAGATAGTTATAGAGGAACCCCACTGAAGGACTTTCACCTGTCTGACTTATCCTGCAACATAACTCTGCTGATCGTCACCATTGGAGCCACCATGCTGGTGTTGGCTGTGACTGTGACCTCCCTCTGCATCTACTTGGATCTGCCCTGGTATCTCAGGATGGTGTGCCAGTGGACCCAGACCCGACGCAGGGCCAGGAATGTACCCTTAGAAGAACTCCAAAGAAATCTCCAGTTTCATGCTTTTATTTCATATAGTGGGCACGATTCTTTCTGGGTGAAGACTGAATTATTACCAAACCTAGAGAAAGAAGGTATGCAGATTTGCCTTCATGAGAGAAACTTTGTTCCTGGCAAGAGCATTGTGGAAAATATCATCAACTGCATTGAGAAGAGTTACAAGTCCATCTTTGTCTTGTCTCCCAACTTTGTCCAGAGTGAGTGGTGCCATTATGAACTCTACTTTGCCCACCACAATCTCTTCCATGAAGGATCTAATAACTTAATCCTCATCTTGCTGGAACCCATTCCGCAGTACACCATTCCTACCAGCTATCACAAGCTCAAATCGCTCATGGCCAGGAGGACTTATTTGGAATGGCCCAAGGAAAAGAGCAAACATGGGCTTTTCTGGGCTAACCTAAGGGCAGCTATTAATATTAAGCTGACAGAG
>Saimiri_boliviensis_SquirrelMonkey_XM_003927515_TLR1
ATCAGAACACAATTATCTGAAGAAAGTGAATTTTTAGTTGATAGGTCAAATAAAGGTCTCATCCACATTCCCAAAGACTTATCCCAGAAAACAACAGTCTTAAATATATCGCAAAATTATATATCTGAGCTTCAGACTTCTGACATCTTATCACTGGTGAAGCTGAGGATTTTGATAATTTCTCATAATAGGATCCAGTATCTTGATGTCAGTGTTTTCAAATTCAACCAGGAATTGGAATACTTGGATTTGTCCCACAACAAGTTGGTTGAGATTTCTTGCCACCCTACCGTGAACCTCAAGCACCTGGACCTGTCATTTAATGCGTTTGAGGCCCTGCCCATATGCAAAGAGTTTGGCAGTATGTCTCAACTGAAATTTCTGGGGTTGAGTGCTACGCACTTAGAAAAGTCTAGTGTGCTGCCAATTGCTCATTTGAATATCAGTAAGGTCTTGCTGGTCTTAGGAGAGCCCTATGGGGAAAAAGAAGACCCCGAAGGCCTTCAAGACTTTAACACTGAGAGCCTGCACATTGTTTTCCCCGCAAATAAAAAATTCCATTTTATTTTGGATGTGTCAGTCAGGACTGTAGCAAATCTAGAACTATCTAATATCAAGTGTGTGCTGGAAGATAACGAATGTTCTTACTTCCTAAATATTCTGGCAAAACTTCAAACAAATCCAAAGTTAGCAAGTCTTACTTTAAACAACATTGAAACAACTTGGAATTCTTTCATTAGGATCGTCCAGCTGGTTTGGCATGCAGCCATACAGTATTTCTCAGTTTCAAACGTGAAACTACAGGGTCAGTTGGACTTCAGAGATTTTAATTATTCTGGCACTTCCCTGAAGGCCTTGTCAATACATCAAGTTGTCACCGATGTGTTCAGTTTTCCACAAAGTTATATCTACAACATCTTTTCAAATATGAACATCAAAAATTTAACAGTGTCTGGTACACACATGGTCCACATGCTTTGCCCATTCAAAATTAGCCCGTTCCTGTATTTGGATTTTTCCAATAATCTGTTAACAGACACGGTTTTTGAAAATTGTGGTCACCTTACTGAGTTGGAGACACTTATTTTACAAATGAATCAATTAAAAGAACTTTCAAAAATAGCTCATATGACTAAACAGATGAAGTCTCTGCAACAATTGGATATTAGCCAGAATTCTCTAAGCTATGATGAAAATGAAGGAGATTGCTCTTGGACTAAAAGTTTACTAAGTTTAAATATGTCTTCAAATATACTTACTGACTCTGTTTTCAGATGTTTACCTCCCAGGATCAAGGCACTTGATCTTCACAGCAATAAAATAAAGAGCATTCCTAAACAAGTCATAAAACTGGAAGCTTTGCAGGAACTCAATGTTGCTTTCAATTCTTTAACCGACCTTCCTGGATGTGGCAGCTTTAGCAGCCTTTCTGTATTGATCATTGATCACAATTCAGTTTCCCACCCATCAGCTGATTTCTTCCAGAGCTGCCAGAAGGTGAGGTCAGTAAATGCAGGTAACAATCCATTCCACTGTACCTGTGATCTAAGAGAATTTGTCAAAAATATAGGCCAGGTATCAAGTGAAGTGGTAGAGGGCTGGCCTGATTCTTATAAATGTGACTACCCAGATAGTTATAGAGGAATCCCACTGAAGGACTTTCACATGTCTGAATTATCCTGCAACATAACTCTGCTGATCGTCACTATTGGGGCCACCATGCTGGTGCTGGCTGTGACTGTGACCTCCCTCTGCATCTACTTGGATCTGCCCTGGTATCTCAGGATGGTGTGTCAGTGGACCCAGACCCGGCACAGGGCCAGGAACGTACCCTTAGAAGAACTCCAAAGAAATCTCCAGTTTCATGCTTTTATTTCATATAGTGGGCACGATTCTTTCTGGGTGAAGCGTGAATTATTACCAAACCTAGAGAAAGAAGGTATGCAGATTTGCCTTCATGAGAGAAACTTTGTTCCTGGCAAGAGCATTGTGGAAAACATCATCAACTGCATTGAGAAGAGTTACAAGTCCATCTTTGTCTTGTCTCCCAACTTTGTGCAGAGTGAGTGGTGCCATTATGAACTCTATTTTGCCCATCACAATCTCTTCCATGAAGGATCTAATAACTTAATCCTCATCTTGCTGGAACCCATTCCGCAGTACTCCATTCCTACCAGCTATCACAAGCTCAAATCGCTCATGGCCAGGAGGACTTACTTGGAATGGCCCAAGGAAAAGAGCAAACATGGGCTTTTCTGGGCTAACCTAAGGGCAGCTATTAATATTAAGCTGACAGAG
>Tarsius_syrichta_Tarsier_ENSTSYG00000005530_TLR1
ATCAGAGCCCAATTATCTTATGAAAGTGAATTTTTAGTTGACAGGTCAAATAGAGGTCTTACCAATGTTCCCAAAGACCTGCCCTTGCAAACAACAATCTTAAATACATCACAAAATTCTATATCTGAGCTTCAAACTTCTGACATCTCATCACTGGCAAAGCTGAGGACTTTGATACTTTCTTATAACAGAATTCAGCATCTCAATATCAGTGTTTTCAAATTCAACCAGAAATTGGAATACTTGGATTTGTCCCACAATGAGTTAGGCAAAATTTCTTGCTACTCTACTGTGAATTTCAAGCACTTGGACCTCTCATTTAATGCATTTGATGCCCTGCCCATATGCCAAGAGTTTGGCAATATGTCTCAACTAAAATTTCTGGGGTTGAGTGCCACACAGTTAGAAAAATCTAGGGTGTTACCCATTGCTCATTTGAATATCAGTAAGGTTTTGCTGGTCTTAGGAGACTTTTATGGGGGAAAAGAAGACCCCCAGAGCCTTCAAGACTTCAACACAGAGAGTCTGCACATTGTTTTCCCCACAAAAAAGGAATTCCATTTTATCTTGGACCTGTCAGTTAGGAGTGTAGTAAGTCTAGAGTTGTCTAATATCAAATGTGTGCTAGATGATAATGAATGTTCTTATTTCCCAAATGCTCTGACAAAACTTCAGATGAATCCAAGGTTAACAAATCTTACTTTAAACAATATCGAAACAACTTGGAATTCCTTCATTGGGATCCTCCAGTTGGTTTGGAATACAACCATTGAGTATTTCTCGATTTCAAATGTGAAACTACAGGGTCAACTGAACTCCGGAGATTTTAATTATAGTGGCACGTCCATAAAGGCCTTGTCTATACACCAAGTTGTCAGTGATGTGTTCAGTTTTCCGCAGAGTCATATTTATAAAATCTTTTCTAATATGAACATCGAATATTTCACAGTGTCTGGCACACGCATGATCCACATGCTTTGCCCATCCCAAATTAGCCCATTCCTGTATCTGGATCTTTCCAATAATCTCTTAACAGACACAGTTTTTGAAAGTTGTGGAAGCTTGACTGATTTGGAGACACTTACTTTACAAAGGAATCAATTAAAAGAACTTGCAAAAATAGTTACTATGACCAAAGAAATGAAGTCTCTCCAACAGCTGGATATTAGCCAGAATTCTGTAAGGTATAATGAAAATGGAAGAAATTGCTCTTGGACTAAAAGTTTGTTGAGATTAAATATGTCTTCAAATATACTCACCGACTCTGTTTTCAGGTGTTTACCTCCCAGGATCAAGGTACTTGATCTTCACAAAAACAGAATAAGCAGCATTCCCAAGGGTATCACCTGTCTGGAGGCTTTGCAAGAACTCAATGTTGCTTTCAATTCTTTAACCGACCTTCCTGGGTGTGGCACTTTGAGCAGCCTTTTGGTGCTGATCATTGATCATAATTCCGTTTCCCACCCATCAGTGGATTTCTTCCAGAGCTGCCAAAAGATTAGGTCCATAAAAGCAGGGAACAATCCATTCCAATGCACCTGCGAGCTAAGAGAATTTGTCAAAAATCTAGGCCAGGTATCAAGTGAAGTGCTAGAGGGCTGGCCTGATTCTTATAAGTGTGATTACCCTGAAAGCTACAAGGGAACCCCACTCAAGGACTTTCATGTGTCGCAATTGTCCTGCAACACAGCTCTGCTGATCACCACCATTGGGGCCATCGTGCTGGTGTTGGCTGTGACCGTGACTTTCCTCTGCATCTACCTGGATCTGCCCTGGTATCTCAGGATGGCGAACCAGTGGACCCAGACCCGGAGCCAGGCCAGGAACACACCCTTAGAGGAACTCCAAAAAACTCTCCAGTTTCATGCTTTTGTTTCATATAGTGGGCACGATTCTAACTGGGTGAAGAATGAATTACTACCAAACCTAGAAAAAGAAAATATACAGATTTGTCTCCATGAGAGAAACTTTGTTCCTGGCAAGAGCATTGTGGAAAACATCATCAACTGCATTGAGAAGAGTTACAAGTCCATCTTTGTTCTGTCTCCCAACTTTGTTCAGAGTGAGTGGTGCCACTATGAACTCTACTTTGCCCACCACAACCTCTTCCATGAAGGATCTAATAACTTAATCTTGATCTTGCTGGAGCCTATTCCACAGTACTCTATCCCTAGCAGCTATCACAAGCTCAAAACTCTCATGGTCCGAAGGACTTATTTGGAATGGCCCAAAGAGAAGAGTAAGCATGGACTTTTTTGGGCTAACCTAAGAGCAGCCATTAACATTAAGTTGATGGAG
>Otolemur_garnettii_Bushbaby_ENSOGAG00000003279_TLR1
ATTAGAATCCAATTATCTGATGAAAGTGAATTTTTAGTTGACATGTCCAAAACAGGTCTCACCCATGTTCCCAAAGATCTATCCCTAAAAACAACCATCTTAAATATATCACACAATTTTATATCTGAGATTCAGACTTCCGAGATCTCATCACTGTCAAAGCTGAGGGTGTTGATAGTCTCTCATAATAGAATCCAGCATCTTGAGATCAGTGTTTTCAAATTCAACCGGGATTTGGAGTACTTGGATTTCTCCCACAACAAGTTGGGGAAGATTTCTTGTCATCCTACTGTGAACCTCAAATATTTAGACTTGTCATTTAACGCATTTGATGCCCTGCCCATATGCAAAGAGTTTGGCAACATGTCTCAACTAAAATTTCTGGGGTTGAGCGCTACACGACTAGAAAAATCCAGGGTGCTGCCGATTGCTCATTTGAATATCAGTAAGGTTTTGTTGGTGTTGGGAGAGACTTTTGAGGAAAAAGAAGACCTTAAGAGCCTTCAAGACTTTAACACAAAGAGTCTTCACATTGTTTTTCCCATGAAAAAGGAATTCCATTTTATTTTGGATGTGTCATTCAGGACTGTGATAAATTTAGAACTATCTAATATCAAATGTCTGGTAGATGATAGTGCATGTTCTGATTTCTTAAATGTTCTGGCAAAACTTCAAATGAATCCGAGGTTATCAAATCTTACTTTAAACAACATTGAAACAACTTGGAATTCTTTCATTAGAATCCTCCAGCTGGTTTGGCATACAACCATAGAGTATTTCTCAATGTCAGATATGAAACTGCAGGGGAAACTAGACTTCAGAGATTTTAATTATTCTGGTACTTCCCTGAAGGCCTTATCTATACACCAAGTTGTCAGTGATGTGTTCAATTTTCCACAAAGTGCTATCTACAAAATCTTTTCAGATATGAACATCCAAAGTTTCACAGTGTCTGGGACACGCATGGTTCATATCCTTTGCCCATCCCAAGTTAGCCCATTCCTATATTTGGATTTTTCCAATAATCTCTTAACAGACATGGTATTTGAAAATTGTAGAAACTTGACTGAGTTGAAGATACTTAATTTACAAAAGAATCAATTAAAAGAACTTACAAAAATAGTTCGTATGACCAAAGAAATGAAGTCTCTACAGCAATTGGATATTAGCCAGAATTTTCTAAGGTATGATGAACATGGAGAAAATTGCTTTTGGACTAAAACGTTATTAAGTTTAAACATGTCTTCAAATATACTTTCTGACTCCATATTCAGATGTTTACCTCCCAGGCTCGAGGTACTTGATCTTCACAGTAACAGAATAGAGAGCATCCCTAAAGATGTCACTCGTCTAGAAAGTTTGCTCGAACTCAATGTTGCTTTTAATTCTTTAACTGACCTCCCTGGATGTGACACCTTTAGCAGCCTTTCTGTACTGGTCATTGACCACAATTCCGTTTCCCAGCCATCAGATGAATTCTTCCAGAGCTGCCAGAAGATCAGGTCAATAAAAGCGGGGAACAATCCATTCCAATGTACGTGTGAACTAAGAGAATTTGTCAAAAATACAGGCCAAGTATCAAGTGAAGTAGTAGAGGACTGGCCTGATTCTTATAAGTGTGACTATCCTGAAAGCTATAAGGGAACACCTCTAAAAGACTTTCACATATCTGAATTATCCTGCAACACAACTCTGCTGATTGTCACCATTGGGGCCATCATGCTGGTGGTGGCTGTTACCGTGACCTTCCTCTGCATCTATTTGGATCTGCCCTGGTATCTCAGGATGGTGTTCCAGTGGACCCGGACCCGATACAGGGCTAGGAACGTACCGTTAGAGGAACTCCAAAGAGCTCTCGAGTTCCATGCCTTTATTTCATATAGCGAACATGATGCTGCCTGGGTGAAGAATGAATTGGTACCTTGCCTAGAAAGAGAAGATATACGGATTTGCCTCCATGAGAGAAACTTTGTTCCTGGCAAGAGCATTGTGGAAAATATCATCAACTGCATTGAGAAGAGTTACAAGTCCATCTTTGTTTTGTCTCCCCACTTTGTCCAGAGTGAGTGGTGCCATTATGAACTCTACTTCGCCCACCACAATGTTTTCCACAAAGGAGCTAATAACTTAATCCTGATCTTGCTGGAACCCATTCCACAATACTCCATTCCTAACAGCTATCATAGGCTCAAAACTCTCATGGTACGGAGGACTTATTTGGAATGGCCCAAGGAGAAAAGCAAGCGTGGACTTTTTTGGGCTAACCTAAGAGCAGCCGTTAATATTAAGTTGACAGAG
>Mesocricetus_auratus_Hamster_XM_005074382_TLR1
ATCAAAATGCAACTGTCTGATGGAAGTGAACTTATCATTAAGATACCAAGAGCAAACCTTGCCCATGTGCCCAAGGACCTACCCTTGACAACAACTACTTTAGATCTATCACAAAACAATATATCTGAGCTTCAGACTTCTGATGTCCTCTCATTGTCCAAGCTGAGGGTCTTGATGATGTCCCATAACAGAATCCAGTGTCTGGATATTGGTGTCTTCAAATTCAATACTGAACTGGAATATTTGGATTTGTCCCACAATGAGTTAAGGGTGATTTCTTGCTCCCCAACAGTCAACTTCAAGCACTTAGACCTCTCCTTTAATGCATTTGATGCTCTGCCCATATGCAAAGAGTTTGGCAACATGTCCCATTTAAAATTTCTGGGACTGAGTGGTAGCAAGGTACAAAGTTCCAGTGTGCAGTCCATTGCTCATTTGAATATCAGCAAGGTTCTGCTGGTTTTAGGAGACACTTACGGGGAAGTAGAAGACCCTGAGAGTCTTCAGCACATTCGCACTGGGAATCTTCACATTGTCTTCCCTGAGAAAAGAGAATTTCGCTTCCTACTGGATGTGTCAGTGAGCACGGCAATTAGTTTGGAACTGTCTAACATCAAGTGTGGACTTGAAGACAAGGAGTGCTCTTATTTCTTAAGTGCTTTGTTCAAGCTTAGAAAGAATCTGAGGCTGTCAAATCTTACCTTAAATAACGTTGAAACAACATGGAATTCCTTCATTAAAGTCCTCCAGTTGGTTTGGCATACACCGGTAAAGTATTTCTCAATTTCAAACATGAAACTACAAGATAAAGTTGACCAAAGAAGTTTCAATTACTCCGGTACTTCCCTGAAGGCTTTGTCGATATATCAAGTGGTCAGCAATGTGTTCAGTTTCCCACAGCATTACATATATGGTATCTTTTCCAATATGAACATCCAAAGCGTCACATTGTCTGGAACACACATGCTTCACATGGTTTGCCCATCCCAAGCTAGCCCATTTCTGCATTTGGACTTCTCAGATAACCTCTTAACAGACATGGTTTTTAAAGATTGCAGAAACTTAATCGAATTGAAAACACTCAGTTTACAAAAGAACCAGTTGAAAAAACTTGAAAATATAATTCTTATGTCTGCTGAGATGACATCGTTACAAAAACTAGACATTAGCCAGAATTCTCTAAGTTATAGTGACAAGGAAAGCCTTTGCTCCTGGACTGAGAGTTTGCTAGTTTTAAATTTGTCTTCAAATATGCTTACTGGCTCTGTCTTCAGATGCTTGCCTCCCAAGGTCAAGGTCCTTGACCTTCACAACAACAGAATAATGAGCATTCCTAATGATGTCACCCACCTGCAAGCTCTACAGGAACTCAATGTTGCATCCAATTCTTTAGTGGACCTTCCTGGATGTGGGGCCTTCAGCAGCCTTTCTGTGCTGGTCATCGAGCATAATTCAGTTTCCCTCCCCTCAGCAGATTTCTTCCAGAGCTGTCAGAAGATCAGGTCCATAGCAGCAGGGAACAACCCATTCCAGTGCACATGTGAGCTGAGAGAATTTGTCAAACGCATAGGCCAAGTATCA---GAAGTGGTAGAGGGATGGCCTGATTCTTACTCATGTGACTTCCCAGAAAGTGCTCAGGGGACCCTACTGCAGGACTTCCACATGTCTCCATTGTCCTGTGATACTGGTCTGCTGATTGTCACCATCGGGGCCATTTTGCTGGTGCTGGCTGCCTTTGTGGCTTTCCTCTGCTACTGCTTAGATCTGCCCTGGTACCTCAGGATGGTGTGTCAGTGGACACAGACCCGGCGCAGGGCCAGGAACATCCCCGTAGAGGAGCTCCAGAGGGATCTCCAGTTCCATGCTTTTGTCTCATACAGTGAGCATGATTCCGCCTGGGTGAAGAGTGAATTACTGCCAAACCTAGAGAAAGACGGCATACGGGTTTGTCTCCACGAGAGAAACTTTATCCCTGGCAAGAGCATCGTGGAGAATATCATACATTTCATCGAGAAGAGTTACAAGTCCATCTTTGTGTTGTCTCCCCACTTCATCCAGAGTGAGTGGTGCCATTATGAACTCTACTTTGCCCATCACAATCTCTTCCACGAAGGATCTGATAACTTAATCCTGATCTTGCTGGAACCCATTCCACAGGACAACATTCCTAGCAACTACTACAAGCTTAAAACTCTCATGTCACGGAGGACTTATTTGGAATGGCCCATCGAGAAAAGCAAACACGGACTTTTTTGGGCCAACCTAAGAGCAACCATTAACGTCAAGCTGGATAAA
>Mus_musculus_Mouse_ENSMUSG00000044827_TLR1
ATGAAAATCCAATTATCTGAGGAATGTGAGCTTATCATAAAGAGGCCAAACGCAAACCTTACCAGAGTGCCCAAGGACCTACCCTTGCAAACAACTACTTTAGATCTATCACAAAACAATATATCTGAGCTTCAGACTTCTGACATCCTCTCATTGTCCAAGCTGAGGGTCCTGATAATGTCCTACAACAGACTCCAGTATCTTAATATCAGTGTTTTCAAATTCAACACAGAGCTGGAATATTTGGATTTGTCCCACAATGAGCTAAAGGTGATCTTGTGCCACCCAACAGTCAGCCTCAAGCATTTGGACCTCTCCTTTAATGCCTTTGATGCCCTGCCTATATGCAAAGAATTTGGCAACATGTCCCAACTACAGTTCCTGGGGTTGAGCGGTTCTCGGGTACAAAGTTCAAGTGTGCAGCTGATTGCTCATTTGAACATCAGTAAGGTTTTGCTGGTGTTAGGAGATGCTTATGGGGAAAAAGAAGACCCCGAATCTCTTCGGCACGTTAGCACTGAGACTCTGCATATTGTTTTCCCGTCGAAAAGAGAATTCCGTTTTCTTCTGGATGTGTCCGTCAGCACTACGATCGGTTTGGAACTGTCTAACATCAAGTGTGTGCTTGAAGACCAGGGCTGCTCTTATTTCTTACGTGCTTTGTCAAAGCTTGGAAAGAATCTGAAGCTCTCAAATCTTACCCTGAACAATGTGGAAACAACGTGGAATTCCTTCATTAATATCCTCCAGATAGTTTGGCATACGCCAGTCAAATATTTCTCAATTTCAAATGTGAAGCTACAAGGTCAACTTGCCTTCAGGATGTTCAATTATTCTGACACTTCTCTGAAGGCTTTGTCGATACATCAAGTTGTCACTGATGTCTTCAGCTTCCCCCAAAGTTACATATACAGTATCTTTGCCAATATGAACATCCAAAACTTTACAATGTCTGGAACACACATGGTCCACATGCTGTGCCCGTCCCAAGTTAGCCCATTTCTGCATGTGGACTTTACAGATAACCTTTTAACAGACATGGTTTTTAAAGACTGTAGAAACTTAGTTAGATTGAAAACACTTAGTTTACAAAAGAATCAGTTAAAAAACCTTGAGAATATAATCCTCACATCTGCAAAGATGACATCCCTACAAAAACTAGACATTAGCCAGAATTCTCTAAGGTACAGCGATGGGGGAATCCCATGCGCCTGGACCCAGAGTTTGTTAGTTTTAAATTTGTCTTCGAATATGCTTACAGGCTCTGTCTTCAGATGCTTACCTCCCAAAGTCAAGGTCCTTGACCTTCACAACAACAGGATAATGAGCATCCCTAAAGATGTCACCCACCTGCAGGCTTTGCAGGAACTCAATGTAGCATCCAACTCCTTAACTGACCTTCCTGGGTGCGGGGCCTTCAGCAGCCTTTCTGTGCTGGTCATCGACCATAACTCAGTTTCCCATCCCTCTGAGGATTTCTTCCAGAGCTGTCAGAATATTAGATCCCTAACAGCGGGAAACAACCCATTCCAATGCACATGTGAGCTGAGGGACTTTGTCAAGAACATAGGCTGGGTAGCAAGAGAAGTGGTGGAGGGCTGGCCTGACTCTTACAGGTGTGACTACCCAGAAAGCTCTAGGGGAACTGCACTGAGGGACTTCCACATGTCTCCACTATCCTGTGATACTGTTCTGCTGACTGTCACCATCGGGGCCACTATGCTGGTGCTGGCTGTCACTGGGGCTTTCCTCTGTCTCTACTTTGACCTGCCCTGGTATGTGAGGATGCTGTGTCAGTGGACACAGACCAGGCACAGGGCCAGGCACATCCCCTTAGAGGAACTCCAGAGAAACCTCCAGTTCCATGCTTTTGTCTCATACAGTGGGCATGATTCTGCCTGGGTGAAGAACGAATTACTACCCAACCTAGAGAAAGATGACATCCAGATTTGCCTCCATGAGAGGAACTTTGTCCCTGGCAAGAGCATTGTGGAGAACATCATCAATTTCATTGAGAAGAGTTACAAGTCCATCTTTGTGCTGTCTCCCCACTTCATCCAGAGTGAGTGGTGTCATTATGAACTCTATTTTGCCCATCACAATCTCTTCCATGAAGGCTCTGATAACTTAATCCTCATCTTGCTGGCACCCATTCCCCAGTACTCCATCCCTACCAATTACCACAAGCTCAAAACTCTCATGTCACGAAGGACCTATCTGGAATGGCCCACAGAGAAGAACAAGCATGGACTTTTTTGGGCAAACCTAAGAGCATCCATTAATGTTAAGCTGGTTAAC
>Ictidomys_tridecemlineatus_Squirrel_ENSSTOG00000021581_TLR1
ATCAAAATCCAACTATCTGACGAAAGTGAATTTTTAGTTGACAAGTCAAACACAGGCCTCACCCACATTCCCAAGGAACTCGCTCTTGAAACAACAGCCTTAGATGTCTCACAAAACTATATATCTGAGCTTCAGACTTCTGACATCCTATCACTGTCAAAGCTCAGGATTTTGATAATTTCTCACAACAGAATCCAGTATCTTGATATCAGTGTTTTCAGATTCAACCAGGAATTGGAGTACTTGGATTTGTCCCACAACAAGTTGAGGACGATATCTTGCCACCCTGCAGTGAACTTCAAGCACTTAGACCTTTCATTTAATATGTTCGAAGCACTGCCCATATGCAAAGAGTTTGGCTGCATGTCTCAGCTAAAATTTCTGGGATTGAGTGCTACACAGTTAGAAAAATCTGGTGTGCAACCAATTGCTCATTTGAATATCAGTAAGATTTTACTAGTTTTAGGAGAGACTTATGGGGAAAAAGAAGATCCTGAGAGTCTTCAGGACTTTAACACAGACAGTCTGCATATTGTTTTTCCTATGAAAAAGGCATTCCGTTTTATTTTGGATATGTCAGTAAGCACTGCAATAAGTTTGGAACTGTCTAATATCAAATGTGTGCTG---GACAGTGAGTGTTCTTATTTCCTAAGTGCTTTGGTAAAACTTCAAAACAATCCAAGGCTATTGAATCTTACCTTGAACAACATTGAAACAACTTGGAATTCATTCATTAATATCCTCCAATCGGTTTGGCCAACAACCATAGAATATTTTTCCATATCAAATGTGAAACTACAAGATCAACTTGACTCGAGGGATTTTGATTATTCTCATACTTCTCTGAAGGCCTTGTCGATACACCAAGTTGTCAGTGATGTCTTCAGTTTCCCACAAAGTAACATCTATAAGATCTTTTCAAATATGAATATCCAGAACGTTACAGTGTCTGGTACCCACATGATCCATATGCTTTGCCCATCCCAAATTAGCCCATTTCTGCATTTGGATTTTTCCAATAATCTCTTAACCGACATGGTTTTTAAAGATTGTGGAAACTTAATTGAGTTGAAAACACTTAGTTTACAAATGAATCAATTAAAAAAACTTGCAAACATAATTCATATGACTTCGGAGATGAAGTCTCTGCAACAATTGGATGTTAGCCAGAATTCTTTAAGGTATGAAGAAGATGAGAAGACGTGCTCTTGGACTAAAAGTTTATTAAGTTTAAATCTGTCTTCAAATATACTTACTGACTTAGTTTTCAGCTGTTTGCCTCCCAAGGTCAAGGTACTTGATCTTCACAATAACAGAATTATGAACATCCCTAAAGAGGTCACCTATCTGGAAGCTTTGCAGGAACTCAACGTAGCATTCAATTCTTTAGCTGACCTTCCTGGATGTGGTACCTTCAGCAGCCTCTCTGTACTGATCATTGACCATAATTCTATTGCCCACCCATCAGCTGATTTCTTCCAGAGCTGCCAGAAAATGAAGTCAATACAAGCAGGGAGCAACCCATTCCAATGCACATGTGAGCTCAGAGACTTCATCCAACATATAGGCCAACTACCAAGTGAAGTGGTAGAGGGCTGGCCTGATGCTTATAAGTGTGACTACCCAGAAAGCTATAAGGGAACCCCACTAAAGGACTTCCATGTGTCTCCATTATCCTGTAACACAGGTCTGCTGATTGCCACCATTGGGGTCGTGGTGCTGGTGTTAGCTGGTTCTGTGACTTTCTTCTGCCTCTACTTGGATCTGCCCTGGTATCTCAGGATGGTGTGTCAGTGGGCCCAGACTCGGCACAGGACTAGGAACATCCCCTTGGAAGAACTCCAAAGAAATCTCCAGTTCCATGCTTTTATTTCATACAGTGGGCATGATTCTGCCTGGGTAAAGGGTGAATTACTCCCAAACCTAGAAAAAGAAGATATCCGGATCTGTCTCCATGAAAGAAACTTTGTTCCTGGCAAGAGCATTGTGGAAAATATCATAAATTGCATTGAGAAGAGCTACAAGTCCATCTTTGTTTTGTCCCCCAACTTTGTCCAGAGTGAGTGGTGCCATTATGAGCTGTACTTTGCCCACCACAATCTCTTCCATAAAGCTTTTGATAACTTAATTCTGATCTTGCTAGAACCCATTCCACAGTACTCCATTCCTAGCAACTACCACAAGCTCAGAACTCTTATGGCACAAAGAACTTATTTGGAATGGCCCATGGAAAAGAGCAAACATGGACTTTTTTGGGCAAACTTAAGAGCAGCCATTTGCATTAAGTTGACGGCT
>Cavia_porcellus_GuineaPig_ENSCPOG00000012205_TLR1
GTCAAAACCCAAATATCTGATGAAAGTGAATTTTTAGTTGACAGGTCAAAAACAGGTCTCACCCATGTTCCCAAGGATCTATCCCTGAAAACAACAACCTTAGATATATCACAAAATAACATATCTGAGATTCAGTCTTCTGACGTTCTATCACTGTCAAAGCTAAGGGTTTTGATACTTTCTCACAACAGAATCCAGTATCTTGATATCAGTGTTTTCAAATTCAACCAGGAATTGGAACACTTGGACTTGTCTCATAATCAATTGAGGACAATTTCATGCCACCCTATCAGGAACTTCAAGCACTTAGACTTCTCCTTTAATGCCTTTGATGCCCTGCCCATATGCAAAGAGTTTGGCAATCTGTCTCAACTAAAATTTCTAGGACTCAGTGCAACACAGTTACAAAAATCTAGTGTGCAGCCAATTGCTCATTTAAACATCAGTCAAGTTTTGTTGGTTTTAGGAGACTCTTACGGGGCAAAAGTAGAGCCTGATAGTCTTCAAGACCTTAATACAAGGAGTCTGCATGTTGTTTTCCCCACAAAAAAGGAATTCCACTTCATTCTGAATGTTTCAGTCAGCACTGCAGTGAATTTGGAGCTGTCTAATATCAAATGTGTGCTACATGACAATGAGTGT---TATTTCCTAGATGTTTTGTTAGAACTGCAAAAGAAACCAAGGCTATCAAGTCTTACCTTAAATAACATTGAAACAACTTGGAGTACTTTGCTTAGTATCATTCAGATTGCTTGGCATTCAAACATGGACAGTTTCTCCATTTCAAATGTGAGACTACAAGGTCAATTTGGCTTCGGGGATTTTGGTGATTCTGATACTTCTCTGAAGGCCTTGTCTATACAGCAAGTTATCAGTGATGTGTTCAGTATTTCACAAAGTATAATCTACAGGACCTTTTCCAATATGAAAATCCAGAATCTCACTGTGTCTGGTACACGTATGCTCCACATGGTTTGTCCGTCCCAAGTTAGCCCATTTTTATATTTGGATTTTTCCAATAATCTCTTAACAGACACAGTTTTTAACAACTGTAAAACCTTAACTGCATTAAAAACACTTAGTTTAAAAATGAATCAATTAAAACAACTTGCAAATATAATTCTAATGACCAAGGAAATGAAGTCTCTACAACAACTGGATATCAGCCAGAATTCTCTAAGGTATGATGAATATGAAAATACTTGCTCTTGGGCTGAAAGTTTATTAAGTTTAAATATGTCTTCAAATACACTTACTGATTCTGTATTCAGATGCTTACCTCCCAAAGTCAAGGTACTTGATCTTCACAACAATAGAATAACGAACATCCCTAAGGATGTCACCTCTCTGGAGTCTTTGCAAGAACTCAATGTTGCTTTCAATTCTTTAGCCGACCTTCCCGGATGTGGCACCTTCCGCAGCCTTTCTGCACTGATCATTGACCATAATTCTATTTCCCATCCAACAACTGATTTCTTCCAAAGCTGCCAGGAGATGAGGTCAGTGAAAGCAGGCAACAACCCATTCCAGTGCACATGTGAGTTAAGAGAATTCATCAAAAATATGGACCAAGTGTCAAGAGAAGTGGTATGGGACTGGCCTGATTCTTACAAGTGTCACTATCCAGAAAGTCATAAGGGAATCCTGCTGAAGGACTTCCACGTGTCTCCACTATCCTGCAACACAACTCTGCTTATCGTTACCATTGTGACCACTGTGCTGGTGTTGGCTGCTAGTGTGACCTTCCTGTGCTGGTATTTCGATCTGCCCTGGTATGTCAGGATGATATGTCAGTGGACCCAGACACGGCGCAGGGCCAGGAACGTCCCCTTAGAGGAGCTCCAGAGAAATCTTCAGTTTCATGCTTTTATTTCATACAGTGGACACGATTCTGCCTGGGTGAAGAATGAATTACTACCAAACCTTGAAAAAGAAAATTTACAGATCTGCCTCCATGAGAGGAATTTTGTTCCTGGCAAAAGCATTGTGGAAAATATCATCACTTGCATTGAGAAGAGTTACAAGTCCATCTTTGTTCTGTCTCCTAACTTTATCCAGAGCGAGTGGTGCCATTACGAACTCTACTTTGCCCATCATAATCTTTTCCATGCAGCTTTTGATAACTTAATTCTGGTTTTACTGGAACCCATTCCACAGTACTCCATTCCTCACAGCTACCACAAGCTCAAAAGTCTCATGGAGCAGAGGACATATTTGAAATGGCCCACAGAGAAGAGCAAACATGCACTTTTTTGGGCAAACCTAAGAGCAGCCATTAATGTTAATCTGAGGAAT
>Chinchilla_lanigera_Chinchilla_XM_005391996_TLR1
ATCAAAACCCAAATATCTGATGAAAGTGAATTTTTAGTTGACAGGTCCCAAACAGGTCTCACCCATGTTCCCAAGGATCTATCCTTGAAAACAACAACCTTAGATCTATCCCAAAACTACATATCTGAGATTCAGTCTTCTGACATGCTACCACTATCAAAGCTGAGGATTTTGATACTGTCTCACAATAGAATCCAGTATCTTGATATCAGTGTTTTCAAATTCAACCAGCAATTGGAATTCTTGGACTTGTCCCATAATGAATTGAGGACAATTTCTTGCTACCCTACGGTGAACTTCAAGCATTTAGACCTCTCCTTTAATGCATTTGATGCCCTTCCCATATGCAAGGAGTTTGGCAACCTCTCTCAACTAAAATTTCTAGGACTGAGTGCAACACAGTTACAAAAATCTAGCATGCAGCCAATTGCTCATTTGAATATCAGTAAAGTTTTGCTTGTTTTAGGAGACACTTATGGGGAAAAAGAAGAGCCTGATAGTCTTCAAGATCTTCATACAAGGAGTCTGCATGTTGTTTTCCCCACAAAAAAGGAATTCCATTTCATTCTGAATGTGTCAGTCAGTACTGCAGTAAATGTGGAGCTATCTAATATCAAGTGTGTGCTACACGACAATGAGTGT---CGTTTCCTAGATGTTTTGTCAGAACTTCAAAAGAAACCAAGGCTACCAAATCTTACCTTAAATAACATTGAAACAACTTGGAATACTTTGATGAGTATCATGCAGATTGCTTGGCATACAAACATGGAGTATTTTTCAATTTCAAATGTGAAACTACAAGGTCAACTGGGCATCAGAAATTTTGGTTCTTCTGCTACTTCCCTGAAGGCATTGTCTATAAAGCAAGTTGTCAGTGATGTGTTCAATTTTCCACAAAGTAATATCTACAGGATCTTTTCAAATATGAAAATCCAAAATCTCACATTGTCTGGTACACGTATGATCCACATACTTTGCCCATCCCAAATTAGCCCATTTTTATATTTGGATTTTTCCAATAATCTCTTAACAGATACAATTTTTAAAAACTGTAAAACCTTAGTTGCATTAAAAACACTTAGTTTAAAAATGAATCAATTAAAAGAACTTGCAAATGTAATTCTGATGACCAAGGAAATGAAGTCTCTACAACAACTGGATATTAGCCAGAATTCTCTAAGGTATGATGAAGATGAAAATACTTGCTCTTGGGCTGAAAGTTTATTAAGTTTAAATATGTCTTCAAATATACTTACTGAGTCTGTATTCAGATGTTTACCTCCCAAGGTCGAGGTACTTGATCTTCACAGCAATAGGATAATGAACATCCCTGAGGATGTCACCTATCTGGAGTCTTTGCAAGAACTCAATGTTGCTTTCAATTCTTTAACTGACCTTCCTGGATGTGGTGCCTTCAGTAGCCTTTCTGCACTGATCATTGACCATAATTTAGTTTCCCACCCATCAACTGATTTTTTCCAAAGCTGCCAGAAGATTAGGTCAATGAAAGCAGGGAACAACCCATTCCATTGCACATGTGAGTTAAGAGAATTCATCAAAAATACTGGCCAACTGTCAAGTGACATAGTGTGGGACTGGCCTGAAACTTACAAGTGTCACTATCCAGACCCTTATAAGGGAATCCTGCTAAAGGACTTCCATGTGTCTCCACTATCCTGCAACACAACTCTGCTTATCGTGACCATAGTGACCTCCATGCTGGTGTTGGCTGCTACTGTCACCTTCCTCTGCCTCTACTTTGATCTGCCCTGGTATCTCAGGATGATGTGTCAGTGGACCCAGACCCTGCGCAGGACCAGGAACATCCCCTTAGAGGAACTCCAAAGAAATCTTCAGTTTCATGCTTTTATCTCCTACAGTGGGCATGATTCTGCCTGGGTGAAGAATGAATTACTACCAAACCTTGAGAAAGAAAACTTACAGATCTGCCTCCATGAGAGGAACTTTGTTCCTGGCAAGAGCATCGTGGAAAATATCATCAGTTGCATTGAGAAGAGCTACAAGTCCATCTTTGTTTTGTCTCCCAACTTTATCCAGAGCGAGTGGTGCCATTATGAACTCTACTTTGCCCACCACAATCTTTTCCATGCAGCTTTTGATAACTTAATCCTGATCTTACTGGCACCCATCCCACAGTACGCCATTCCTAACAACTACCACAAGCTCAAAACCCTCATGGCGCGGAGGACATATTTGAAATGGCCCACAGAGAAGAGCAAGCATGGACTTTTTTGGGCAAACCTAAGAGCAGCCATTAATATAAATCTGATGAAC
>Heterocephalus_glaber_NakedMoleRat_XM_004905727_TLR1
ATCAAAACCCAAGTATCTGCTGAAAGTGAATTTTTAGTTGACAGGTCAAAAACAGGTCTCACTCATGTTCCCAAGGACCTATCCCTGAAAACAACAACCTTAAATATATCACAAAACTACATATCTGAGGTTCAGTCTTCTGACATTCTATCACTATCAGAGCTAAAGATTTTGATACTCTCTCACAATAAAATCCAGTATCTTGATCTCAGTGTTTTCAAATTCAACCAAGAATTGGAATACTTGGACTTGTCCCATAACAAATTGAGGACAATTTCTTGCCACCCTACGGTGAACTTCAAGCACTTAGATCTCTCCTTTAATGCATTTGATGCCCTGCCCATATGCAAGGAGTTTGGTAACCTATCTCAACTAAAATTTCTAGGACTGAGTGCAACACAGTTACAAAAATCTAGTGTGCAGCCAATTGCTCATTTGAATATCAGTGAAGTTTTGCTGGTTTTAGGAGACTCTTATGGAGAAAAAGAAGAGCCTGATGGTCTTCAAGACTTTAATACAAGGAGTCTGCATGTTGTTTTCCCCACAAAAAAGGAATTCCATTTCATTCTGGATGTGTCAGTCAGTACTGCAGTAAACTTGGAGCTATCTAATATCAAATGTGTGCTACATGACAATGAGTGT---TATTTCCTAGATGTTTTATCAAAACTTCAAAAGAAACCAAGGCTATCAAAACTTACCTTAAATAACATTGAAACAACTTGGAATACTTTGATTAATATCATCCACATTGGTTGGCATACAAACATGGAATATTTCTCAATTTCAAATGTGAAACTACAAGGTCAACTTGACCTCAAGAAATTTGATTATTCTAATACTTCCCTGAAGGCCTTGTCTATACAGCAAGTTGTCAGTGATGTGTTCAGTTTTCCACAAAGTAATATCTACAGTATCTTTTCAAATATGAAGATCCAAAATCTCACAGTGTCTGGTACACGTATGCTCCACATGCTTTGCCCATCCCAAATTAGCCCATTTCTATATTTGGATTTTTCCAATAATCTCTTAACAGACACGATTTTTAAAAACTGTGCAACATTAATTGCATTAAAAACACTTAGTTTAAAAATGAACCAATTAAAAGAACTTGCAAATATAATTCTTATGACCAAGGAAATGAAGTCTCTACAACAACTGGATATTAGCCAGAATTCTCTAAGGTATGGTGATGATGAAAATACATGCTCTTGGGCTGAAAGTTTATTAAGTTTAAATATGTCTTCAAATACACTTACTGATTCTGTATTCAGATGTTTGCCTCCCAAGGTCAAGGTACTTGATCTTCACAACAATAGAATAACCAACATCCCTAAGGATGTTACCCGTCTAGAAGCTTTGCAAGAACTCAATGTTGCTTTCAATTCTTTAACTGACCTTCCTGGATGTGGTACCTTCAGCAGCCTTTCTGCACTGATCATTGACCATAATTCAGTTTCCCATCCATTAGCTGATTTCTTCCAGAACTGCCAGAAGATTAGGTCAATGAAAGCAGGGAACAACCCATTCCAGTGCACATGTGAGTTAAGAGAATTCATCAAAAATATGAATCAAGTGTCAAGTGAAGTAGCGTGGGACTGGCCTGATTCTTACAAGTGTGACTATCCAGAAAGCTCTAAGGGAATCCTGCTAAAGGACTTCCATGTGTCTCCACTATCCTGCAGCACCACTCTGCTTATTCTTACCATTGTGACCACCATGCTGGTGTTGGCTGCTACTGTGACCTTCCTCTGCTGCTACTTCGATTTGCCCTGGTATCTCAGGATGATGTGTCAGTGGACCCAGACCCGGCACAGGGCTAGGAACATCCACTTAGAGGAACTCCAAAGAAAGCTTCAGTTCCATGCTTTTATTTCATACAGTGGGCATGATTCTGCCTGGGTGAAGAAAGAATTACTACCAAACCTAGAAAAAGAAAATTTACAGATCTGCCTCCATGAGAGGAACTTTGTTCCTGGCAAGAGCATTTTGGAAAATATCATAAATTGCATTGAGAAGAGTTACAAGTCCATCTTTGTTTTGTCTCCCAACTTTATCCGGAGCGAGTGGTGCCATTATGAACTCTACTTTGCCCATCACAATCTTTTCCATGGGGATTTTGATAACTTAATTCTGATCTTACTGGAATCCATTCCACAGTACTCCATTCCTAGCAGCTACCATAAGCTCAAAACTCTTATGGCACGGAGGACGTATTTGAAATGGCCCACAGAGAAGAGCAAACATGGACTTTTTTGGGCAAACCTAAGAGCAGCCATTAATATTAATCTGATGAAT
>Oryctolagus_cuniculus_Rabbit_ENSOCUG00000001824_TLR1
GTCAGAATCCAACCATCTGATGGGAGTGAGATTTCCATTAATATGTCCAAAACAGGCCTGCTCCATGTTCCCAAAGACCTGCCTCTGCAAACCACGGTCTTAGATATTTCGCAAAACTCCATATCTGCGCTTCAGACAGCAGATGTCCAATCACTCTCAAACCTGAGGATTTTGATAATTTCTCACAACAGAATCCGATATCTCGATTTCAGTGTGTTCAAATACAACCAGGAATTGGAATACTTGGATGTGTCCCACAATGAGCTGTGGAAGATTTCTTGCCACCCTAGTGTGAACTTCAAGCACTTAGACCTCTCGTTTAATGCGTTTGATGCTCTGCCCATATGCAAACAATTTGGCAACATGTCTCAGCTGAAATTCCTGGGGCTGAGTGCAAGCCAGTTACAAAAATCCAGCGTGCAGCCAATCGCTCATTTGAATATCAGTAAGGTTTTGTTGGTCTTAGGAGACCATTATGGGGAAAAAGAAGAGCCTGACGTGCTTCGAGACTTTAACACAGAGAGTTTGCATATTGTTTTCCCCTCCAAAAAGGAATTCAGCTTCCTGTTGGATGTGGCAGCCAGCCCTGCAGCAAGTCTGGAGTTGTCTAATATTAACTGCGTGCTACATGACAACGAAAGTTCTTTCTTCCTAAACGTTCTGTCAAAACTTCGAAAGAATCCAAGGTTATCAAATTTTACCTTACACAACATTGAAACGACTTGGAAGTCTTTCCTTAGGATCCTCCAGTTGGTTTGGCCCTCAACCATAGAGTATTTCTCAATTTCAAATGTGAATGTTCAGGGTCCACTTGACTTCATAGATTTTAATTATTCTAACACTTCCATAAAGGCCTTGTCTATAAACCAATTTTCCAGTAGTACGCTCAGTCTTTCCCAAGGTAGCATCTACAAAATTTTGTCAAATATGAACATCCAAAATTTCACAGTGTCTGGGACACGTATGATCCATATGCTTTGTCCGCTCCAAATTAGCCCATTTTTGCATTTGGATTTTTCCAACAACCTCTTGACGGACACGATTTTTCAAAACTGTGGAACCTTAACTGGGTTAAAGACATTTAATCTGCAGAGGAATCAATTAAAGGACCTCACAAACTTAATTCATATGACCACGAAGATGAAGTCTCTACAACAGTTGGATGCTAGCCAAAATTCACTAAGAAATGATGAAAACGAGGTAGACTGTTCCTGGACTGGAAGTTTATTAAATTTAAATTTGTCTTCCAATGCACTTACGGACTCTGTTTTCAGATGTTTACCTCCCAAGGTCAAGGTGCTTGATCTCCACAATAACAGAATAACGGCCATTCCTAAAGATGTCACCCACCTGGAGGCTTTGCAAGAACTCAATGTTGCTCTCAACTCCCTCGCAGACCTCCCTGGGTGTGGCCCCTTCAGCAGCCTCTCTCTGCTGATCATTGAGCACAATGCAGTGTCCCACCCATCAGCTCGTTTCTTCCAGAGCTGCCAGAAGATTACGTCAATAAAAGCGGGAAGCAATCCATTCCACTGTACATGCGAGCTAAGAGAGTTCATCAAAAGTATGGGCCAGCTATCGAGTGAGGTGGCGGAGGGCTGGCCTGATTCCTATAAGTGTGCCTACCCAGAAGGCTACAAGGGAACCCTGCTCAAGGACTTTCATGTATCTCAGTTATCCTGCAACATAGCCCTGCTGATGGTCACCATTGGGGCCACCGTGCTGTTGGTGGCTGCTTCCATGACCTGCCTCTGCGTCTACCTGGACGTGCCCTGGTATCTGAGGATGGTGTGTCAGTGGACCCAGGCCCGGCACAGGGCTCGGAACATCCCCCTAGTGGAACTCCAAAGAAATCTCCAGTTCCATGCTTTTATTTCATACAGTGGGCATGATTCTGCGTGGGTGAAGAGTGAATTAGTACCCAACCTAGAAAAAGAAGATATCCAGATTTGTCTCCATGAGAGAGACTTTGTTCCTGGCAAGAGCATTGTGGAAAACATCATAAATTGTATTGAGAAGAGTTACAAGTCCATCTTTGTCTTGTCTCCCAACTTTGTCCAGAGTGAGTGGTGCCATTATGAGCTCTACTTTGCTCACCACAATCTCTTCCATGAAGGATCCAATAACTTAATCCTGATCTTGCTGGAGCCCATTCCACAGTACTCCATTCCGAACAGCTACCACAAGCTCAAAACCCTCATGGCACGGAGGACTTACTTGGAATGGCCGAAGGAGAAGACTAAACATGGACTTTTCTGGGCAAACCTAAGAGCAGTCATTAATGTTAAGTTGATGGAG

[TLR2]
>Jaculus_jaculus_Jerboa_XM_004655873_TLR2
ATGCTCCGTGCTCTGCAGACTCTATGGGCCCTGGGGGCCATGATGGGCCTCTCCAGTGAAGGGCTT---------------------------------CCCCACCAGCCTTCTCTGTCTTGTGACACCGCGGGTGTGTGTGACGGCCGCTCCAGGTCGTTCCGCTCTGTCCCCTCAGGACTCACGGCAGCCACAGTGAGCCTCGACCTGTCCAACAACAGCATCTCCTACGTTGGCCATGGTGACCTGCAGAGGTGCGTGAACCTCAAGGTTCTGCTGCTGACGTCGAATAGAATCCACACCATAGTGGACGATGCCTTTGCTCCACTGGGCAATCTTGAGCACTTGGACCTGTCTGATAATCATTTATCTAATTTATTGTCCACCTGGTTCAGGCACCTTTCTTCCTTAACATACTTAAACTTACTGGGAAATCCTTATGGAACAATTGGGGAAGCCTCACTTTTTTCTCCCCTCCCAAATTTGCAAATCCTCAGGGTGGGAAATTCATACAACTTCACTGAGCTTAAGAGAGGGGATTTTGCTGGACTCCCTTTTCTTGAGGAACTTGAAATTGTCATGTCAAATCTCCAGAGTTATGAGCCCGGAAGTTTGGGGTCACTT---------GGGAACCTCAGGCGTCTCTTCCTTCATGTGAGTCAGCCTGTCTTTTTCGTGGAGATTTTTGCAGAT---CTCAACTCAGTGGACAGTCTGGAACTGACAGATACCAATTTGCTCAATTTCCACTTTTCAGGCCTCTCTGTCAATGAAAGCCATCCACTGAGTATC------------AGAAAGCTTACATTCAGAAACGCGAGCATCAGCGACCAAAGTTTTAACCCGCTTCTGCAGCTGCTGAGCCGCATTTCCGACCTGTCAGAGTTAGAGTTCAGTGACTGCAGGCTGAAAGGCTATGGCTTCTTTAAGCCGGCCGAG------------------CTCGGCCTTGTGAGGCAT------CATGTAGAAACATTAACAATACGGAAGATTTATATTCAAAACTTTTATTTATTTAGTGATCTGCAATCTGTGTATTCATTGATGGAGAAAGTTAAACGAATCACCGTAGAAAACAGTAAGGTCTTTTTGGTCCCTTGCTCATTTTCACGACATTTAAAATCCTTGGAATACTTGGATCTCAGTGAAAATTTGATGGTAGAAGAATATTTGAAATACTCGGCTTGCAAGGATGGCTGGCCCTCTCTACAAACCTTAATTTTAAGGCAAAATCATTTGCGCTCAATAGAAAACACGGCTGAGTGTCTGCTGACCCTGGGGAACTTGACAGACCTTGATATCAGTAAAAATAGTTTTCAGTCCATGCCTGAAACGTGTCAGTGGCCTGAAAAGATGAGGTCCTTAAACTTGTCAGGTACACGAATAAGCAGATTAACTCCTTGCATTCCCCGGACGCTGCGAGTTTTAGATGTCAGCAGTAACAACCTCAATTCATTTTCTTTGGATCTGCCTTGGCTCCAAGAGCTTTATATTTCTGGAAATAAGTTGAAGACACTTCCAGATGCTTCCTCCTTACCTGGGTTGCTGGTTCTGAAAATCAGCAGGAACTCCATAAATACTTTCTCTAAGGAGCAA------------------CTGGATTCTTTCCAGAACCTGGAGATCCTGGAAGCTGGTGGCAACAGTTACATCTGCTCCTGTGAACTCCTGGCCTTCACGCAGGCGAGGCCGGCGCTGGCTCAGATCCTGGTGGACTGGCCAGACAGCTACCTGTGTGACTCTCCGTCCCACCTGTGGGGCCAGCGGATTCAGGATGCCAGGCGCTCGGCCTCCGAGTGCCACCGGGCAGCGCTGGTGTCCGGCGTGTGCTGTGCCCTCCTCCTGTTGGCGCTGCTCACCGTGGGCCTGTGCCACCATTTCCACGGCCTGTGGTACCTGAGGATGACGTGGGCGTGGCTCCAGGCCAAGAGAAAGCCCAAGAAAGCTCCTGCCAGGGACATCTGCTACGATGCCTTTGTGTCCTACAGCGAGCAGGACGCTTACTGGGTGGAGACGCTCATGGTGCAGCAGCTGGAGAACTCGGAGCCCCCCTTCCGGCTGTGTCTGCACAAGCGGGACTTCGTGCCGGGCAAGTGGATCGTCGACAACATCATCGACTCCATCGAGAAGAGCCACAAGACCCTCTTCGTGCTGTCCGAGAACTTCGTCAAGAGCGACTGGTGCAAGTACGAGCTGGACTTCTCCCACTTCCGTCTGTTCGATGAGCACAATGACGCGGTCATTCTCGTCCTTCTCGAGCCCCTGGACGGGAGAGCCATCCCGCAGCGCTTCTGCAAGCTGCGCAAGATCATGAACACCAAGACCTACCTGGAGTGGCCCCAGGGTGACGCTCCGCGGGAAGGGTTTTGGGAGAATTTAAGGACAGCGTTGAAATCC
>Mesocricetus_auratus_Hamster_XM_005080078_TLR2
ATGTTGCCCACTCTGCGGACCTTCTGGATCTTGGTGGCCATGGCAGATCTCTCCAGGGAGGGCTGT---------------------------------TCTGCTGAGGCATCTCTGTCATGTGACGCTGCTGGTGTGTGTGACGGCCGCTCCAGGTCTTTCACCTCCATCCCCTCGGGACTCACAGCAGCCGTGAAGAGCCTTGACCTGTCTAACAACAAGATCACCTCCATTGGCCATGGTGACCTGCGGGGGTGTGTGAACCTCCAGGCCCTGATATTGCAGTCCAGTGGAATCAGCGCCATAGAGGAAGACGCCTTTTCTTCCCTGAGCAAGCTTGAACATTTGGACCTGTCTGATAATCACTTATTCAACCTCTCTTCCTCCTGGTTCAGGCCTCTTTCCTCTTTGAAATACCTAAACTTGTTGGGGAATCCTTATAGGATACTGGGGGACACACCACTGTTTCTCAACCTCACAAATTTACAAACCCTTAGGGTAGGAAACATTGCCACCTTCAGTGGGATCAGGAGAATGGATTTTGCTGGACTGACTTCTCTTGATGAACTTGAAATCAAAGCGCTAAGCCTCCAGAATTATGAGCCTGGAAGTCTGCAGTCCATT---------CAAAACATCTATCACCTGACCTTTCACCTGAGCCAGTCTGATTTCCTGCTGAGGGTTTTTGAAGACAGTCTGAGTTCTGTGGGATATTTAGAACTAAAAGATGCTAACTTGGGCAGCTTCCGCTTTTCAGAACTGTCCATGGATGAA---------------ATGAATTCAACGATGAAAAAGCTGGCATTCCGAGACACAGATATCACTGACGAGAGTTTTAATGAACTTTTGAAGCTGCTGCGTTACACTCCAGAACTGTCAGAGGTGGAATTTGATGACTGCACCCTCGATGGAGTGGGCGATTTTCAGCCATCTGAG------------------TCAGACGTCGTGAGAGAGCTAGGCAAAGTAGAAACGCTAATAATACGGAGACTGCACATTCCCAGATTCTACTTATTTTATGATCTGAGTAGCGTATATTCCCTCCTGGAGAAAGTTAAGAGAATCACAGTAGAGAACAGCAAGGTCTTTCTGGTCCCTTGTCTGTTTTCACAGCGTTTAAAATCATTGGAATTCTTGGACCTCAGCGAAAATTTGCTGGTTGAAGAATATTTGAAAAACTCAGCCTGTGAGGATGCCTGGCCTTCCCTACAAACTTTAATTTTGAGGCAGAACCATTTGAAATCAATAGAGAGAACTGGAGAGATTTTATTGACTCTGAAAAACCTGACTGCCCTTGACATCAGCAGGAATAGCTTTCAGCCCATGCCTGACACTTGCCAGTGGCCAGAAAAGATGCGTTTCCTGAACTTGTCCAGTACAGGGATACAGGCAGTAAAAACGTGCATCCCTCGGACACTGGAGGTGTTGGATGTTAGTAACAACAATCTCAATTCGTTTTCTTTGTTTTTGCCTCGGCTCCGAGAGCTCTATATTTCCAGGAACAGGCTCCACACTCTCCCGGATGCCTCCCTGTTTCCCGTGTTACTGGTCATGAAGATCAGAGAGAATGCCATAAATGCTTTCTCTAAAGACCAA------------------CTTAGTTCTTTTCCCAAACTGGTGAGTCTGGAAGCAGGTGGCAACCACTTGATCTGCTCCTGTGAACTCTTGTCCTTCACAATGGAGCAGCCAGCGCTGCTCCAGGTCCTGGCCGACTGGCCAGACAACTACCTGTGTGACTCTCCGCCCCGCCTGCGTGGCCAGAGGGTTCAGGATGCCCGGCCCTCGGTCTTGGAGTGCCACCAGGCTCTGCTAGTGTCTGGCGTCTTCTGTGCCCTTGTCCTGTTGATCCTGCTCATTGGCGGCCTGTGCCACCATTTCCATGGGCTGTGGTACCTGAGAATGACGTGGGCGTGGCTCCAGGCCAAGAGGAAGCCCAAGAAAGCTCCGTGCAGGGACATTTGCTATGATGCCTTTGTTTCCTACAGCGAGCAGGATTCCTATTGGGTGGAGAACCTCATGGTGCAGCAGCTGGAGAATTCGGACCCGCCCTTCAAGCTATGTCTCCACAAGCGAGACTTTGTCCCTGGCAAGTGGATCATTGACAACATCATCGACTCTATTGAGAAGAGTCACAAAACCGTGTTTGTGCTTTCTGAGAACTTCGTGCGGAGCGAGTGGTGCAAGTATGAGCTGGACTTCTCCCACTTCAGGCTCTTTGATGAGAACAATGACGCCGGCATCTTGGTTTTGCTAGAGCCCATTGAGAAGAAAGCCATCCCCCAGCGCTTCTGCAAGCTCCGCAAGCTAATGAACACCAAGACGTACCTGGAATGGCCCTTGGATGAAGCCCAGCAGGAAGTGTTCTGGGTAAATCTGAGAACTGCAATAAAATCC
>Mus_musculus_Mouse_ENSMUSG00000027995_TLR2
ATGCTACGAGCTCTTTGGCTCTTCTGGATCTTG---------------------------------GTGGCCATAACAGTCCTCTTCAGCAAACGCTGTTCTGCTCAGGAGTCTCTGTCATGTGATGCTTCTGGGGTGTGTGATGGCCGCTCCAGGTCTTTCACCTCTATTCCCTCCGGACTCACAGCAGCCATGAAAAGCCTTGACCTGTCTTTCAACAAGATCACCTACATTGGCCATGGTGACCTCCGAGCGTGTGCGAACCTCCAGGTTCTGATGTTGAAGTCCAGCAGAATCAATACAATAGAGGGAGACGCCTTTTATTCTCTGGGCAGTCTTGAACATTTGGATTTGTCTGATAATCACCTATCTAGTTTATCTTCCTCCTGGTTCGGGCCCCTTTCCTCTTTGAAATACTTAAACTTAATGGGAAATCCTTACCAGACACTGGGGGTAACATCGCTTTTTCCCAATCTCACAAATTTACAAACCCTCAGGATAGGAAATGTAGAGACTTTCAGTGAGATAAGGAGAATAGATTTTGCTGGGCTGACTTCTCTCAATGAACTTGAAATTAAGGCATTAAGTCTCCGGAATTATCAGTCCCAAAGTCTAAAGTCGATC---------CGCGACATCCATCACCTGACTCTTCACTTAAGCGAGTCTGCTTTCCTGCTGGAGATTTTTGCAGATATTCTGAGTTCTGTGAGATATTTAGAACTAAGAGATACTAACTTGGCCAGGTTCCAGTTTTCACCACTGCCCGTAGATGAA---------------GTCAGCTCACCGATGAAGAAGCTGGCATTCCGAGGCTCGGTTCTCACTGATGAAAGCTTTAACGAGCTCCTGAAGCTGTTGCGTTACATCTTGGAACTGTCGGAGGTAGAGTTCGACGACTGTACCCTCAATGGGCTCGGCGATTTCAACCCCTCGGAG------------------TCAGACGTAGTGAGCGAGCTGGGTAAAGTAGAAACAGTCACTATCCGGAGGTTGCATATCCCCCAGTTCTATTTGTTTTATGACCTGAGTACTGTCTATTCCCTCCTGGAGAAGGTGAAGCGAATCACAGTAGAGAACAGCAAGGTCTTCCTGGTTCCCTGCTCGTTCTCCCAGCATTTAAAATCATTAGAATTCTTAGACCTCAGCGAAAATCTGATGGTTGAAGAATATTTGAAGAACTCAGCCTGTAAGGGAGCCTGGCCTTCTCTACAAACCTTAGTTTTGAGCCAGAATCATTTGAGATCAATGCAAAAAACAGGAGAGATTTTGCTGACTCTGAAAAACCTGACCTCTCTTGACATCAGCAGGAACACTTTTCATCCGATGCCCGACAGCTGTCAGTGGCCAGAAAAGATGCGCTTCCTGAATTTGTCCAGTACAGGGATCCGGGTGGTAAAAACGTGCATTCCTCAGACGCTGGAGGTGTTGGATGTTAGTAACAACAATCTTGACTCATTTTCTTTGTTCTTGCCTCGGCTGCAAGAGCTCTATATTTCCAGAAATAAGCTGAAAACACTCCCAGATGCTTCGTTGTTCCCTGTGTTGCTGGTCATGAAAATCAGAGAGAATGCAGTAAGTACTTTCTCTAAAGACCAA------------------CTTGGTTCTTTTCCCAAACTGGAGACTCTGGAAGCAGGCGACAACCACTTTGTTTGCTCCTGCGAACTCCTATCCTTTACTATGGAGACGCCAGCTCTGGCTCAAATCCTGGTTGACTGGCCAGACAGCTACCTGTGTGACTCTCCGCCTCGCCTGCACGGCCACAGGCTTCAGGATGCCCGGCCCTCCGTCTTGGAATGTCACCAGGCTGCACTGGTGTCTGGAGTCTGCTGTGCCCTTCTCCTGTTGATCTTGCTCGTAGGTGCCCTGTGCCACCATTTCCACGGACTGTGGTACCTGAGAATGATGTGGGCGTGGCTCCAGGCCAAGAGGAAGCCCAAGAAAGCTCCCTGCAGGGACGTTTGCTATGATGCCTTTGTTTCCTACAGTGAGCAGGATTCCCATTGGGTGGAGAACCTCATGGTCCAGCAGCTGGAGAACTCTGACCCGCCCTTTAAGCTGTGTCTCCACAAGCGGGACTTCGTTCCGGGCAAATGGATCATTGACAACATCATCGATTCCATCGAAAAGAGCCACAAAACTGTGTTCGTGCTTTCTGAGAACTTCGTACGGAGCGAGTGGTGCAAGTACGAACTGGACTTCTCCCACTTCAGGCTCTTTGACGAGAACAACGACGCGGCCATCCTTGTTTTGCTGGAGCCCATTGAGAGGAAAGCCATTCCCCAGCGCTTCTGCAAACTGCGCAAGATAATGAACACCAAGACCTACCTGGAGTGGCCCTTGGATGAAGGCCAGCAGGAAGTGTTTTGGGTAAATCTGAGAACTGCAATAAAGTCC
>Rattus_norvegicus_Rat_ENSRNOG00000009822_TLR2
ATGCTGCAAGCTCTTTGGCTCTTCTGGATCTTGATGGCTGTGATAGGCCTCTCAAGGGAAGGCCAT---------------------------------TCTGCCCAGGCATCTCTGTCATGTGATGCTGCTGGTGTGTGTGATGGCAGCTCCAGGTCTTTCACCTCTATTCCCTCGGGACTCACAGCAAACACAAAGAAGCTTGACCTGTCTTTCAACAAGATCACCTACATTGGCCATGGTGACTTGCGAGCCTGTGTGAACCTCCGGGTTCTGACATTGGAGTCCAGCGGAATCAACACAATAGAGGGAGATGCCTTTTATTCTCTGGGCAGTCTTGAACACTTGGACTTGTCTAATAATCACCTATCTAGTTTATCTTCCTCCTGGTTCAGGCCCCTTTCCTCTTTGAAATACTTAAACTTAATGGGAAATCCTTACAGGACACTGGGGGAAACATCACTGTTCTCCAATCTCACAAATTTACAAAACCTTAGGGTAGGAAATGTTGACACTTTCAGTGAGATAAGGAGAATAGATTTTGCTGGGCTGACCTCTCTCAACGAACTTGAAATTCAGGTATTAAGTCTCGGCAACTATGAGTCCCGAAGTCTACAGTCAATT---------AGAGACATCTATCACCTGACCCTGCACTTGAGCGAGTCTGCTTTCCTGCTGGGGATTTTTGCAGATATTCTGAGTTCCGTGAGATATTTAGAACTAAGAGATACTAACTTGGCTAGGTTCCAATTTTCTGAACTGTCTGTAGACGAA---------------ATCAATTCGCCAATGAAGAAGCTGGCATTCCGGAATGCAGATCTCACCGATAAAAGTTTTAATGAACTCCTGAAGCTGTTGCGTTACATCTTGGAACTGATGGAGGTGGAGTTTGATCACTGCACCCTCAATGGGGTTGGTAATTTCAACCCCTCAGAG------------------TCAGACGTAGTGAGGGAGCTAGGTAAAGTAGAAACGGTAACAATACGGAGCCTGCACATCCCCCAGTTCTATTTGTTCTATGATCTGAGCACTGTGTATTCCCTCCTGGAGAAAGTGAAGCGAATCACAGTAGAGAACAGTAAGGTCTTTCTGGTTCCCTGCTCTTTCTCACAGCATTTAAAATCATTAGAGTTCTTAGACCTCAGCGAAAATCTGATGGTTGAAGAGTATTTGAAAAACTCAGCCTGTGAGGGTGGCTGGCCTTCTCTACAAAGCTTGGTTTTGAGTCAGAATCATTTGAGATCAATACGAAAAACTGCTGAGATTTTGCTGACTCTGAAAAACCTGACAGCCCTTGACATCAGCAAGAACAGTTTTCAGCCTATGCCCGACAGTTGTCAGTGGCCAGGAAAGATGCGCTTCCTGAACTTGTCCAGTACAGGGATACAGGCCGTCAAGACATGCATTCCTCAGACCCTGGAGGTGTTGGATGTTAGTAACAACAATCTCGATTCATTTTCTTTGTTTTTGCCTCGGCTCCAAGAGCTGTATATTTCCAGAAATAAACTGAAGACACTCCCAGAAGCTTCATTGTTCCCTGTGTTACAGGTCATGAAGATCAGAGAGAACGCAATAAGTACTTTCTCTAAAGACCAG------------------CTTGGTTCTTTTCCCAAACTGGAGACTCTGGAAGCAGGTGACAACCATTTCATCTGCTCCTGTGAACTCCTGTCCTTCATTCTGGAGAGGCCAGCCCTGGTCCATGTCCTGGTTGACTGGCCAGACAGCTACCTGTGTGATTCTCCGCCTCGCCTGCATGGCCAGAGGCTTCAGGATGCCCGGCCCTCAGTCTTGGAGTGTCACCAGGCCGCACTGGTCTCTGGAGTCTGCTGTGCCCTTCTCCTGTTGATCCTGCTCTTAGGCGCCCTGTGTTACCATTTCCATGGGCTGTGGTATCTGAGAATGATGTGGGCGTGGCTCCGGGCCAAGAGGAAGCCCAAGAAAGCTCCTTGCAGGGACCTTTGCTATGATGCCTTTGTTTCCTACAGCGAGCAGGATTCCTATTGGGTGGAGAACCTCATGGTCCAGCAGCTGGAGAACTCTGACCCACCCTTCAAGCTGTGTCTCCACAAGCGGGACTTTGTTCCGGGCAAATGGATCATTGACAACATCATTGATTCCATCGAAAAGAGCCACAAAACAGTGTTCGTGCTTTCTGAGAACTTCGTACGCAGTGAGTGGTGCAAGTATGAACTGGACTTCTCCCACTTCAGGCTCTTTGACGAGAACAATGACGCGGCCATCCTTGTTTTGCTGGAACCCATTGAGAAGAAAGCCATTCCCCAGCGCTTCTGCAAACTGCGCAAGATAATGAACACTAAGACATACCTGGAGTGGCCCTTGGATGAAGGCCAGCGGGAAGTGTTTTGGGCAAATCTGAGAACTGCAATAAAATCC
>Pan_paniscus_PygmyChimp_AB445626_TLR2
ATGCCACATACTTTGTGGATGGTGTGGGTCTTGGGGGTCATCATCAGCCTCTCCAAGGAAGAATCC---------------------------------TCCAATCAGGCTTCTCTGTCTTGTGACCGCAATGGTATCTGCAAGGGCAGCTCAGGATCTTTAAACTCCATTCCCTCAGGGCTCACAGAAGCTGTAAAAAGCCTTGACCTGTCCAACAACAGGATCACCTACATTAGCAACAGTGACCTACAGAGGTGTGTGAACCTCCAGGCTCTGGTGCTGACATCCAATGGAATTAACACAATAGAGGAAGATTCTTTTTCTTCCCTGGGCAGTCTTGAACATTTAGACTTATCCTATAATTACTTATCTAATTTATCATCTTCCTGGTTCAAGCCCCTTTCTTCTTTAACATTCTTAAACTTACTGGGAAATCCTTACAAAACCCTAGGGGAAACATCTCTTTTTTCTCATCTCACAAAATTGCAAATCCTGAGAGTGGGAAATATGGACACCTTCACTAAGATTCAAAGAAAAGATTTTGCTGGACTTACCTTCCTTGAGGAACTTGAGATTGATGCTTCAGATCTACAGAGCTATGAGTCAAAAAGTTTGAAGTCAATT---------CAGAACGTAAGTCATCTGATCCTTCATATGAAGCAGCATATTTTACTGCTGGAGATTTTTGTAGATGTTTCAAGTTCCGTGGAATGTTTGGAACTACGAGATACTGATTTGGACACTTTCCGTTTTTCAGAACTATCCACTGGTGAAACAAATTCATTG---ATT------------AAAAAGTTTACATTTAGAAATGTGAAAATCACCGATGAAAGTTTGTTTCAGGTTATGAAACTTTTGAATCAGATTTCTGGATTGTTAGAATTAGAGTTTGATGACTGTACCCTTAATGGAGTTGGTAATTTTAGAGCATCTGAT------------------AATGACAGAGTTATAGATCCAGGTAAAGTGGAAACGTTAACAATCCGGAGGCTGCATATTCCAAGGTTTTACTTATTTTATGATCTGAGCACTTTATATTCACTTACAGAAAGAGTTAAAAGAATCACAGTAGAAAACAGTAAAGTTTTTCTGGTTCCTTGTTTACTTTCACAGCATTTAAAATCATTAGAATACTTGGATCTCAGTGAAAATTTGATAGTTGAAGAATACTTGAAAAATTCAGCCTGTGAGGATGCCTGGCCCTCTCTACAAACTTTAATTTTAAGGCAAAATCATTTGGCATCATTGGAAAAAACCGGAGAGACTTTGCTCACTCTGAAAAACTTGACTAACGTTGATATCAGTAAGAATAGTTTTCATTCTATGCCTGAAACTTGTCAGTGGCCAGAAAAGATGAAATATTTGAACTTATCCAGCACACGAATACACAGTGTAACAGGCTGCATTCCCAAGACACTGGAAATTTTAGATGTTAGCAACAACAATCTCAATTTATTTTCTTTGAATTTGCCGCAACTCAAAGAACTTTATATTTCCAGAAATAAGTTGATGACTCTACCAGATGCCTCCCTCTTACCCATGTTACTAGTATTGAAAATCAGTAGGAATGCAATAACTACGTTTTCTAAGGAGCAA------------------CTTGACTCATTTCACACACTGAAGACTTTGGAAGCTGGTGGCAATAACTTCATTTGCTCCTGTGAATTCCTCTCCTTCACTCAGGAGCAGCAAGCACTGGCCAAAGTCTTGATTGATTGGCCAGCAAATTACCTGTGTGACTCTCCATCCCATGTGCGCGGCCAGCAGGTTCAGGATGTCCGCCTCTCGGTGTCGGAATGTCACAGGACAGCACTGGTGTCTGGCATGTGCTGTGCTCTGTTCCTGCTGATCCTGCTCACGGGGGTCCTGTGCCACCGTTTTCATGGCCTGTGGTATATGAAAATGATGTGGGCCTGGCTCCAGGCCAAAAGGAAGCCCAGGAAAGCTCCCAGCAGGAACATCTGCTATGATGCATTTGTTTCTTACAGTGAGCGGGATGCCTACTGGGTGGAGAACCTTATGGTCCAGGAGCTGGAGAACTTCAATCCCCCCTTCAAGTTGTGTCTTCATAAGCGGGACTTCATTCCTGGCAAGTGGATCATTGACAATATCATTGACTCCATTGAAAAGAGCCACAAAACTGTCTTTGTGCTTTCTGAAAACTTTGTGAAGAGTGAGTGGTGCAAGTATGAACTGGACTTCTCCCATTTCCGTCTTTTTGATGAGAACAATGATGCTGCCATTCTCATTCTTCTGGAGCCCATTGAGAAAAAAGCCATTCCCCAGCGCTTCTGCAAGCTGCGGAAGATAATGAACACCAAGACCTACCTGGAGTGGCCCATGGACGAGGCTCAGCGGGAAGGATTTTGGGTAAATCTGAGAGCTGCGATAAAGTCC
>Pan_troglodytes_Chimp_ENSPTRG00000016528_TLR2
ATGCCACATACTTTGTGGATGGTGTGGGTCTTGGGGGTCATCATCAGCCTCTCCAAGGAAGAATCC---------------------------------TCCAATCAGGCTTCTCTGTCTTGTGACCGCAATGGTATCTGCAAGGGCAGCTCAGGATCTTTAAACTCCATTCCCTCAGGGCTCACAGAAGCTGTAAAAAGCCTTGACCTGTCCAACAACAGGATCACCTACATTAGCAACAGTGACCTACAGAGGTGTGTGAACCTCCAGGCTCTGGTGCTGACATCCAATGGAATTAACACAATAGAGGAAGATTCTTTTTCTTCCCTGGGCAGTCTTGAACATTTAGACTTATCCTATAATTACTTATCTAATTTATCATCTTCCTGGTTCAAGCCCCTTTCTTCTTTAACATTCTTAAACTTACTGGGAAATCCTTACAAAACCCTAGGGGAAACATCTCTTTTTTCTCATCTCACAAAATTGCAAATCCTGAGAGTGGGAAATATGGACACCTTCACTAAGATTCAAAGAAAAGATTTTGCTGGACTTACCTTCCTTGAGGAACTTGAGATTGATGCTTCAGATCTACAGAGCTATGAGTCAAAAAGTTTGAAGTCAATT---------CAGAACGTAAGTCATCTGATCCTTCATATGAAGCAGCATATTTTACTGCTGGAGATTTTTGTAGATGTTACAAGTTCCGTGGAATGTTTGGAACTACGAGATACTGATTTGGACACTTTCCGTTTTTCAGAACTATCCACTGGTGAAACAAATTCATTG---ATT------------AAAAAGTTTACATTTAGAAATGTGAAAATCACCGATGAAAGTTTGTTTCAGGTTATGAAACTTTTGAATCAGATTTCTGGATTGTTAGAATTAGAGTTTGATGACTGTACCCTTAATGGAGTTGGTAATTTTAGAGCATCTGAT------------------AATGACAGAGTTATAGATCCAGGTAAAGTGGAAACGTTAACAATCCGGAGGCTGCATATTCCAAGGTTTTACTTATTTTATGATCTGAGCACTTTATATTCACTTACAGAAAGAGTTAAAAGAATCACAGTAGAAAACAGTAAAGTTTTTCTGGTTCCTTGTTTACTTTCACAGCATTTAAAATCATTAGAATACTTGGATCTCAGTGAAAATTTGATAGTTGAAGAATACTTGAAAAATTCAGCCTGTGAGGATGCCTGGCCCTCTCTACAAACTTTAATTTTAAGGCAAAATCATTTGGCATCATTGGAAAAAACCGGAGAGACTTTGCTCACTCTGAAAAACTTGACTAACGTTGATATCAGTAAGAATAGTTTTCATTCTATGCCTGAAACTTGTCAGTGGCCAGAAAAGATGAAATATTTGAACTTATCCAGCACACGAATACACAGTGTAACAGGCTGCATTCCCAAGACACTGGAAATTTTAGATGTTAGCAACAACAATCTCAATTTATTTTCTTTGAATTTGCCGCAACTCAAAGAACTTTATATTTCCAGAAATAAGTTGATGACTCTACCAGATGCCTCCCTCTTACCCATGTTACTAGTATTGAAAATCAGTAGGAATGCAATAACTACGTTTTCTAAGGAGCAA------------------CTTGACTCATTTCACACACTGAAGACTTTGGAAGCTGGTGGCAATAACTTCATTTGCTCCTGTGAATTCCTCTCCTTCACTCAGGAGCAGCAAGCACTGGCCAAAGTCTTGATTGATTGGCCAGCAAATTACCTGTGTGACTCTCCATCCCATGTGCGCGGCCAGCAGGTTCAGGATGTCCGCCTCTCGGTGTCGGAATGTCACAGGACAGCACTGGTGTCTGGCATGTGCTGTGCTCTGTTCCTGCTGATCCTGCTCACGGGGGTCCTGTGCCACCGTTTTCATGGCCTGTGGTATATGAAAATGATGTGGGCCTGGCTCCAGGCCAAAAGGAAGCCCAGGAAAGCTCCCAGCAGGAACATCTGCTATGATGCATTTGTTTCTTACAGTGAGCGGGATGCCTACTGGGTGGAGAACCTTATGGTCCAGGAGCTGGAGAACTTCAATCCCCCCTTCAAGTTGTGTCTTCATAAGCGGGACTTCATTCCTGGCAAGTGGATCATTGACAATATCATTGACTCCATTGAAAAGAGCCACAAAACTGTCTTTGTGCTTTCTGAAAACTTTGTGAAGAGTGAGTGGTGCAAGTATGAACTGGACTTCTCCCATTTCCGTCTTTTTGATGAGAACAATGATGCTGCCATTCTCATTCTTCTGGAGCCCATTGAGAAAAAAGCCATTCCCCAGCGCTTCTGCAAGCTGCGGAAGATAATGAACACCAAGACCTACCTGGAGTGGCCCATGGACGAGGCTCAGCGGGAAGGATTTTGGGTAAATCTGAGAGCTGCGATAAAGTCC
>G_gorilla_Gorilla_ENSGGOG00000003066_TLR2
ATGCCACATACTTTGTGGATGGTGTGGGTCTTGGGGGTCATCATCAGCCTCTCCAAGGAAGAATCC---------------------------------TCCAATCAGGCTTCTCTGTCTTGTGACCGCAATGGTATCTGCAAGGGCAGCTCAGGATCTTTAAACTCCATTCCCTCAGGGCTCACAGAAGCTGTAAAAAGCCTTGACCTGTCCAACAACAGGATCACCTACATTAGCAACAGTGACCTACAGAGGTGTGTGAACCTCCAGGCTCTGGTGCTGACATCCAATGGAATTAACACAATAGAGGAAGATTCTTTTTCTTCCCTGGGCAGTCTTGAACATTTAGACTTATCCTATAATTACTTATCTAATTTATCGTCTTCCTGGTTCAAGCCCCTTTCTTCTTTAACATTCTTAAACTTACTGGGAAATCCTTACAAAACCCTAGGGGAAACATCTCTTTTTTCTCATCTCACAAAATTGCAAATCCTGAGAGTGGGAAATATGGACACCTTCACTAAGATTCAAAGAAAAGATTTTGCTGGACTTACCTTCCTTGAGGAACTTGAGATTGATGCTTCAGATCTACAGAGCTATGAGCCAAAAAGTTTGAAGTCAATT---------CAGAACGTAAGTCATCTGATCCTTCATATGAAGCAGCATCTTTTACTGCTGGAGATTTTTGTAGATGTTACAAGTTCCGTGGAATGTTTGGAACTGAGAGATACTGATTTGGACACTTTCCATTTTTCAGAACTATCCACTGGTGAAACAAATTCATTG---ATT------------AAAAAGTTTACATTTAGAAATGTGAAAATCACCGATGAAAGTTTGTTTCAGGTTATGAAACTTTTGAATCAGATTTCTGGATTGTTAGAATTAGAGTTTGATGACTGTACCCTTAATGGAGTTGGTAATTTTAGAGCATCTGAT------------------AATGACAGAGTTATAGATCCAGGTAAAGTGGAAACGTTAACAATCCGGAGGCTGCATATTCCAAGGTTTTACTTATTTTATGATCTGAGCACTTTATATTCACTTACAGAAAGAGTTAAAAGAATCACAGTAGAAAACAGTAAAGTTTTTCTGGTTCCTTGTTTACTTTCACAACATTTAAAATCATTAGAATACTTGGATCTCAGTGAAAATTTGATGGTTGAAGAATACTTGAAAAATTCAGCCTGTGAGGATGCCTGGCCCTCTCTACAAACTTTAATTTTAAGGCAAAATCATTTGGCATCATTGGAAAAAACCGGAGAGACTTTGCTCACTCTGAAAAACTTGACTAACGTTGATATCAGTAAGAATAGTTTTCATTCTATGCCTGAAACTTGTCAGTGGCCAGAAAAGATGAAATATTTGAACTTATCCAGCACACGAATACACAGTGTAACAGGCTGCATTCCCAAGACACTGGAAATTTTAGATGTTAGCAACAACAATCTCAATTTATTTTCTTTGAATTTGCCGCAACTCAAAGAACTTTATATTTCCAGAAATAAGTTGATGACTCTACCAGATGCCTCCCTCTTACCCGTGTTACTAGTATTGAAAATCAGTAGGAATGCAATAACTACGTTTTCTAAGGAGCAA------------------CTTGACTCATTTCACACACTGAAGACTTTGGAAGCTGGTGGCAATAACTTCATTTGCTCCTGTGAATTCCTCTCCTTCACTCAGGAGCAGCAAGCACTGGCCAAAGTCTTGATTGATTGGCCAGCAAATTACCTGTGTGACTCTCCATCCCATGTGCGCGGCCAGCAGGTTCAGGATGTCCGCCTCTCGGTGTCAGAATGTCACAGGACAGCACTGGTGTCTGGCATGTGCTGTGCTCTGTTCCTGCTGATCCTGCTCACGGGGGTCCTGTGCCACCGTTTCCACGGCCTGTGGTATATGAAAATGATGTGGGCCTGGCTCCAGGCCAAAAGGAAGCCCAGGAAAGCTCCCAGCAGGAACATCTGCTATGATGCATTTGTTTCTTACAGTGAGCGGGATGCCTACTGGGTGGAGAACCTTATGGTCCAGGAGCTGGAGAACTTCAATCCCCCCTTCAAGTTGTGTCTTCATAAGCGGGACTTCATTCCTGGCAAGTGGATCATTGACAATATCATTGACTCCATTGAAAAGAGCCACAAAACTGTCTTTGTGCTTTCTGAAAACTTTGTGAAGAGTGAGTGGTGCAAGTATGAACTGGACTTCTCCCATTTCCGTCTTTTTGATGAGAACAATGATGCTGCCATTCTCATTCTTCTGGAGCCCATTGAGAAAAAAGCCATTCCCCAGCGCTTCTGCAAGCTGCGGAAGATAATGAACACCAAGACCTACCTGGAGTGGCCCATGGACGAGGCTCAGCGGGAAGGATTTTGGGTAAATCTGAGAGCTGCGATAAAGTCC
>Homo_sapiens_Human_ENSG00000137462_TLR2
ATGCCACATACTTTGTGGATGGTGTGGGTCTTGGGGGTCATCATCAGCCTCTCCAAGGAAGAATCC---------------------------------TCCAATCAGGCTTCTCTGTCTTGTGACCGCAATGGTATCTGCAAGGGCAGCTCAGGATCTTTAAACTCCATTCCCTCAGGGCTCACAGAAGCTGTAAAAAGCCTTGACCTGTCCAACAACAGGATCACCTACATTAGCAACAGTGACCTACAGAGGTGTGTGAACCTCCAGGCTCTGGTGCTGACATCCAATGGAATTAACACAATAGAGGAAGATTCTTTTTCTTCCCTGGGCAGTCTTGAACATTTAGACTTATCCTATAATTACTTATCTAATTTATCGTCTTCCTGGTTCAAGCCCCTTTCTTCTTTAACATTCTTAAACTTACTGGGAAATCCTTACAAAACCCTAGGGGAAACATCTCTTTTTTCTCATCTCACAAAATTGCAAATCCTGAGAGTGGGAAATATGGACACCTTCACTAAGATTCAAAGAAAAGATTTTGCTGGACTTACCTTCCTTGAGGAACTTGAGATTGATGCTTCAGATCTACAGAGCTATGAGCCAAAAAGTTTGAAGTCAATT---------CAGAATGTAAGTCATCTGATCCTTCATATGAAGCAGCATATTTTACTGCTGGAGATTTTTGTAGATGTTACAAGTTCCGTGGAATGTTTGGAACTGCGAGATACTGATTTGGACACTTTCCATTTTTCAGAACTATCCACTGGTGAAACAAATTCATTG---ATT------------AAAAAGTTTACATTTAGAAATGTGAAAATCACCGATGAAAGTTTGTTTCAGGTTATGAAACTTTTGAATCAGATTTCTGGATTGTTAGAATTAGAGTTTGATGACTGTACCCTTAATGGAGTTGGTAATTTTAGAGCATCTGAT------------------AATGACAGAGTTATAGATCCAGGTAAAGTGGAAACGTTAACAATCCGGAGGCTGCATATTCCAAGGTTTTACTTATTTTATGATCTGAGCACTTTATATTCACTTACAGAAAGAGTTAAAAGAATCACAGTAGAAAACAGTAAAGTTTTTCTGGTTCCTTGTTTACTTTCACAACATTTAAAATCATTAGAATACTTGGATCTCAGTGAAAATTTGATGGTTGAAGAATACTTGAAAAATTCAGCCTGTGAGGATGCCTGGCCCTCTCTACAAACTTTAATTTTAAGGCAAAATCATTTGGCATCATTGGAAAAAACCGGAGAGACTTTGCTCACTCTGAAAAACTTGACTAACATTGATATCAGTAAGAATAGTTTTCATTCTATGCCTGAAACTTGTCAGTGGCCAGAAAAGATGAAATATTTGAACTTATCCAGCACACGAATACACAGTGTAACAGGCTGCATTCCCAAGACACTGGAAATTTTAGATGTTAGCAACAACAATCTCAATTTATTTTCTTTGAATTTGCCGCAACTCAAAGAACTTTATATTTCCAGAAATAAGTTGATGACTCTACCAGATGCCTCCCTCTTACCCATGTTACTAGTATTGAAAATCAGTAGGAATGCAATAACTACGTTTTCTAAGGAGCAA------------------CTTGACTCATTTCACACACTGAAGACTTTGGAAGCTGGTGGCAATAACTTCATTTGCTCCTGTGAATTCCTCTCCTTCACTCAGGAGCAGCAAGCACTGGCCAAAGTCTTGATTGATTGGCCAGCAAATTACCTGTGTGACTCTCCATCCCATGTGCGTGGCCAGCAGGTTCAGGATGTCCGCCTCTCGGTGTCGGAATGTCACAGGACAGCACTGGTGTCTGGCATGTGCTGTGCTCTGTTCCTGCTGATCCTGCTCACGGGGGTCCTGTGCCACCGTTTCCATGGCCTGTGGTATATGAAAATGATGTGGGCCTGGCTCCAGGCCAAAAGGAAGCCCAGGAAAGCTCCCAGCAGGAACATCTGCTATGATGCATTTGTTTCTTACAGTGAGCGGGATGCCTACTGGGTGGAGAACCTTATGGTCCAGGAGCTGGAGAACTTCAATCCCCCCTTCAAGTTGTGTCTTCATAAGCGGGACTTCATTCCTGGCAAGTGGATCATTGACAATATCATTGACTCCATTGAAAAGAGCCACAAAACTGTCTTTGTGCTTTCTGAAAACTTTGTGAAGAGTGAGTGGTGCAAGTATGAACTGGACTTCTCCCATTTCCGTCTTTTTGATGAGAACAATGATGCTGCCATTCTCATTCTTCTGGAGCCCATTGAGAAAAAAGCCATTCCCCAGCGCTTCTGCAAGCTGCGGAAGATAATGAACACCAAGACCTACCTGGAGTGGCCCATGGACGAGGCTCAGCGGGAAGGATTTTGGGTAAATCTGAGAGCTGCGATAAAGTCC
>Pongo_abelii_Orangutan_ENSPPYG00000015131_TLR2
ATGCCACATACTTTGTGGATGGTGTGGGTCTTGGGGGTCATCATCAGCCTCTCCAAGGAAGAATCC---------------------------------TCCAGTCAGGCT---CTGTCTTGTGACCGCAATGGTATCTGCAAGGGCAGCTCAGGATCTTTAAACTCCATTCCCTCAGGGCTCACAGAAGCTGTAAAAAGCCTTGACCTGTCCAACAACAGGATCACCTACATTAGCAACAGTGACCTACAGAGGTGTGTGAACCTCCAGGCTCTGGTGCTGACATCCAATGGAATTAACACAATAGAGGAAGATTCTTTTTCTTCCCTGGGCAGTCTTGAACATTTAGACTTATCCTATAATTACTTATCTAATTTATCGTCTTCCTGGTTCAAGACCCTTTCTTCTTTGACATTCTTAAACTTACTGGGAAATCCTTACAAAACCCTAGGGGAAACATCTCTTTTTTCTCATCTCACAAAATTGCGAATGCTGAGAGTAGGAAATATGGACACCTTCACTAAGATTCAAAGAAAAGATTTTGCTGGACTTACCTTCCTTGAGGAACTTGAGATTGATGCTTCAGATCTACAGAGCTATGAGCCAAAAAGTTTGAAGTCAATT---------CAGAACGTAAGTCATCTGATCCTTCATATGAAGCAGCATACTTTACTGCTGGAGATTTTTGTAGATGTTACAAGTTCCGTGGAATGTTTGGAACTGCAAGATACTGATTTGGACACTTTCCATTTTTCAGAACTATCCACTGGTGAAACAAATTCATTG---ATT------------AAAAAGTTTACATTTAGAAATGTGAAAATCACCGATGAAGGTTTGTTTCAGGTCATGAAACTTTTGAATCAGATTTCTGGATTGTTAGAATTAGAGTTTGATGACTGTACCCTTAATGGAGTTGGTAATTTTAGAGCATCTGAT------------------AATGACAGAGTTATAGATCCAGGTAAAGTGGAAACGTTAACAATTCGGAGGCTGCATATTCCAAGGTTTTACTTATTTTATGATCTGAGCACTTTATATTCACTCACAGAAAGAGTTAAAAGAATCACAGTAGAAAACAGTAAAGTTTTTCTGGTTCCTTGTTCACTTTCACGACATTTAAAATCATTAGAATACTTGGATCTCAGTGAAAATTTGATGGTTGAAGAATACTTGAAAAATTCAGCCTGTGAGGATGCCTGGCCCTCTCTACGAACTTTAATTTTAAGGCAAAATCATTTGGCATCATTGGAAAAAACCGGAGAGACTTTGCTTACTCTGAAAAACTTGACTAACCTTGATATCAGTAAGAATAGTTTTCATTCTATGCCTGAAACTTGTCAGTGGCCAGAAAAGATGAAATATTTGAACTTATCCAGCACACGAATACACAGTGTAACAGGCTGCATTCCCAAGACACTGGAAATTTTAGATGTTAGCAACAACAATCTCAATTTATTTTCTTTGAATTTGCCGCAACTCAAAGAACTTTATATTTCCAGAAATAAGTTGATGACTCTACCAGATGCCTCCCTCTTACCCATGTTACTAGTATTGAAAATCAGTAGGAATACAATAACTACTTTTTCTAAGGAGCAA------------------CTTGACTCATTTCACACACTGAAGACTTTGGAAGCTGGTGGCAATAACTTCATTTGCTCCTGTGAATTCCTCTCCTTCACTCAGGAGCAGCAAGCACTGGCCAAAGTCCTGATTGATTGGCCAGCAAATTACCTGTGTGACTCTCCATCCCATGTGCATGGCCAGCGGGTTCAGGACGTCCGCCTCTCGGTGTCGGAATGTCACAGGACAGCACTGGTGTCTGGCATGTGCTGTGCTCTGTTCCTGCTGATCCTGCTCACGGGGGTCCTGTGCCACCGTTTCCATGGCCTGTGGTACATGAAAATGATGTGGGCCTGGCTCCAGGCCAAAAGGAAGCCCAGGAAAGCTCCCAGCAGGGACATCTGCTATGATGCATTTGTTTCTTACAGTGAGCGTGATGCCTACTGGGTGGAGAACCTTATGGTCCAGGAGCTGGAGAACTTCAATCCCCCCTTCAAGTTGTGTCTTCATAAGCGGGACTTCATTCCTGGCAAGTGGATCATTGACAATATCATTGACTCCATTGAAAAGAGCCACAAAACTGTCTTTGTGCTTTCTGAAAACTTTGTGAAGAGTGAATGGTGCAAGTATGAACTGGACTTCTCCCATTTCCGTCTTTTTGATGAGAACAATGATGCTGCCATTCTCATTCTTCTGGAGCCCATTGAGAAAAAAGCCATTCCCCAGCGCTTCTGCAAGCTGCGGAAGATAATGAACACCAAGACCTACCTGGAGTGGCCCATGGATGAGGCTCAGCGGGAAGGGTTTTGGGTAAATCTGAGAGCTGCGATAAAGTCC
>Nomascus_leucogenys_Gibbon_ENSNLEG00000018926_TLR2
ATGCCACACAGTTTGTGGATGGTGTGGGTCTTGGGGGTCATCATCAGCCTCTCCAAGGAGGAATCC---------------------------------TCCCATCAGGCTTCTCTGTCTTGTGACCGCAATGGCAGCTGCAAGGGCAGCTCAGGATCTTTAAACTCCATTCCCTCAGGGCTCACAGAAGCTGTAAAAAGCCTTGACCTGTCCAACAACAGGATCACCTACATTAGCAACAGTGACCTACAGAGGTGTGTGAACCTCCAGGCTCTGGTGCTGACAGCCAATGGAATTAACACAATAGAGGAAGATTCTTTTTCTTCCCTGGGCAGTCTTGAACATTTAGACTTATCCTATAATTACTTATCCAATTTATCGTCTTCCTGGTTCAAGCCCCTTTCTTCTTTGACATTCTTAAACTTACTGGGAAATCCTTACAAAAGCCTCGGGGAAACATCTCTTTTTTCTCATCTCACAAAATTGCGAATCCTGAGAGTAGGAAATATAGACACCTTCACTAAGATTCAAAGAAAAGATTTTGCTGGACTTACCTTCCTTGAGGAACTTGAGATTGATGCTTCAGATCTACAGAGCTATGAGCCAAAAAGTTTGAAGTCAATT---------CAGAACGTAAGTCATCTGATCCTTCATATGAAGCAGCATATTTTACTGCTGGAGATTTTTGTAGATGTTACAAGTTCCGTGGAATGTTTGGAACTGCGAGATACTGATTTGGACACTTTCCATTTTTCAGAACTATCCACTGGTGAAACAAATTCACTG---ATT------------AAAAAGTTTACATTTAGAAATGTGAAAATCACTGATGAAAGTTTGTTTCAGATCTTGAAACTTTTGAATCAGATTTCTGGATTGTTAGAATTAGAGTTTGATGACTGTACCCTTAATGGAGTTGGTAATTTTAGAGCATCTGAT------------------GATGACAGAGTTATAGATCCAGGTAAAGTGGAAACGTTAACAATCCGGAGGCTGCATATTCCAAGGTTTTACTTATTTTATGATCTGAGAACTTTATATTCACTCACAGAAAGAGTTAAAAGAATCACAGTAGAAAACAGTAAAGTTTTTCTGGTTCCTTGTTCACTTTCACGACATTTAAAATCATTAGAATACTTGGATCTCAGTGAAAATTTGATGGTTGAAGAATACTTGAAAAATTCAGCCTGTGAGGATGGCTGGCCCTCTCTACAAACTTTAATTTTAAGGCAAAATCATTTGGCATCATTGGAAAAAACCGGAGAGACTTTGCTTACTCTGAAAAACTTGACTAACCTTGATATCAGTAAGAATAGTTTTCATTCTATGCCTGAAACTTGTCAGTGGCCAGAAAAGATGAAATATTTGAACTTATCCAGCACACGAATACACAGTGTAACAGGCTGCATTCCCAAGACACTGGAAATTTTAGATGTTAGCAACAACAATCTCAATTTATTTTCTTTGAATTTGCTGCAACTCAAAGAACTTTATATTTCCAGAAATAAGTTGATGACTCTACCAGATGCCTCCCTCTTACCCACGTTACTAGTATTGAAAATCAGTAGGAATACAATAACTACGTTTTCTAAGGAGCAA------------------CTTGACTCATTTCACACACTGAAGACTTTGGAAGCTGGTGGCAATAACTTCATTTGCTCCTGTGAATTCCTCTCCTTCACTCAGGAGCAGCAAGCACTGGCCAAAGTCCTGATTGACTGGCCAGCAAATTACCTGTGTGACTCTCCATCCCATGTGCGCGGCCAGCGGGTTCAGGACGTCCGCCTCTCCGTGTCAGAATGTCACAGGACGGCACTGGTGTCTGGTATATGCTGTGCTCTGTTCCTGCTGATCCTGCTCACGGCGGTCCTGTGCCACCATTTCCATGGCCTGTGGTACATGAAAATGATGTGGGCCTGGCTCCAGGCCAAAAGGAAGCCCAGGAAAGCTCCCAGCAGGGACATCTGCTATGATGCATTTGTTTCTTACAGTGAGCAGGATGCCTACTGGGTGGAGAACCTTATGGTCCAGGAGCTGGAGAACTTCAATCCCCCCTTCAGGCTGTGTCTTCATAAGCGGGACTTCATTCCTGGCAAGTGGATCATTGACAATATCATTGACTCCATTGAAAGGAGCCACAAAACTGTCTTTGTGCTTTCTGAAAACTTTGTGAAGAGTGAGTGGTGCAAGTATGAACTGGACTTCTCCCATTTCCGTCTTTTTGATGAGAACAATGATGCTGCCATTCTCGTTCTTCTGGAGCCCATTGAGAAAAAAGCCATTCCCCAGCGCTTCTGCAAGCTGCGGAAGATAATGAACACCAAGACCTACCTGGAGTGGCCCATGGACGAGGCTCAGCGGGAAGGGTTTTGGGTAAATCTGAGAGCTGCGATAAAGTCC
>Macaca_mulatta_RhesusMacaque_ENSMMUG00000015847_TLR2
ATGCCACATACTTTGTGGATGGTGTGGGTCTTGGGAGTCATCATCAGCCTCTCCAAGGAAGAATCC---------------------------------TCCAATCAGGCTTCTCTGTCTTGTGACCACAATGGTATTTGCAAGGGCAGCTCAGGATCTTTAAACTCCATTCCCTCAGTGCTCACAGAAGCTGTAAAATGCCTTGACCTGTCCAACAACAGGATCACCTACATTAGCAACAGTGACCTACAGAGGTATGTGAACCTCCAAGCTCTGGTGCTGACATCCAATGGAATTAACACAATAGAGGAAGATTCTTTTTCTTCCCTGGGCAGACTTGAACATTTAGACTTATCCTATAATTACTTATCTAATTTATCGTCCTCCTGGTTCAAGCCCCTTTCTTCTTTAAAATTCTTAAACTTACTGGGAAATCCTTACAAAACCCTCGGGGAAACATCTCTTTTTTCTCATCTCACAAAATTGCGAATCCTGAGAGTAGGAAATATGGACACCTTCACTAAGATTCAAAGAAAAGATTTTGCTGGACTTACCTTCCTTGAGGAACTTGAGATTGATGCTTCAGATCTACAGAGCTATGAGCCAAAAAGTTTGAAGTCAATT---------CAGAATGTAAGTCATCTGATCCTTCATATGAAGCAGCATATTTTACTGCTGGAGATTTTTGTAGATCTTACAAGTTCCGTGGAATGTTTGGAACTGCGAGATACTGATTTGAACACTTTCCATTTTTCAGAACTATCCACTGGTGAAACAAATTCATTG---ATT------------AAAAAGTTTACATTTAGAAATGTGAAAATCACCGATGAAAGTTTGTTTCAAGTCATGAAACTTTTGAGTCAGATTTCTGGATTGTTAGAATTAGAGTTTGATGACTGTACCCTTAATGGAGTTGGTGATTTTAGAGGATCTGAT------------------AATGACAGAGTTATAGATCCAGGTAAAGTGGAAACATTAACAATCCGGAGGCTGCATATTCCACAGTTTTACTCATTTAATGATCTGAGCACTTTATATCCACTCACAGAAAGAGTTAAAAGAATCACAGTAGAAAACAGTAAAGTTTTTCTGGTTCCTTGTTTACTTTCACGACATTTAAAATCATTAGAATACTTGGATCTAAGTGAAAATTTGATGGTGGAAGAATACTTGAAAAATTCAGCCTGTGAGGATGCCTGGCCCTCTCTACAAACTTTGATTCTAAGGCAAAATCACTTGGCATCATTGGGAAAAACCGGAGAGACTTTGCTTACTCTGAAAAACTTGACTAACCTTGATATCAGTAAGAATACTTTTCATTATATGCCTGAAACTTGTCAATGGCCAGAAAAGATGAAATATTTGAACTTATCCAGCACACGAATACACAGTGTAACAGGCTGCATTCCCAAGACACTGGAAATTTTAGATATTAGCAACAACAATCTCAATTTATTTTCTTTGAATTTGCCGCAACTCAAAGAACTTTATATTTCCAGAAATAAGTTGATGACTCTACCAGATGCCTCCCTCTTACCCATGTTACTAGTGTTGAAAATCAGTAGGAATACAATAACGACATTTTCTAAGGAGCAA------------------CTTGACTCTTTTCACACATTGAAGACTTTGGAAGCTGGTGGCAATAACTTCATTTGCTCCTGTGAATTCCTGTCCTTCACTCAGGAGCAGCAAGCACTGGCCAAAGTCCTGGCTGATTGGCCAGCAAATTACCTGTGTGACTCTCCATCCCATGTGCGTGGCCAGCGGGTTCAGGATGTCCGCCTCTCAGTGTCGGAATGTCACAGGGCAGCACTGGTGTCTGGCATGTGCTGTGCTCTGTTCCTGCTGATCCTGCTCATGGGGGTCCTGTGCCACCGTTTCCACGGCCTGTGGTACATGAAAATGATGTGGGCCTGGCTCCAGGCCAAAAGGAAGCCCAGGAAAGCTCCCAACAGGGACATCTGCTATGATGCGTTTGTTTCTTACAGTGAGCGGGATGCCTACTGGGTGGAGAACCTTATGGTCCAGGAGCTGGAGAACTTCAATCCCCCCTTCAAGTTGTGTCTTCATAAGCGGGACTTCATTCCTGGCAAGTGGATCATTGACAATATCATTGACTCCATTGAAAAGAGCCACAAAACTGTCTTTGTGCTTTCTGAAAACTTTGTGAAGAGTGAGTGGTGCAAGTATGAACTGGACTTCTCCCATTTCCGTCTTTTTGATGAGAACAATGATGCTGCCATTCTTGTTCTTCTGGAGCCCATTGAGAAAAAAGCCATTCCCCAGCGCTTCTGCAAGCTGCGGAAGATAATGAACACCAAGACCTACCTGGAGTGGCCCATGGATGAGGCTCGGCAGGAAGGGTTTTGGGTAAATCTGAGAGCTGCGATAAAGTCT
>Papio_anubis_Baboon_NC_018156_TLR2
ATGCCACATACTTTGTGGATGGTGTGGGTCTTGGGGGTCATCATCAGCCTCTCCAAGGAAGAATCC---------------------------------TCCAATCAGGCTTCTCTGTCTTGTGACCACAATGGTATTTGCAAGGGCAGCTCAGGATCTTTAAACTCCATTCCCTCAGGGCTCACAGAAGCTGTAAAAAGCCTTGACCTGTCCAACAACAGGATCACCTACATTAGCAACAGTGACCTACAGAGGTGTGTGAACCTCCAAGCTCTGGTGCTGACATCCAATGGAATTAACACAATAGAGGAAGATTCTTTTTCTTCCCTGGGCAGACTTGAACATTTAGACTTATCCTATAATTACTTATCTAATTTATCGTCCTCCTGGTTCAAGCCCCTTTCTTCTTTAAAATCCTTAAACTTACTGGGAAATCCTTACAAAACCCTCGGGGAAACATCTCTTTTTTCTCATCTCACAAAATTGCGAATCCTGAGAGTAGGAAATATGGACACCTTCACTAAGATTCAAAGAAAAGATTTTGCTGGACTTACCTTCCTTGAGGAACTTGAGATTGATGCTTCAGATCTACAGAGCTATGAGCCAAAAAGTTTGAAGTCAATT---------CAGAATGTAAGTCATCTGATCTTTCATATGAAGCAGCATATTTTACTGCTGGAGATTTTTGTAGATCTTACAAGTTCCGTGGAATGTTTGGAACTGCGAGATACTGATTTGGACACTTTCCATTTTTCAGAACTATCCACTGGTGAAACAAATTCATTG---ATT------------AAAAAGTTTACATTTAGAAATGTGAAAATCACCGATGAAAGTTTGTTTCAAGTCATGAAACTTTTGAGTCAGATTTCTGGATTGTTAGAATTAGAGTTTGATGACTGTACCCTTAATGGAGTTGGTGATTTTAGAGGATCTGAT------------------AATGACAGAGTTATAGATCCAGGTAAAGTGGAAACATTAACAATCCGGAGGCTGCATATTCCACGGTTTTACTTATTTTATGATCCGAGAACTTTATATTCACTCACAGAAAGAATTAAAAGAATCACAGTAGAAAACAGTAAAGTTTTTCTGGTTCCTTGTTCATTTTCACGACATTTAAAATCATTAGAATACTTGGATCTAAGTGAAAATTTGATGGTTGAAGAATACTTGAAAAGTTCAGCCTGTGAGGATGCCTGGCCCTCTCTACAAACTTTAATTCTAAGGCAAAATCACTTGGCATCATTGGGAAAAACCGGAGAGACTTTGCTTACTCTGAAAAACTTGACTAACCTTGATATCAGTAAGAATACTTTTCATTATATGCCTGAAACTTGTCAATGGCCAGGAAAGATGAAATATTTGAACTTATCCAGCACGCGAATACACAGTGTAACAGGCTGCATTCCCAAGACACTGGAAATTTTAGATATTAGCAACAACAATCTCAATTTATTTTCTTTGAATTTGCCGCAACTCAAAGAACTTTATATTTCCAGAAATAAGTTGATGACTCTACCAGATGCCTCCCTCTTACCCATGTTACTAGTGTTGAAAATCAGTAGGAATACAATAACGACATTTTCTAAGGAGCAA------------------CTTGACTCTCTTCACACATTGAAGACTTTGGAAGCTGGTGGCAATAACTTCATTTGCTCCTGTGAATTCCTGTCCTTCACTCAGGAGCAGCAAGCACTGGCCAAAGTCCTGGTTGATTGGCCAGCAAATTACCTGTGTGACTCTCCATCCCATGTGCGTGGCCAGCGGGTTCAGGATGTCCGCCTCTCAGTGTCGGAATGTCACAGGGCAGCACTGGTGTCTGGCATGTGCTGTGCTCTGTTCCTGCTGATCCTGCTCATGGGGGTCCTGTGCCACTGTTTCCACGGCCTGTGGTACATGAAAATGATGTGGGCCTGGCTCCAGGCCAAAAGGAAGCCCAGGAAAGCTCCCAACAGGGACATCTGCTATGATGCGTTTGTTTCTTACAGTGAGCGGGATGCCTACTGGGTGGAGAACCTTATGGTCCAGGAGCTGGAGAACTTCAATCCCCCCTTCAAGTTGTGTCTTCATAAGCGAGACTTCATTCCTGGCAAGTGGATCATTGACAATATCATTGACTCCATTGAAAAGAGCCACAAAACTGTCTTTGTGCTTTCTGAAAACTTTGTGAAGAGTGAGTGGTGCAAGTATGAACTGGACTTCTCCCATTTCCGTCTTTTTGATGAGAACAATGATGCTGCCATTCTTGTTCTTCTGGAGCCCATTGAGAAAAAAGCCATTCCCCAGCGCTTCTGCAAGCTGCGGAAGATAATGAACACCAAGACCTACCTGGAGTGGCCCATGGATGAGGCTCGGCAGGAAGGGTTTTGGGTAAATCTGAGAGCTGCGATAAAGTCT
>Callithrix_jacchus_Marmoset_ENSCJAG00000021811_TLR2
ATGCCACATACTTTGTGGATGGTATGGGCCTTGGGGGCCATCATCAGCCTCTCCAAGGAAGAATCC---------------------------------TCCGATCAGGCATCTCTGTCTTGTGACCACAATGGTATCTGCAAGGGCAGCTCAGGATCTTTAAACTCAATTCCCTCAGGGCTCACAGCAGCTGTAAAAAGCCTTGACCTGTCTAACAACAGGATCACCTACATTAGCAACAGTGACCTACAGAAGTGTGTGAACCTTCAGACTCTGGTGCTAACATCCAATGGAATTAACAGAATAGAGGAAGATTCATTTTCTTCCCTTGGCAGTCTTGAACATTTAGACTTATCCTATAATTACTTATCTAATTTATCATCCTCCTGGTTCAAGCCCCTTTCTTCTTTGACATCCTTAAACTTACTGGAAAATCCTTACAAAATCCTTGGGGAAACATCTCTTTTTTCTCATCTCACAAAATTGCGAATTCTGAGAGTAGGAAATACGGACACCTTCACTAAGATTCAAAGAAAAGATTTTGCTGGACTTACCTTCCTTGAGGAACTTGAGATTGATGCTTCAAATCTACAGAGTTATGACCCAAAAAGTTTGAAGTCAATT---------CAGAATATAAGTCATCTGGTCCTTCATATGAAGCAGAATATTTTACTGCTGGAGATTTTTGTAGATATTACAAGTTCCGTGGAATATTTGGAACTGCAAGATACTGATTTGGACACTTACCATTTTTCAGAACCATCCACTGGTGAAACAAATTCATTG---ATT------------AAAAAGTTTACATTTAGAAATGTGAAAATCACCGATGAAAGTTTGTTTCAGGTCCTGAAACTTTTGAATCAGATTTCTGGGCTGTTAGAATTAGAGTTTGATGACTGTACCCTTAATGGAGTTGGTGATTTTAGAGCACCTGAT------------------AATGACAGAGCTATAGATCCAGGTAAAGTGGAGACGTTCACAGTCCGGAGGTTGCATATTCCACAGTTTTACCTATTTTATGATCTGAGTACTTTATATTCACTCACAGAAAGAATTAAAAGAATCACAGTAGAAAACAGTAAAGTTTTTCTGGTTCCTTGTTCACTTTCACAACATTTAAAATCATTAGAATACTTGGATCTCAGTGAAAATTTGATGGTTGAAGAACAGTTGAAAAATTCAGCCTGTGAGGATGCCTGGCCCTCTCTACAAACTTTAATTTTAAGGCAAAATCACTTGGCATCATTGGAAGAGACTGGAAAGACTTTGCTTACTCTGAAAAACTTGACCAACCTTGATGTCAGTAAGAATAGTTTTCGTTCTATGCCTGAAACTTGTCAGTGGCCAGAAAAGATGAAATATTTGAACTTATCCAGCACACGAATACATAGCGTAACAGGCTGCATTCCCAAGACGCTGGAAATTTTAGATGTTAGCAACAACAATCTCAATTTATTTTCTTTGCATTTGCCGCAACTCAAAGAACTTTATATTTCCAGAAATAAGTTGGCGACTCTACCAGATGCCTCCCTCTTACCTGTGTTACTAGTGTTGAAAATCAGTAGGAATACAATAAATATGTTTTCCAAGGAGCAA------------------ATTGACTCTTTTCTCACACTGAAGACTTTGGAAGCTGGTGGCAATAATTTCATTTGCTCCTGCGAATTCCTCTCCTTCACTCAGAAGCAGCAAGCATTGGGCAAAGTTCTGATCGATTGGCCAGAAAACTACCTGTGTGACTCTCCATCCCACGTGCGTGGCCAACGGGTTCAGGATGTCCACCTCTCGGTGTCAGAATGCCACAGGGTGGCACTAGTGTCTGTTATGTGCTGCGCCCTGTTCCTGCTGGTCCTGCTCACGGTGGTTCTGTGCCACCGTTTCCATGGCCTGTGGTACATGAAAATGATGTGGGCCTGGCTCCGTGCCAAAAGAAAGCCCAGGAAAGCTCCCAGCAGGGACATCTGCTATGATGCATTTGTTTCTTACAGTGAGCAGGATGCCTACTGGGTGGAGAACCTTATGGTCCAGGAGCTGGAGAACTTCAATCCCCCCTTCAAGTTGTGTCTTCATAAGCGGGACTTCATTCCTGGCAAGTGGATCATTGACAATATCATCGACTCCATTGAAAAGAGCCACAAAACTGTCTTTGTACTTTCTGAAAACTTTGTGAAGAGTGAGTGGTGCAAGTATGAACTGGACTTCTCCCATTTCCGTCTTTTTGATGAGAACAATGATGCTGCCATTCTCATTCTTCTGGAGCCCATTGAGAAAAAAGCCATTCCCCAGCGCTTCTGCAAGCTACGGAAGATAATGAACACCAAGACTTACCTCGAGTGGCCCACAGACGAGGCCCAGCAGGAAGTGTTTTGGGTAAATCTGAGAGCTGCAATAAAGTCC
>Saimiri_boliviensis_SquirrelMonkey_XM_003927962_TLR2
ATGCCACGTACTTTGTGGATGGTATGGGCCTTAGGGGCCATCATCAGCATCTCCAAGGAAGAATCC---------------------------------TCCGATCAGGCATCTCTGTCTTGTGACCACAATGGTATCTGCAAGGGCAGCCCAGGATCTTTAAACTCCATTCCCTCAGGGCTCACAGCAGCTGTAAAAAGCCTTGACCTGTCTAACAACAGGATCACCTACATTAGCAACAGTGACCTACAGAAGTGTGTGAACCTCCAGACTCTGGTGCTAACATCCAATGGAATTAACAGAATAGAGGAAGATTCTTTTTCTTCCCTTGGCAGTCTTGAACATTTAGACTTATCCTATAATTACTTATCTAATTTATCATCCTCCTGGTTCAAGCCCCTTTCTTCTTTGACATTCTTAAACTTACTGGAGAATCCTTACAAAATCCTTGGGGAAACATCTCTTTTTTCTTATCTCACAAAATTGCGAATCCTGAGAGTAGGAAATATGGACACCTTCACTAAGCTTCAAAGAAAAGATTTTGCTGGACTTACCTTCCTTGAGAAACTTGAGATTGATGCTTCAAATCTACAGAGTTATGACCCAAAAAGTTTGAAGTCAATT---------CAGAACGTAAGTCATCTGGTCCTTCATATGAAGCAGCATATTTTACTGTCGGAGATTTTCGTAGATATTACAAGTTCTGTGGAATATTTGGAACTGCAAGATACTGATTTGGACACTTTTCACTTTTCAGAGCTATCCCCTGGTGAAACAAATTCATTG---ATT------------AAAAAGTTTACATTTAGAAATGTGAAAATCACCGATGAAAGTTTGTTTCAGGTCCTGAAACTTTTGAATCAGATTTCTGGACTGTTAGAATTAGAGTTTGATGACTGTACCCTTAATGGAGTTGGTGATTTTAGAGCACCTGAT------------------GATGACAGAGCTATAGATCCAGGTAAAGTGGAGACGTTTACAATCCGGAGGCTGCATATTCCACAGTTTTACCTATTTTATGATCTGAGTACTTTATATTCACTCACAGAAAGAGTTAAAAGAATCACAGTAGAAAACAGTAAAGTTTTTCTGGTTCCTTGTTCACTTTCACAACATTTAAAATCATTAGAATACTTGGATCTCAGTGAAAATTTGATGGTTGAAGAACAGTTGAAAAATTCAGCCTGTGAGGATGCCTGGCCCTCTCTACAAACTTTAATTTTAAGGCAAAATCACTTGGCATCATTGGAAGAGACTGGAAAGACTTTGCTTACTCTGAAAAACTTGACCAACCTTGATGTCAGTAAGAATAGTTTTCATTCTATGCCTGAAACTTGTCAGTGGCCAGAAAAGATGAAATATTTGAACTTATCCAGCACACGAATACACAGTGTAACAGGCTGCATTCCCAAGACACTGGAAATTTTAGATGTTAGCAACAACAATCTCAATTTATTTTCTTTGCATTTGCCGCAACTCAAAGAACTTTATATTTCCAGAAATAAGTTGGCGACTCTACCAGATGCCTCCCTCTTACCTGTGTTACTAGTGTTGAAAATCAGTAGGAATACAATAAATATGTTTTCTAAGGAGCAA------------------CTTGACTCTTTTCACACACTGAAGACTTTGGAAGCTGGTGGCAATAATTTCATTTGCTCCTGCGAATTCCTCTCTTTCACTCAGAAGCAGCAAGCATTGGCCAAAGTTCTGATCGATTGGCCAGAAAACTACCTGTGTGACTCTCCATCCCACGTGCGTGGCCAACGGGTTCAGGATGTCCGCCTCTCGGTGTCAGAATGCCACAGGGTGGCACTAGTGTCTGGCATGTGCTGTGCCCTGTTCCTGCTGATCCTGTTCATAGGGTGTCTGTGCCACCGTTTCCATGGCCTGTGGTACATGAAAATGATGTGGGCCTGGCTGCAGGCCAAAAGGAAGCCCAGGAAAGCTCCCAGCAGGGACATCTGCTATGATGCGTTTGTTTCTTACAGTGAGCGGGATGCCTACTGGGTGGAGAACCTTATGGTCCAGGAGCTGGAGAACTTCAATCCCCCCTTCAAGCTGTGTCTGCATAAGCGGGACTTCATTCCTGGCAAGTGGATCATTGACAATATCATTGACTCCATTGAAAAGAGCCACAAAACTGTCTTTGTACTTTCTGAAAACTTTGTGAAGAGTGAGTGGTGCAAGTATGAACTGGACTTCTCCCATTTCCGTCTTTTTGATGAGAACAATGATGCTGCCATTCTCGTTCTTCTGGAGCCCATTGAGAAAAAAGCCATTCCCCAGCGCTTCTGCAAGCTACGGAAGATAATGAACACCAAGACCTACCTCGAGTGGCCCACAGACGAGGCCCAGCAGGAAGGGTTTTGGGTAAATCTGAGAGCTGCGATAAAGTCC
>Tarsius_syrichta_Tarsier_ENSTSYG00000011069_TLR2
ATGCCACATGCTTTGTGGATGGTGTGGGCCTTGGGGACTGTCATCAGCCTCTCCAAAGAAGAATCC---------------------------------CCTGCTCAGACTTCTCTGTCTTGTAACCCTGATGGTATCTGTGATGGCAGCTTAAGATCTTTAAACTCCATTCCCTTGGGGCTCACAGCAGCTGTAAAAAGCCTTAACCTGTCCAACAATGGCATCACCTATATTAGCAACAGTGACCTGCAGAGGTGTGTGAACCTCAAGGCTCTGATACTGGAGTCCAATAGAATTACCACAATAGGTGAAGAATCTTTTTCTTCCCTGGGAAGTCTGGAACATTTGGACTTATCCTATAATTACTTATCTAACTTATCATCCTCCTGGTTCAGGCCCCTTTCGTCTTTGACATTCTTAAACTTACTGGGAAATCCTTACAAAACACTAGGAGAAACATCTCTTTTTTCTCATCTCACAGATTTGCGAATCCTGCAAGTAGGAAATATATATACCTTCTCTAAGATTCAGAGAAAGGATTTTGCTGGACTTACCTTTCTTAAGGAACTTGAGATTGAGGCTTCAAATCATCAGAGTTATGAGCCAACAAGTTTGAAGTCAATT---------CAGAATATAAGTCATCTGATCCTTCATACAGAGAAGCCTATGTTACTGTTGGAGATTTTTGTAGATGTTTTAAGTTCTGTGGAACATTTGGAACTGAGAAATAGTGATCTGAACACTTTCCGTTTTTCAGGACTATCCATTAGTGAAACAAATCCATTG---CTT------------AAAAAGTTTACATTGAAAAATGTGGAAATCACAGATGAAAGTTTGTCTCGGATCCTGAAACTTTTGAGCTATGCTTCCGAGTTGTTAGACATAGAGCTTGATGACTGCACCCTGTATGGAATTGGTAATTTTATTGCATCTGAG------------------AAAGACAGAGTTACAGACCCAGGTAAAGTGGAAACATTAACAATACGGAGGCTGAGGATTCCAAAGTTTTATCTATTTAATGATCTGCGTTCTGTATATTCACTCACAGAAAGAGTGAAAAGAATCACAGTAGAAAACAGTAAGGTTTTTCTGGTTCCTTGTTTACTTTCCCAGCATTTAAAATCATTGGAATACTTGGATCTCAATGAAAACTTGATGGTCGAAGAATACTTGAAAAATGCCGCCTGTGAGGGTGCCTGGCCCTCCCTACAAACCTTAATTTTAAGACAAAATCATTTGACATCATTAAAGATAACTGGAGAGACTTTACTTACTCTGAAAAACCTGACTGACCTTGATGTCAGTAAGAATAGTTTTCGTTCTATGCCTGAAACTTGTCAGTGGCCAGGAAAGTTGACATATTTGAACTTATCCAGTGCTCGATTAGACACTGTTACCCAGTGCATTCCCCAGACACTGGACGTTTTAGATATTAGCAACAACAATCTTGAGTCATACACTTTGTTTTTGCCACAACTCAAAGAACTTTTTATTTCCAGAAATAAGTTGAAGACTCTCCCAGATGCCTCCCTCTTACCCACGTTACTAGTGCTGAGTATCAGCAGAAATACCATCAATACTTTCTCTAAGGAGCAA------------------CTTGAGTCTTTCCATACACTGAAGACTTTGGAAGCTGGGGGCAACAACTTCATTTGCTCCTGTGACTTCCTGTCTTTCACTCAGAAGCAGCAAGCCCTGGCTGAGGTTCTTATCGATTGGCCAGAAAACTACCTGTGTGACTCTCCATCCCACGTGCGGGGCCAGCGGGTTCTGGACGTCCGTCTCTCGGTGTCTGAATGCCACAAGGCTGCGCTGGTGTCTGGCACGTGCTGTGCCCTATTCCTACTGATCCTGCTCACGGGGGTTCTGTGCCACCGTTTCCATGGCCTGTGGTACATGAGAATGATGTGGGCCTGGCTCCAGGCCAAGAGGAAGCCCAAGAAAGCTCCCGGCAGGGACATCTGCTATGATGCATTTGTGTCTTACAGTGAACGGGATTCCTACTGGGTGGAGAACCTGATGGTCCGGGAGTTAGAGCACTTCAACCCTCCTTTCAGGTTGTGCCTTCACAAGCGGGACTTCATTCCTGGCAAGTGGATCATTGACAATATCATTGATTCTATTGAGAAGAGCCACAAGACTGTCTTTGTGCTTTCTGAAAACTTTGTGAAGAGTGAATGGTGCAAGTATGAATTGGACTTCTCCCACTTCCGTCTCTTTGATGAGAACAACGATGCTGCCATCCTCATTCTCCTGGAGCCCATCGAGAAGAAAGCCATTCCCCAGCGCTTCTGTAAGCTGCGGAAGATCATGAACACCAAGACCTACCTGGAGTGGCCCGCTGACGAGGCTCAGAAAGAAGGGTTTTGGTTAAATCTGAGAGCTGCAATAAAGTCC
>Microcebus_murinus_Mouselemur_ENSMICG00000003197_TLR2
ATGCCATATGCTTTGTGGACGGTATGGGTGTTGGGGGCTGTCATTAGCCTCTCCAAGGAAGGGCCC---------------------------------TTTGGTCAGGCTTCTCTGACTTGTGACTCCACTGGTGTCTGTGTTGGCCTCTCGAGCTCTTTCAACTCCATTCCCCCAGGGCTTACAGCGGCTGTGAAAAGTCTTGACCTGTCCAACAACAAGATCACCTATATTGGCAGCAGTGACCTGCAGAGGTGTGTGAACCTCCAGGCTCTGGTGCTAAAGTCCAATGAAATTAACACAATAGATGAAGATTCTTTTTATTCCCTGGGCAGTCTGAAACATTTGGACTTATCCTATAATGACTTATCTAATTTATCATCCTCCTGGTTCAGGCCCCTTTCTTCCTTGGAATCCTTAAACTTACTGGGAAATCCTTACAGAACACTCGGGGAAACGTCTCTCTTTTCTCATCTCACAAATTTGCGAACCCTGAGAGTGGGAAATACTAACAGCTTCACTAAGATTCAGAGAAAGGATTTTGCTGGGCTCACTTTTCTTCAGGAACTTGAGATTGATGCTTCAGCTCTACAGAGTTATGAGCCAAAAAGTTTGAGGTCAATT---------CAGAATATAAGTTATCTGATTCTTCATATGAGAGAGCCTATTTTACAACTGGAGATTTTTGTAGATCTTTTAAGTTCCGTGGAATACGTGGAACTGAGAAATGCTGATTTGTACAATTTCCATTTTTCAGAACTCTCCATCAGTGAAACAAATCCATTG---ATT------------AAAAAGTTTACATTGAGAAAAGTGAAAATCACCGATGAAAGTTTGGCTCAAGTTCTAAAATTCCTGAGTTATGCTTCTGAGTTGTTAGAGATAGAGTTTGATGACTGTACTCTTGATGGAGTAGGTGATTTTAGTACATTTGAT------------------GAAGACATAGTTAAAGATCCAGGTAAAGTAGAAACATTAACTATACGGAGGTTGCGTATTCTACATTTTTATTCATTTTATGATCTGAGGACAATATATTCACTTGCAGGAAGAGTTAAAAGAATCACAGTAGAAAACAGTAAGGTTTTTCTGGTTCCTTGTTTACTTTCACAACATTTAAAATCATTAGAATACTTGGATCTCAATGAAAATTTGATGTTAGAGGAACAGTTGAAAAATTCAGCCTGTGAGAATGCCTGGCCCTCTCTACATACCTTAATTTTAAGGCAAAATCATTTAACGTCATTAGGAAAAACTGCAGAGATTTTGCTTACTCTGAAAAACCTGACTCACCTTGATATCAGTAAGAATCACTTTCATACTATGCCTAAAACTTGTCAGTGGCCAGAAAAGATGAAATATTTGAACTTATCCAACACACGAATACACAATTTAACCTACTGCATTCCCCAGACACTGGAAATTTTAGATGTGAGCGATAACAACCTCAATTCATTTTCTGTGACTTTGCCACAACTCAAAGAACTTTATATTTCCAAAAATAAGTTGAAGACTCTACCAGATGCCTCCTTCTTACCTGCATTACTGGTGTTGAACATCAGAACGAACACAGTAAATTCTTTTTCTAAGGAGCAA------------------CTTGATTCTTTTCACAAACTGAAAACTTTGGAAGCTGGTGGCAACACCTTCATTTGCTCCTGTGAGTTCCTCTCTTTCACTCGGGAGCAGCAAGCACTGGCCACAGTCTTCATCAATTGGACCGAAAACTACCTGTGTGATTCTCCGTCCTACGTGCGGGGCCAGCGGGTTCAGGATGCCCGTCTCTCCGTGTCTGAGTGTCACAGGGCGGCACTGGCGTCCGGCATGTGCTGTGCCCTCTTCCTGTTGATCCTGGTCACCGGGGTGCTGTGCCACCGTTTCCATGGAGTGTGGTACATGAAAATGATGTGGGCCTGGCTCCAGGCCAAAAGGAAGCCCCGGAAGGCTCCCAGGAGGGACGTCTGTTACGATGCATTTGTTTCTTACAGTGAACACGATTCCTACTGGGTGGAGAACCTGATGGTCCAGGAGCTGGAGAATTTCAACCCCCCCTTCAAGTTGTGTCTTCATAAGCGAGACTTCATTCCTGGCAAATGGATCATTGACAATATCATTGACTCCATCGAAAAGAGCCACAAAACTGTCTTTGTGCTCTCTGAAAACTTTGTGAAGAGCGAGTGGTGCAAGTATGAACTGGATTTCTCCCATTTTCGGCTCTTCGATGAGAACGATGATGCTGCCATTCTCATCCTTCTGGAGCCCATCGAGAAGAAAGCCATTCCTCAGCGCTTCTGTAAGCTGCGGAAGATCATGAACACTAAGACCTACCTGGAGTGGCCCATTGACGAGGCTCTGCAGGAGGGATTCTGGTTAAATCTGAGAGCTGCAATAAAGTCC
>Otolemur_garnettii_Bushbaby_ENSOGAG00000027703_TLR2
ATGCCACATGCTTTGTGGATGGTGTGGGCTTTGGGGGCTGTCATTAGCTTCTCCAAGGAAGGGTCC---------------------------------TCTGGCCCAGGATCTCTGTCCTGTGACTCTGCTGGTGTCTGTGATGGCAGCTCGAGGTCTTTAAACTCCATTCCCTCAGGGCTTACAGCAGCAGTGAAAAGCCTGAACCTGTCCAACAATGAAATCACCTATATTGGCAATAGCCACCTGCAGAGATGTGTGAACCTCAAGACTCTGATACTGACGTCCAATGGAATTAATGCCATAGATGAAGATTCTTTCTTTTCTCTGGGCAACCTGGAATATTTGGACTTATCCTATAATGACTTATCGAATTTGTCATCCTCCTGGTTCAGGCCCCTTTCTTCCTTGAAATTCTTAAACTTATTGGGAAATCCTTATAAAACCCTCGGGGAGACATCTCTTTTTTCTCACCTCCCAAATCTGCAATTCTTGAGAGTAGGAAATGCTTACACCTTCGCTAAGATTCAGAGAAAGGATTTCGCAGGACTCACTTTTCTGCAGGAACTTGAGATCGATGCTTCAGCACTTCAGAGTTATGAGCCAGAAAGTCTGAGGTCAATTAAGAGCATCCAGAATCTGACC------CTGCTTCATCTGAGGCGGCCTGTGTTACTACTGGAGATTTTTGCAGATATTTTAAGTTCTGTGGAATATTTGGAACTGAGAGATAGTGATTTGTATGACTTCCAATTTTCAGAACTCTCCATCAGTGAAAGCAATCCACTG---ATT------------AAACAGTTTACATGTAGAAATGTGAAAATCACTGATAAAAGTTTGTTTCAGGTTTTAAGACTTCTGACTTACGCTTCCGAATTGTTGGGCTTAGAGTTTGATGACTGCATCCTTGACGGAGTGGGGGATTTTAGTACATCTGAT------------------GAATACAGCATTAAAGATCCAGGGAAAGTCGAGACACTCATCATACGGAGGTTTCGAATTTCACGGTTTTTTTTATTTCATGATCTGAGTTCTTTATATTCACTTGCAGGAAGAGTTAAAAGAGTCACAGTGGAAAACAGTAAGGTTTTTCTGGTTCCTTGTTCACTTTCACAACATTTAAAATCATTAGAGTACTTGGATCTCAGTGAAAATTTGATGGTTGAAGAATACTTGAAAAATTCAGCCTGTGAGAATGCCTGGCCCTCTCTACAAACTTTACTTTTAAGGCAAAATCACTTGACATCATTAGATAAAACTGCAGAGACTTTGCTTACTCTGAAAAACCTGAGTGTCCTGGATATCAGTAAGAATAGTTTTCGTTCTATGCCTAAAACTTGTCAGTGGCCAGAAAAGATGAAATATTTGAACTTATCCCACACACGAATACAAGATTTAACTAATTGCATTCCTCAGACACTGGAAATTTTAGATGTTAGCAATAACGACCTGAATTCATTTTCTCTGACTTTGCCACTACTCAAAGAACTTTATATTTCCAAAAATAAGTTGAAGACACTACCAGACGCCGCCTACTTACCTGCGTTACTGGGGTTGAACATAGGCAGCAATACAATAAATACTTTTTCTAAGGAACAA------------------CTTGATTCTTTTCACAAACTGAAGACTTTGGAGGCTGGTGGCAACAACTTCATTTGTTCCTGTGAATTCCTCTCTTTCGCTCAGGAGCAGCAGGCAATGGGCAACGTCTTGATCAACTGGTCAGAAAACTACCTGTGTGATTCTCCGTTCCATGTGCGGGGCCAGCGGGTTCTGGATGTCCATCTCTCGGTGTCTGAGTGCCACAGGGTGGCACTGGTGGCTGGCACGTGCTGTGCCCTGTTCCTGTTGATCCTGCTCATGGGCTTCCTGTGCCACCGTTTCCATGGACTGTGGTACATGAAGATGATGTGGGCCTGGCTCCAGGCCAAGAGGAAGCCCCGGAAAGCTCCCCCCAGGGACATCTGTTACGACGCGTTTGTTTCTTACAGTGAACAGGATTCCTACTGGGTGGAGAACCTTATGGTCCAGGAGCTGGAGAATTTCAACCCCCCCTTCAAGCTGTGTCTTCATAAGCGGGACTTTATTCCTGGCAAGTGGATCATTGACAATATCATTGACTCCATTGAAAAGAGCCACAAAACTGTCTTCGTGCTTTCTGAAAACTTTGTGAAGAGCGAGTGGTGCAAGTATGAGCTGGATTTCTCCCATTTTCGTCTCTTTGATGAGAACAATGATGCGGCCATTCTCATTCTTTTGGAGCCCATTGAGAAAAAAGCCATCCCCCAGCGCTTCTGCAAGCTGAGGAAGATAATGAACACCAAGACCTACCTGGAGTGGCCAGCGGATGAAGCTCTGCAGGGCGGGTTTTGGTTAAATTTGAGAACTGCAATAAAGTCC
>Ochotona_princeps_Pika_ENSOPRG00000008736_TLR2
ATGCCACTTGCTTTGTGGACAGCGTTGGCCCTGGGGGCCATGGTCAGCTCCTCCAAGGAAGGGTCT---------------------------------TTGGATCTC------CTCTCTTGCGACCCCGTTGGCATCTGTGATGGGAGCTCCAGATCTTTCCAGTCCATTCCATCAGGACTTGTGGGAACCATCAAAAGCCTTGACCTGTCCAACAATGAGATCACCTCTATTGGCCACAGTGACCTGCAAAGGTGTGTGCAGCTGAGAGCTCTGAGGCTGACGTCCAATAGAATTCACACGATCGACAAAGATTCTTTCTCCTCCTTGAGCAGCCTTGAGCACTTGGACTTAGCCAGTAATCTCCTATCTAATTTATCAGCTGCCTGGTTCAGGCCTCTTTCTTCTTTGAAATTCTTAAACTTACTGGGAAACCCTTACAGAACCCTGGGGGAGACGCCTCTGTTTTCTCCCCTTGCATGTTTGCGAATCCTTCGCATAGGAAACCCAAACACCTTCATGAAGATTCAGAGGAAGGATTTTGCTGGACTCAGCTTCCTGGAGGAACTGGAGGTTGATGCCTCCAATCTCCAGGGTTATGAGCCTGAGGGCCTGAGGTCCATT---------CAGAACATCACTCACCTGATCCTGAACATGAGACGGCCGACTTTGCTGTTGGACATATTCCCAGACCTCTTGAGTTCTGTGGGCCACCTGGAGCTGAGAGAGACCGATCTGAACTATTTCCATTTCTCGGGGCTAACTGTCACCAAATCGAATCCCCGG---ATC------------ACAAAATTCACATTCAGAAATGTGAAGATCACCGACGAGAGTGGTAATGAGGTACTGAAACTACTGACTTACATTACCGGATTATTAGAATTAGAGTTTGATGACTGTACCCTGAATGGAATTGGTGACTTTCAGGTGGTTGAT------------------AAAGACACAATTCAAGATCTAGGGAAAGTGGAAACATTAACGATACGTAACCTGCACATCCCCAAGTTCTACTTATTTTATGATATGAGTACGATCTATTCCCTCACAGAAAGACTTAAGAGAGTCACAGTAGAAAACAGCAAGGTTTTCCTGGTGCCCTGTTCATTTTCCCAACATTTGAGATCATTGGAATACTTGGATCTTGGTGAGAATTTGATGGTTGAGGAATACTTGCAAAATTCAGCCTGTGAGAATGCCTGGCCCTCCCTACACACGTTGATTTTAAGGCAAAACCATTTGACGTCGTTGGAAAGAACTGGGGAGATTCTGCTGACGCTGAGGAACCTGACTGATCTCGACGTCAGTAGGAACGGTTTCCACGCTATGCCTGACTCGTGTCAATGGCCCGAGAAGTTGGCCCGTCTGAACTTATCAACCACGCGGATTGACAGTCTGACCTCCTGCATTCCGCAGACACTGCAAGTGTTAGATGTCAGTAACAACAACCTCAATTCGTTTTCATTGACTTTGCCAAAGCTGCAGGAACTGTACATTTGCAGAAATATGCTGAAGACTCTCCCGGGGGCTGCCTCCTTACCCATGCTACTGGTGCTGAAGGTAAGCAGGAACACAATCAACACCTTCTCAAAGGAAGAG------------------GTAGAGGCCTTCCAGCAGCTCAAGACTCTGGAAGCCGGAGGCAACAATTTCATCTGCTCCTGTGAGTTCCTGTCTTTCATGCAGGAGCAGAAAGCACTGGCCAAGGTCCTGACAGACTGGCCAGAGGGCTACCTGTGTGATTCGCCATCCCACGTGCGTGGCCAGAGGGTGCAAGACGTGCACTTGTCGGTGACTGAGTGCCACAAGGCAGCCGTGGTGTCTGGCGTGTGCTGTGCCCTCATCTTATTGATGCTGCTCACAGGGGTCCTATGCCACCGTTTGCATGGACTGTGGTACCTCAAGATGATGTGGGCCTGGTTGCAGGCCAAAAGGAAGCCCAAGAAAGCTCCCAGCAGGGACATCTGCTATGATGCGTTTGTGTCCTACAGTGAGCAGGATTCCTACTGGGTGGAGAACCTTCTGGTCCAAGAGCTGGAGAACTTCAACCCCCCATTCAGGCTGTGTCTTCACAAGCGAGACTTTGTTCCTGGCAAGTGGATCATCGATAACATCATCGACTCTATTGAGAAGAGTCACAAGACTGTGTTTGTGCTGTCCGAGAACTTTGTGCAGAGTGAGTGGTGCAAGTATGAGCTGGACTTCTCGCATTTCCGCCTCTTTGATGAGAACAATGACGCTGCTATTCTTATTCTCCTGGAGCCCATTGAGAAAAAGGCAATCCCCCAGCGCTTCTGCAAGCTGCGCAAGATCATGAACACCAGGACATACCTGGAGTGGCCCTCTGAGGAGGATCAGCACACCATGTTCTGGGTGAACTTGAGGGCTGCCATCAGGTCC
>Oryctolagus_cuniculus_Rabbit_ENSOCUG00000003367_TLR2
ATGCCACCTGCGTTGTGGACGGTGTGGGCCTTGGGGGCTATAGTCAGCCTCCCCACGGAAGGGGCT---------------------------------CCTGACCTGCCCTCTCTGTCTTGTGACCCTGCCGGCATCTGCGATGGGCGCTCCAGATCCTTCCAATCCATCCCCTCGGGGCTCATGGCAACGGTGAAAAGCCTTGACCTGTCCAACAACGAGATCACCTATATCAGAGACAGTGACTTGCACAGGTGTGTGCACCTCAGGGCTCTGATGCTGATGTCCAATGGAATCGACACGATAGATGAAGATTCTTTCTCTTCCCTGGGCAGCCTCGAGCACCTGGACTTATCCAATAACCACCTATCTCATTTATCCGCCGCCTGGTTCAGGCCTCTCTCGTCCCTGAAATTCTTAAACTTGCTGGAAAACCCTTACAGAACCCTTGGGGAGACATCTCTGTTTTCTCACCTCCCACATTTGCGAATCCTGAAAGTAGGAAGCCTTTATGCCTTTGTGAATATTCGGAGGATGGATTTTGCCGGAGTCCGCTCTCTCGAGGAACTTGAGATTGATGGGTCAAACCTGCAGAGCTATGAGCCACGGGGCTTGGGATCCATC---------CCCAACGTGAGCCGCCTGGTTCTCCACCTGAGGCAGCCCACCTTGCTGCTCAAGCTCTTCCCAGACCTTTTAAGTTCTGTGGAGTGTCTGGAGCTGAGAGAGACTGATCTGGAAGATTTCCGTTTTTCGGGGCTGTCTGTCACCGAACCGAATCCACGG---ATT------------ACCAGATTTATCTTTAGAAGTGTGAAAATCACCGATGAGAGTTGTAATGAAATACTCAAACTTCTGGCTTATGTGCCTGAGTTACTGGACTTAGAGTTTGATGACTGCACCCTTAATGGAGTTGGTGATTTTGAAGTACCAGAC------------------CGAGACCTAAGTCAAGATCTGGGTAAAGTCGAAACGTTAACAATACGGAGGTTGCACATCCCCAAGTTCTACTTATTTTACGATCTGAGTACAATCTATTCACTCTCAGAAAGGGTGAAGAGGGTCACAGTGGAAAACAGTAAGGTTTTTTTGGTTCCTTGTTCATTCTCACAACATTTAAAATCATTAGAATACTTAGATCTCAGTGAAAATCTGATGGTGGAAGAATATTTGAAAAATTCAGCCTGCGAGAAGGCCTGGCCCTCTCTGCAGACGTTAATTTTAAGGCAAAATCATTTGACATCATTAGAAAAAACCGGAGAGACCCTGCTGACGCTGAAAAACCTGACCGACCTTGACATCAGTAAGAATACTTTCCACGCCATGCCTGACACGTGTCAGTGGCCGGAAAGGTTGAGACGGCTGAACCTGTCCAGCACACGGATACACAGTTTGACGTACTGCATCCCACAGACCCTGGAAATCCTAGACGTTAGCAATAACAATCTCAACGTGTTTTCTTTGACTCTGCCCAGACTCAAAGAACTTTATATTTCCAGAAATATGTTAAAGACCCTCCCGGGTGCCTCCTTGTTACCTATGCTACTGGTCATGAAAATCAGCAGGAATTCGATAAACACTTTTTCGAAGGAGCAG------------------CTCGAATCCTTTCAGAAGGTGACGGCCTTGGAAGCCGGAGGGAACAACTTCATCTGCTCCTGCGACTTCCTGTCTTTGACTCAGGAGCAGCCCGCGCTGACCAGGGTCCTGCCGGACTGGCCAGAGAGCTACCTGTGTGACTCCCCATCCCATGTGCGTGGCCAGCAGGTGCAGGACGCGCGCCTGTCGGTGTCCGAGTGCCACAGGGCAGCGGTGGTGTCTGGCGTGTGCTGTGCCCTCCTCCTGCTGACGCTGCTCGCCGTGGTCCTGTGCCGCCATTTCCACGGGCTGTGGTACCTGAAGATGACGTGGGCCTGGCTGCAGGCCAAGAGGAAGCCGAGGAAAGCGGCCTGCAGGGACGTGTGTTACGATGCGTTCGTGTCCTACAGCGAGCACGACTCCTACTGGGTGGAGAACCTGCTGGTGCAGGAGCTGGAGAACTCCGACCCCCCGTTCAGGCTGTGTCTGCACAAGCGGGACTTTGTGCCCGGCAAGTGGATCATTGACAACATCATCGACTGCATCGAGAAGAGCCGCAAGACCGTCTTCGTGCTCTCGCAGAACTTCGTCAAGAGCGAGTGGTGCAAGTACGAGCTGGACTTCTCCCACTTCCGCCTCTTTGATGAGAACAACGACGCCGCCATTCTGGTGCTCCTGGAGCCCATTGAGAAAAAGGCCATCCCCCAGCGCTTCTGCAAGCTGCGCAAGATCATGAACACCAGGACCTACCTGGAGTGGCCCACGGAGGAGGCTGAGCACGCCGGGTTCTGGGGGAACTTGAGGGCCGCCATAAAGTCC
>Ictidomys_tridecemlineatus_Squirrel_ENSSTOG00000027535_TLR2
ATGCCACGGGCTTTGTGGACAGTGTGGGCCTTGGGGGCCATAATCCTCCTCTCCAAGGAAGGGTCT---------------------------------CCAGATCCGGCTCATCTGTCTTGCAACCCCACTGGCATCTGTGATGGCCGCTCCAGATCTTTCAGCTCCATTCCCTCAGGGCTCACAGCAGCCATGAGAGGGCTTGACCTGTCCAACAATGAGATCACCTATATCGGCCAAGCTGATCTGCAGAAGTGTGTCAACCTCCGGGCTCTGATGCTGAAGTCCAATGGGATCAGCACAATTCAGGAAGATGCCTTTTCTACCCTAAGCCATCTGGAACATTTGGATTTATCTGATAATCAGTTATCTAATCTATCGTCTTCCTGGTTTAGGCCCCTTTCCTCCTTGAAAATTTTAAACTTACTGGGAAATCCTTACAAAACACTTGGGGAAACATCTCTTTTTTCTCACCTCCCAAATTTGCGAATCCTGAGGGTAGGAAATAGTTACACCTTCACTGGGATTCAGAGAACAGATTTTGTCGGACTCACCTTTCTGGAAGAACTTGAGATCATTGCATCTAGTCTCCAGAGTTATGAGCCCCAAAGTTTGAAGTCAATT---------CAGAACATCAGTCATCTGATCCTTCATATGAAGCAACCTATGTTACTGGTGGAGATTTTTGTAGATCTTTTAAGTTCAGTGGAATCTTTGGAACTGAGAGATACAGACTTGGACAGGTTCCACTTTTCAGGGCTATCCATCAGTGAAACGAATCCAGTG---ATT------------AAAAAGTTCACATTTAGAAATGCAGACATGACCGATCAAAGTTTTAATGACCTTGTGAAACTGTTGAGTTATGCTTCTGAGTTGTTGGAGGTGGAGTTTGATGACTGTACTCTTAATGGAGTTGGTGATTTTCATGTATCTGAG------------------CTCGAGAAAATTAAAATTCCAGGTAAAGTGGAAACGATCACTATACGGAAGCTGCACATCCCAAAGTTCTACTTATTTTATGATCTGAGCACTGTGTATTCAATCACCGAAAGAATTAAAAAAATCACAGTGGAGAACAGTAAGGTTTTTCTGGTTCCTTGTTCATTTTCACAACATTTAAAATCATTAGAACACTTAGATCTCAGTGAAAATCTGATGGTTGAAGAATACTTGAAAAATTCAGCATGTGAGGATGGCTGGCCCTCCCTGAAGACCTTAATTTTAAGGCAAAATCACTTGACATCATTAGAAAAAACTGGAGAGGTTTTGCTGACTCTGAAAAACTTGACCAACCTTGATGTCAGTAAGAACAGTTTTCATTCTATGCCTGAAGCTTGTCAGTGGCCACAAAAGATGAAATATTTGAACTTGTCCAGCACCCGGATACACCGGGTAACCAACTGCATTCCCAGGACCCTGGAAATTTTAGATGTCAGCAATAATAATCTCGACTCATTTTCTTTAAATTTACCTCAACTCAAAGAACTTTATATTTCTAGAAATAAGCTGAAGATGCTTCCAGATGCTTCTTCCTTACCCATGTTACTCGTCATGAATATCAGCAGGAATACCATAAATACTTTCTCTAAGGAGCAA------------------CTTGATTCGTTTCACAGACTGAAGACGCTGGAGGCTGGTGGCAACAACCTCATCTGCTCCTGTGAATTCCTGTCCTTCACTCAGCAGCAGCCGGCTCTGGCCCAGGTGCTGGTGGACTGGCCAGACAGCTACCTGTGTGACTCTCCCTCCCACGTGCGCGGCCAGCGCGTGCTCGACGCCCGGCTCTCCGCCTCCGAGTGCCACCGGGTGGCGCTGGTGTCTGGCGTGTGCTGTGCCCTCTTCCTGTTGATCCTGCTCACGGGGGGCCTGTGCCACCGCTTCCACGGTGTGTGGTACCTGAAGATGATGTGGGCCTGGCTCCAGGCCAAAAGGAAGCCCCGGAAGGCGCCGTGCAGGGACATCTGCTACGACGCGTTCGTCTCCTACAGCGAGCGGGACTCCCACTGGGTGGAGAACCTCCTGGTGCAGGAGCTGGAGAACTGGGAGCCGCCCTTCAAGCTGTGTCTGCACAAGCGCGACTTCGTCCCCGGCAAGTGGATCATCGACAACATCATCGACTGCATCGAGAAGAGCCACAAAACCGTGTTCGTGCTCTCGGAGAACTTCGTGAGGAGCGAGTGGTGCAAGTACGAGCTGGACTTCTCCCACTTCCGCCTCTTTGATGAGAACGACGACGCGGCCATTCTGGTCCTGCTGGAGCCCATCGAGAAGAAGGCCATCCCCCAGCGCTTCTGTAAGCTGCGGAAGATCATGAACACCAAGACCTACCTGGAGTGGCCCCGGGAGGAAGCTCAGCAGGAAGGCTTTTGGATAAACTTAAGAACTGCAATAAAATCT
>Cavia_porcellus_GuineaPig_ENSCPOG00000025374_TLR2
ATGTCACATGCTTTGTGGATAACGTGGCTCCTGGGGGTCATGATCAGCCCTTCCAAGGAAGGACCC---------------------------------CTGGCCCAGGCTCCTCTGTCTTGTGACCCAGCTGGGGTCTGTGATGGCCGGTCCAGGTCTCTCAGCTCCATTCCCTCAGGCCTGCCAGCATCCGTGAAAAGGCTGGATTTGTCCAACAATAAGATCACCGCCGTGGGCCACAGTGACCTGCAGAGCTGTGTGAACCTCAAGGCCCTGGTGCTGAGGTCCAGCGGCATTCACACCATCGAGGAAGAGGCCTTCCTCTCACTGGGAAGTCTCGAGTATTTGGACTTATCCGAAAACCGCTTGTCTAATTTATCCTCCTCTTGGTTCAGGCACCTTCCCACCTTGAAGTTCTTAAACCTCCTGGGAAATTCTTACCAAACTCTTGGGGAAACCCCTCTTTTTTCTCACCTCACAAGTCTGCGGGTCTTGAGGATTGGAAATGAC---CACTTCACCAGGATGCAGAAAACAGACTTTGCCGGACTCTCCTTTCTCGATGAACTGCAGATCGAGGCACCCAATCTCCAGAATTACAAGGCACAAAGCTTAAAGTCAATT---------CAGCGCATTGGTCACCTGGTCCTTCGCATGCGGCGACACGATTCACTGCTGGAGATCTTTGCAGATGTTCTGGGTTCCGTGGAGCACCTGGAACTGGGTGACACTAACTTGAATACATTCAGCTGCTCAGAACTGCCCATTGGTGATACAAATCCACTG---ATT------------ACAAAGTTCACGTTCAGAAACGTGCACATGACTGATAAAAGTTTTAGGGACGTTTTGAAATTTGCGAGTTATGCTTCTGAATTGTTAGAGTTAGAATTTGAGGACTGTACTTATAATGGCATTGGAGACTTTCAGGGCTCTGAGATACAAGAAGCATATCCAAAA---------------------AAAGGAGAAACATTAACAATCCGGAGAGTGCATATTCCAAACTTCTACTTATTTTATGACCTTAGTAGCATCTATTCACTCATGGGGAGAGTTAAACGAATCACACTGGAAAACAGCAAGGTTTTTCTGGTTCCTTGTTTACTCTCACAGCATTTGAAGTCATTGGAGTACTTGGATCTCAGTGAAAATTTGATGGTTGAGGAAAACTTGGGAAATGCAGCCTGCGAGGGTGGCTGGCCATCCTTACAAACCTTAATCTTAAGGAAAAATCATTTTGTAGAAATAGGAAAAGTTGGAGCGGTTTTGTTGACTCTGCACAACCTAACCAGGCTTGATATCAGTAGAAATGGTTTTCATTCTATGCCTGAAATTTGTCAGTGGCCAGAAAAGATGAGGTACTTGAATTTATCCAGCACACAAATAGACAAGTTAACCAACTGCATTCCCCAGACACTGGAAATTTTAGATGTCAGCTATAATAATCTCAATTCACTTTCTTTGCCTTTGCCTCAACTGAAAGAACTTTATATTTCTGGAAACAAGTTGAAGACTCTCCCTGACGGCTCCAGGTTACCCACATTGCAGGTTTTGAAGATCAGCAGGAATGTAATAAGTGCTTTCTCCCAGGAGGAG------------------CTCGACACCTTCCCCAGCCTGAAGACCTTGGAGGCGGGTGGCAACAATTTCATCTGCTCCTGCGACTTCGTGACTTTTGCGCAGGCGCAGCCAACGCTGGACCAGGTGCTGAGCGACTGGCCCGCGCGCTACCTGTGCGACTCGCCGGCCCACGTGCGGGGCCAGCGGGTGCAGGATGCGCGGCTCTCGGTGGCCGAGTGCCACCGGGCCGCGCTGGTGTCTGTGGTGTGCTGCGCGCTCGTCCTGCTGCTGCTGCTCCTGGCGGTCCTGTGCCACCGCCTTCATGGATTGTGGTACCTGAGAATGATATGGGCCTGGCTCCATGCTAAAAGAAAACCCCGGCGGGCGCCCCGCGGTGACATCTGCTACGACGCCTTCGTGTCCTACAGCGAGCGGGACTCGTACTGGGTGGAGGAGCTGCTGGTGCAGGAGCTGGAGCACGCCGAGCCCCCCTTCCGCTTGTGTCTGCACAAGCGCGACTTCGTCCCGGGCAAGTGGATCATCGACAACATCATCGACTGCATCGAGAAGAGCCACAAGACAGTGTTTGTGCTCTCCGAGAACTTTGTCAAGAGCGAGTGGTGCAAGTACGAGCTGGACTTCTCGCACTTCCGCCTCTTCGACGAGAACAACGACGCCGCCATCCTGGTGTTGCTGGAGCCCATCGAGAAGAAGGCTATCCCGCAGCGCTTCTGCAAGCTGCGCAAGGTCATGAATACCAGGACCTACCTGGAGTGGCCCGCCGAGGAGGCCCAGCGCCAGGGGTTTTGGGACAACCTGAGAGCGGCCATCAAGGCC
>Octodon_degus_Degu_XM_004638701_TLR2
ATGTCACGTACCCTGTGGATGATGTGGCTCTTGGAGGTCATGATCAGCCCTTCCAGCGAGGGGCCC---------------------------------CTGGCTCAGCCTTTCCTGTCTTGTGACCCGGCTGGTGTCTGTGATGGCCGTTCCAGATCTTTCACCTCCATTCCCCCAGGGCTGTCGACCTCTGTGAAAAGGCTGGATCTGTCCAACAACAAGATCTCCTCGGTGGGCCGTGGTGATCTGCAGAGATGTGTGAACCTCCAGGCTCTGGTGCTGAAGTCCAGCGGCATTCACACCATAGAGGAGGATGCCTTTGTCTCACTGGGCCATCTGGAGCATTTGGACTTATCGGAAAACCACTTGTCTAATTTGTCATCCTCTTGGTTCCGTCACCTTTCCTCCTTGACATTCTTAAACCTACTGGGAAATCCTTACCAAACGCTTGGTGAAACATCTCTTTTTCTTCACCTCACAAATTTGCGAATCTTGAGGGTAGGAAATGAC---GGCTTCACCATGATGCGAAAGACAGACTTTGCTGGCCTCAGCTTTCTCGAGGAACTTGAGATCAAAGCACCGAAACTCCGCAGTTACGAGCCACAAAGTTTAAGGTCAATT---------CAGAACATTGGCCACTTGGTCCTTTGCTTGAGACAGCCCCACCCACTGCTGGAGATGTTTGTAGATATTTTAGGTTCAGTGGAGCACATGGAACTGAGTGATACCGATTTGAGTTTGTTCAGCTTTTCAGAGCTGTCAGTCAGTGGCACAAATCCATTG---CTG------------AAGAAGTTTACATTCAGAAAGGTGAGCATAGCTGATGAAAGTTTTAGTGTAGTTGTGAGACTGATGGCTTATGCCTCTGAGTTATTAGAGGTAGAATTTGAGGACTGCATTTATAATGGGGTCGGAGATTTTAGGGCCTCTGAGATACAAGAAACATATCCCAAA---------------------AAGGGAGAAACGCTAACAATTCGGAGGTTGTCTATTCCAAATTTCTACTTATTTAAAGACCTCAGTAATGTATATTCACTTGTAGGAAGAGTTAAACGAATCACACTAGAGAACAGTAAGGTTTTTCTGGTTCCCTGTTCACTTTCACAACATCTGAAGTCATTAGAATACTTGGATCTCAGTGAAAATTTGATGGTCGAAGAACAGTTGGAAAATTCGGCCTGTGAGGGGGGCTGGCCGTCCTTACAGACCTTAATATTAAGGAAAAACCATTTTACAGAAATAGGAAAAACTGCAGAGGTTTTGCAGAGTCTACACAACCTAACCAGCCTGGATATCAGTAAAAACAGTTTTCATCTTATGCCTGCAGTTTGTCTGTGGCCAGAAAAGCTGAGCTATTTGAACATATCCGGCACACAGATCCAAGGTTTAACCAACTGCATTCCCCCCACACTGGAAATCTTAGATGTTAGCAACAACAATCTCAACTCACTTTCTCTGCATTTGCCTCAACTGAAGGAACTTTATATTTCCAGAAATAAGTTGAAGACGCTCCCAGACGGCTCCAGGTTACCCACGTTGCAAGTTTTGAAAATCAGCAGGAATATAATAAGTGCTTTCTCCAAGGAGGAG------------------CTGGATTCCTTCCACAGCCTGAAGACCTTGGAAGCTGGGGGCAACACTTTCATCTGCTCCTGTGACTTCCTGACTTTTGCGCAGGGGCAGCTGGCGCTGGCCAAGGTGCTGAGCGACTGGCCTGCTGGCTATGTGTGTGACTCCCCAGCCCACATGCGTGACCAGCTGGTCCAGGACGCGCGGCCCTCGATCTCCGAGTGCCACCGGGTAGCACTGGTATCTGTGGTGTGCTGCGCATTTCTCCTGCTGCTCCTGCTTCTGGGGGTCCTGTGCCACTGTCTCCATGGAGTGTGGTACCTGAAAATGATGTGGGCCTGGCTCCAGGCCAAAAGGAAGCCCCGCAGGGCTCCCCGCAGCGACATCTGCTATGATGCCTTCGTGTCCTACAGTGAGCGGGACTCTTTCTGGGTGGAGGAACTGCTGGTCCAGGAGCTGGAGCACTCCGAGCCCCCCTTCCGCCTGTGTCTGCACAAGCGGGACTTTGTCCCGGGAAAGTGGATCATCGACAACATCATCGACTGCATTGAGAAGAGCCGCAAGACGGTGTTTGTGCTCTCCAAGAACTTTGTGAGAAGCGAGTGGTGCAAGTACGAGCTGGACTTCTCCCACTTTCGCCTCTTCGATGAGAACAACGATGCCGCCATCCTTGTCCTGCTGGAGCCCATCGAGAAGCACGCCATCCCGCAGCGCTTCTGCAAGCTGCGCAAGATCATGAACACCAGGACCTACCTGGAGTGGCCCACCGAGGCTACGCAGCAGGGAGCCTTCTGGACAAGTCTCAGAGCGGCGATAAAGTCC
>Chinchilla_lanigera_Chinchilla_XM_005391996_TLR2
------------------ATGGTGTGGCTGCTGTGGGCTGTGATCAGCCCTTCTGAGGAAGGACCC---------------------------------CTGGCTCAGGCTTCTCTGTCTTGTGACCCAGCTGGTGTCTGTGATGGCCGTTCCAGGTCTTTCAGCTCCATTCCCTCAGGGCTGTCGGCATCCGTGAAAAGGCTTGACCTGTCCAACAACAAGATCACCTCTGTGGGCCGCGGCGATCTGCAGAGATGCGTGAATCTCCAGCATCTGGTGCTGAAGTCCAGTGGAGTTCGCACAATAGACGAAGATGCCTTCCTCTCCCTGGGCAGGCTTGAGCATTTGGACTTATCTGAAAACCACTTGTCTAATTTATCATCCTCTTGGTTCAGACACCTTTCCTCCTTGAAATTCTTAAACCTACTGGGAAATCCTTACCAAACGCTCAGCAAAACGTCTCTTTTTTCTCACCTCACAAATTTGCGAGTCTTGAGGGTAGGAAATGAT---GGCTTCACTGGGTTGCAGAAAACAGACTTTGCTGGACTCACCTTTCTTGAGGAACTTGAGATCAAGGCACCAAATCTCCAGAGTTACGAGCCACAAAGTTTAAAGTCAATT---------CGGAACATCAGTCATCTGGTCCTTCGCATGAGACAGTCCCTTTTACTGCTGGAGATTTTTGTAGATGTGTTAGCCTCCGTGGAACACATGGAACTGAGTGATACCAATTTGAATACATTCAGCTTCTCAGAGCTGTCAGTCAGTGGTACAAGTCCACTG---ATT------------AAAAAGTTTACATTCAGAAAGGTGGACATTGCTGATAAAAGTGTTGGTAAAGTTCTGAAACTCATGGCTTATGCCTCTGAATTGTTAGAGTTAGAATTTGAGGACTGCACTTACAATGGAGTTGGAGACTTTAACACTGCTGAGATAGAAAAAGCGTATCCAAAA---------------------AAAGGAGAAGCGGTAACAATCCGGAGGATGTCTATTCCGAATTTCTACTTATTTTATGATCTCAGTAATGTATATTCACTCGTAGGAAGAATTAAACGAATCACACTAGAAAACAGTAAGGTTTTCCTGGTTCCTTGCTCACTTTCACGACATTTGACGTCACTGGAATACTTGGACCTCAGTGAAAATTTGATGGTTGAAGAGCACTTGGAAAATTCAGCCTGTGAGGGCGCCTGGCCATCCTTACAGACCTTAATCTTAAGGAAAAATCATTTTATATTGATAGAGAAAACTGGAAAGGTTTTGCAGACCCTGCACAACCTAACCAGCCTGGATATCAGTAAAAACCGTTTTCATTCTATGCCTGAAATTTGTCAGTGGCCAGAAAAGATGAGATATTTGAACTTATCCAGCACACAGATACACAGTTTAACCGACTGCATTCCCTGGACCCTGGAAATCTTAGATGTCAGCAATAACAATCTCAATTCGCTTTCTTTGCGTTTGCCTCAGCTGAAAGAACTTTATATTTCTGGAAATAAGTTGAAGGTTCTCCCAGATGGCTCTAGGTTACCCATGTTGCAAGTTTTGAAGATCAGCAGGAATATCATAAATGCTTTCTCCAAGGAGGAG------------------CTGGATTCCTTCCACAGCCTGAAGACCTTGGAAGCTGGTGGCGACAATTTCATCTGCACCTGCGACTTCCTGACTTTCGCGCAGGCGCAGCCGGCGCTGGCCAAGGTGCTGAGCGATTGGCCCGCCGGCTACCTGTGCGACTCCCCGGCCCACGTGCGCGGGCAGCGGGTCCAGGACGCGCGGCTCTCGGTCTCCGAGTGCCACCGGGCAGCGCTGGTGTCCGCGGTGTGCTGCGCATTTCTCGTGCTGCTCCTGCTTCTAGGGGCCCTGTGCCGTTGCCTGCACGGAGTGTGGTACCTGAAAATGATGTGGGCCTGGCTCCAGGCCAAAAGGAAGCCCCGGAGGGCTCCCCGCGGCGACATCTGCTACGACGCCTTCGTGTCCTACAGCGAGCAGGACTCCTACTGGGTGGAGGAGCTGCTGGTCCAGGAGCTGGAGCACTCCGAGCCCGCCTTGCGCTTGTGTCTGCACAAGCGGGACTTCGTCCCGGGAAAGTGGATCATCGACAACATCATCGACTCCATCGAGAAGAGCCGGAAGACGGTGTTCGTGCTTTCCGAGAACTTCGTGAAAAGCGAGTGGTGCAAGTACGAGCTGGACTTCTCCCACTTCCGCCTCTTCGACGAGAACAACGATGCTGCCATCCTCGTTCTGCTGGAGCGCATTGAGAAGCGCGCCATCCCCCAGCGCTTCTGCAAGCTGCGGAAGATCATGAACACTAGGACCTACCTGGAGTGGCCCGCCGAGGAGGCGCAGCGGGAGGCGTTTTGGACGAGTCTGAGAGCCGCGATCAAATCC
>Heterocephalus_glaber_NakedMoleRat_XM_004896464_TLR2
ATGTCTCATGCTTTGTGGACCGTGTGGCTCCTGGGGGTCGTGATCAGCCCTTCCAAGGAAGGACCC---------------------------------TCTGGTCAGGCCTCTCTGTCTTGTGACCCAGCTGGTGTCTGTGATGGCCGTTCCAGGTCTTTCAACTCCATTCCCTCAGGGCTGTCAGCAGCCGTGAAAAGCCTTGATCTGTCCAACAACAGGATCACCTGTGTGAGCCGCAGCAATCTGCACAGATGTGTGAACCTCAAGGCTCTGGTGCTGATGTCCAGTGGAATTCACGAAATAGAGGAAGATGCCTTTCTTTCCCTGGGCAGTCTTGAGCATTTGGACTTATCCAAAAATCACTTGTCTAAATTATCATCCTCTTGGTTCAGGCCCCTTTCCTCCTTGAAATTCTTAAACTTACTGGGAAATCCTTACCAAACACTCGGAGAAGCATCTCTGTTTTCTCACCTCACAAATTTGCGGATCTTGAGGGTAGGAAGTGAT---GCCTTCACGAGGATGCAGAAAATAGACTTTGCCGGACTCACCTTTCTTGAGGAACTTGAGATTGAGGCATCAAATCTTCAGAGTTATGAGCCACAAAGTCTGAAGTCAGTT---------CAGAAGATTAGTCATCTGGCCCTTCACATGAGGGAGTCCCTTTTACTGCTGGAGATTTTCGCAGATATTTTAGGTTCTGTGGAACATATGGAACTGAGTGGTACCAATTTGAATACGTTCAGGTTTTCAGAGCTGCCTGTCAGTGAAGCAAATCCATCG---ATT------------AAAAAGTTTACATTCAGAAATGTGAAATTTGCTGATGAAAGTTTTACTGACATTCTGAAACTTTCAGGGTATATCTCTGAATTGTTGGAGATAGAATTTGAGGACTGCACTTATAATGGAATTGGAAATTTTAGGACCTCTGGGACAGAAGAAATGTATCTAAGA---------------------AAAGCAGAAACAATAATAATTCGGAGGCTGTATATTCCGAATTTCTACTTATTTTATGATCTCAGTAATATATATTTACTCACAGAAAGATTTAAACGAATCACACTAGAAAACAGTAAGGTATTTTTGGTTCCTTGTTCACTTTCACGACATTTGAAATCATTAGAATACTTGGATCTCAGTGAAAATTTGATGGTTGAAGAAAATTTGGGAAATTCAGCCTGTGAGGGTGGCTGGCCATCCTTACAGACCTTAGTCTTAAGGAAAAATCATTTCACATCAATAGAAAAAACTGGACAGGTTTTGCTGACTCTGCAAAACCTAACCAGCCTCGATATCAGTAAGAACAGTTTTCATTCTATGCCTGAAATTTGTCAGTGGCCAGAAAAACTGAGCGACTTGAACCTGTCTAGCACACAAATACACAGTTTAACCAGCTGCATCCCCCAGACGCTGGAAATCTTAGATGTGAGCAATAATGATCTCAGTTCTCTTTCTTTGCGTTTGCCTCAACTCAAAGAACTTTACATTTCTAGAAATAAGCTGAAGACCCTCCCAGAGGGCTCCCGGTTGCCCGTGTTGCAGGTTTTGAAGATCAGCNNNNNNNNNATAAATACTCTCTCCAAGGAGGAGGAACTGCTTTTTCAGAGA------------------CTGAAGGCCTTGGAAGCTGGCGGCAACAGTTTCATCTGCTCCTGTGACTTCCTGGCCTTCACGCGGGAGCAGCCAGGGCTGCCCGAGGTCCTGAGCGACTGGCCGGCTGGCTACGTGTGCGACTCGCCGTCCCACGTGCGCGGCCAGCGGGTCCGGGACACGCGGCTCTCGGCCTTCGAGTGCCAGCGGGCGATGCTGGTGTCCGTGGTGTGCTGCGCGCTGCTCCTGCTGCTCCTGCTGGCCGGGGCGCTGTGCCGCCGGCTCCACGGCCTGTGGTACCTGAAGATGATGTGGGCCTGGCTGCAGGCCAAGAGGAAGCCGCGCGGAGCCCCCCGCGGCGACCTGTGCTACGATGCCTTCGTGTCCTACAGCGAGCGCGACGCCTGCTGGGTGGAGGACCTGCTGGTCCGCGAGCTGGAGCACTGCGACCCCCCGCTCCGCCTGTGTCTCCACAAGCGCGACTTCGTCCCGGGCAAGTGGATCATCGACAACATCATCGACTGCATCGAAAAGAGCCACAAAACGGTGTTTGTGCTCTCGGAAAACTTCGTGAAGAGCGAGTGGTGTAGGTATGAACTGGACTTCTCCCACTCCCGCCTCTTTGACGAGAACAACGACGCTGCCATCCTGGTCCTGCTGGAGCCCATCGCGAGGCAGGCCGTCCCGCAGCGCTTCTGCAAGCTGCGGAAGATCATGAACACCAGGACCTACCTGGAGTGGCCGGCCGAAGAGGCCCGGCGGGAGGGCTTCTGGGCAAACCTGAGGACGGCAATCAAGGCC

[TLR3]
>Ochotona_princeps_Pika_ENSOPRG00000006017_TLR3
ATGATACGGAATACGCCTTATCATATCTGCTCCTTTGGGGGACTGTTGTTCTTTTGGATTCTGGGTACATCCTCTAGCAACAAATGCACGGTGAGACAGGAAGTGGCCGATTGCAGTCATCTCAAGTTGACTCAAGTACCTGGTGACCTCCCCAGGAACATAACAGTGTTGAATCTCACCCACAACCAGATCAAAAGATTGCCACCTGCCAACTTTACAAGATACAGCCTACTTACTATCTTAGATGGAGGATTTAACACCATCTCAAAATTGGAGTCAGAATTGTGCCAAAACCTTCCTCTTCTGAAGGTGTTGAATCTCCAACACAATGAGCTCTCTCAGCTCACTGATAAAACCCTCTTCTTCTGTACGAACTTGACTGAACTCCATCTACAGTCCAACTCAATTCAGAAAATTCTAAATGATCCCTTTAAAAACCAGAAGNNNNNNNNNNNNNNNNNNNNNNNNNNNNNNNNNNNNNNNNNNNNNNNNNNNNNNNNNNNNNNNNNNNNNNNNNNNNNNNNNNNNNNNNNNNNNNNNNNNNNNNNNNNNNNNNNNNNNNNNNNNNNNNNNNNNNNNNNNNNNNNNNNNNNNNNNNNNNNNNNNNNNNNNNNNNNNNNNNNNNNNNNNNNNNNNTTTTCTCCGAGGTGTTTTCATGCAATTGGACAATTGTTTGGTCTCAGTCTGAACAATGCCCAGCTGGGCCCTAATCTCACAGAAAAGCTTTGTTTGGAGTTATCACACACAAGCATTCAGAATCTGTCTCTGAGTAACACCCAGCTGACTAGAATCAACAACGTGACTTTCCTGGGACTGAAGCCCACCAACCTCACCATGTTGGACCTTTCCCACAATAGTCTCAATTCGATCGATGATGACTCCTTTGCCTGGCTCCCACATCTAAAATATCTCTTTATGGAGTACAATAACATAGCACATTTGTCTTCTCACTCCCTTAATGGACTTTCCAATGTGATATACCTTAACTTAAAGCGATCTTTTTCTAAACAAACTATGTCCCTTGCCTCATTGCCCAAGATTGATGATTTTGCCTTTCAGTCGCTAAAATGCTTAGAACATCTGAACCTGGAAGACAATGATATCCCAAGTATAAAAAGCCACATGTTTACAGGACTGGTAAACCTGAGGTATCTAAGTCTATCCAACTCCTTCACAAATGTACGAACTTTAACAAATGAAACATTTTTGTCACTTGCTCATTCTCCCTTACTCATCCTCAACCTAACCAAAAATAAAATCTCAAAAATAGGAAATGGTTCTTTCTCTTGCCTGGGCCACCTAAAAGTGCTTGACCTTGGTCTTAATGAAATTGAGCAAGAACTCACTGGCCAGGAATGGAGAGGACTTGCAAGCATTTTTGAAATCTACCTTTCCTACAACAAAGGCCTGCAATTCACCAGCCACTCCTTTGCCCTGGTTCCAAGCCTTCAAAGACTGATGCTGCGAAGGGTAGCCCTTAAAAATGTGGATATTTCCCCTTCGCCTTTCTATCCTCTTCATAACTTGACCATTTTGGATTTAAGCAACAACAACCTAGCCAACATAAATGATGAAATGTTGGAGGGTCTTGAAAACCTAGAAATTCTGGATTTGCAGCACAACAACTTGGCAAGACTCTGGAAACAAGCTAACCCTGGTGGTCCTGTCCTTTTCCTCAAGGGTCTTTCCCACCTTCATATCCTCAACTTAGAGTCTAATGGCTTTGATGAGATCCCACCTGGGTCTTTCAAGGGCTTAGCTCAATTACAGAGCATCAACTTAGCCTTGAATAACTTGAATATACTTCCACCATCTGTCTTTGATGATCAGGTATCCCTGAGATCACTGAACCTT---AAGAATCTCATANNNNNNNNNNNNNNNNNNNNNNNNNNNNNNNNNNNNNNNNNNNNNNNNNNNNNNNNNNNNNNNNNNNNNNNNNNNNNNNNNNNNNNNNNNNNNNNNNNNNNNNNNNNNNNNNNNNNNNNNNNNNNNNNNNNNNNNNNNNNNNNNNNNNNNNNNNNNNNNNNNNNNNNNNNNNNNNNNNNNNNNNNNNNNNNNNNNNNNNNNNNNNNNNNNNNNNNNNNNNNNNNNNNNNNNNNNNNNNNNNNNNNNNNNNNNNNNNNNNNNNNNNNNNNNNNNNNNNNNNNNNNNNNNNNNNNNNNNNNNNNNNNNNNNNNNNNNNNNNNNNNNNNNNNNNNNNNNNNNNNNNNNNNNNNNNNNNNNNNNNNNNNNNNNNNNNNNNNNNNNNNNNNNNNNNNNNNNNNNNNNNNNNNNNNNNNNNNNNNNNNNNNNNNNNNNNNNNNNNNNNNNNNNNNNNNNNNNNNNNNNNNNNNNNNNNNNNNNNNNNNNNNNNNNNNNNNNNNNNNNNNNNNNNNNNNNNNNNNNNNNNNNNNNNNNNNNNNNNNNNNNNNNNNNNNNNNNNNNNNNNNNNNNNNNNNNNNNNNNNNNNNNNNNNNNNNNNNNNNNNNNNNNNNNNNNNNNNNNNNNTTCAAGGTATACCACGCAGTCCAGCAAGCTATTGAACAAAACCTGGATTCCATTATACTGATTTTTCTAGAGGATATTCCAGATTATAAACTTAACCATGCACTCTGTTTACGAAGAGGAATGTTTAAGTCTCGCTGCATCTTCTATTGGCCAGTTCAAAAAGAACGGATAAATGCTTTTTACCACAAATTGCAAGTAGCGCTTGGATCTAGAAATTTAGTACAT
>Tupaia_belangeri_TreeShrew_ENSTBEG00000006052_TLR3
ATGAGACAGAGTTTACCTTCTTACATCTACTCCTTCATGGGACTGCTGTCCTTCTGTATTCTGTGTGCATCCTCCACCAACAAGTGCGTGGTGAGGCGGGAAGTCGCTGACTGCAGTCACCTCAAGTTGACTCAAGTACCGAATGACCTCCCCACAAACATAACGGTGTTGAACCTTACGCATAATCAACTCAGAAGACTGCCATCCGCTAATCTTACAAGATACAACCGACTGACTGTCTTGGATGGAGGCTTTAACTCCATCTCAAAGCTGGAGCCAGAATTGTGCCAGAAACTGCCGTTGTTGCAAGTTTTGGACCTCCGACACAATGAACTGTCTCAGCTTTCTGATAAAACCTTTAGCTTCTGCACGAATTTGACTGAACTCAATCTAATGTCCAACCCAATCCAGAAAATTCAAAATAATCCTTTTAAAAATCAGAAGNNNNNNNNNNNNNNNNNNNNNNNNNNNNNNNNNNNNNNNNNNNNNNNNNNNNNNNNNNNNNNNNNNNNNNNNNNNNNNNNNNNNNNNNNNNNNNNNNNNNNNNNNNNNNNNNNNNNNNNNNNNNNNNNNNNNNNNNNNNNNNNNNNNNNNNNNNNNNNNNNNNNNNNNNNNNNNNNNNNNNNNNNNNNNNNNNNNNNNNNNNNNNNNNNNNNNNNNNNNNNNNNNNNNNNNNNNNNNNNNNNNNNNNNNNNNNNNNNNNNNNNNNNNNNNNNNNNNNNNNNNNNNNNNNNNNNNNNNNNNNNNNNNNNNNNNNNNNNNNNNNNNNNNNNNNNNNNNNNNNNNNNNNNNNNNNNNNNNNNNNNNNNNNNNNNNNNNNNNNNNNNNNNNNNNNNNNNNNNNNNNNNNNNNNNNNNNNNNNNNNNNNNNNNNNNNNNNNNNNNNNNNNNNNNNNNNNNNNNNNNNNNNNNNNNNNNNNNNNNNNNNNNNNNNNNNCATTTATCTTCACACTCCTTTTATGGGCTCGTCAATGTGAGAAACCTAAATTTGAAACGATCTTTTACTAAACAAAGTATTTCCCTCACTTCTTTTCCCAAAATTGATGATTTTTCCTTTCAATGGCTCAAGTGCTTGGAGTACCTTAACATGGAAGATAACAATATGGCAGGCATAAGACCCAATATGTTCACAGGGTTGACGAATCTGAAATACTTAAGTCTGTCCAACGCCTTCACAAGTCTGCGAACTTTAACCAATGAGACATTTTCATCACTTGCTCATTCTCCTTTACTCACACTCAATCTAACCAAGAATAAAATCTTGAAAATCGAGAGTGGTGCTTTCTCTTGGTTGGGTCATCTAAAGGTACTAGACCTCGGCCTTAATGAAATTGGGCAAGAACTCACAGGGCAGGAGTGGAGAGGGCTAGAAAATATTTTTGAGATCTACCTTTCTTACAACAAATACGTAGAGCTGACTGCCACATCCTTTGCTTCAATTCCAAGCCTTCAACGACTGATGCTTCGAAGAGTGACCCTTAAGAATGTGGCTAGCTCCCCTTCCCCTTTTCATCCTCTTCGTAACTTGACCATCCTGGATCTAAGCAACAACAACATCGCCAATATAAATGATGAACTGTTGGAGGGTCTGGAGAGACTAGAAGTTCTGGATTTGCAGCATAACAACTTGGCACGGCTCTGGAAACATGCGAACCCTGGGGGTCCTGTTCATTTTCTGAAGGGTCTGTATCACCTCCACGTCCTCAACTTGGAGTCTAATGGCTTTGATGAGATACCAGCTGAGGCCTTCAAGGACTTACCCGAACTACAGAGACTCAGTTTAGGACTGAATAATTTAAACATACTCCCACCATCTGTCTTCGATCATCAGGTGTCTCTCACATCATTGAGCCTTCAGAAGAATCTCATCACATCAGTTGAGAAGAATGTTTTCTGGTCAGCTTTCAAGAACCTGAGGGATTTAGATATGAGCTCTAATCCATTTGATTGTACGTGTGAAAGCATTGCCTGGTTTGTGAGCTGGATTAATAAGACCCATACCAACATCCCTGACCTATCAAGTCATTACCTCTGCAACACACCCCGTCAATATCATGGGTTTCCAGTGATGCTTTTTGATATATCACCCTGCAAAGACAGCGCCCCATTTGAACTCCTTTTCATGATCAGTACTAGCATGCTATCGATTTTTATCTTCGTCATACTGCTCATCCATNNNNNNNNNNNNNNNNNNNNNNNNNNNNNNNNNNNNNNNNNNNNNNNNNNNNNNNNNNNNNNNNNNNNNNNNNNNNNNNNNNNNNNNNNNNNNNNNNNNNNNNNNNNNNNNNNNNNNNNNNNNNNNNNNNNNNNNNNNNNNNNNNNNNNNNNNNNNNNNNNNNNNNNNNNNNNNNNNNNNNNNNNNNNNNNNNNNNNNNNNNNNNNNNNNNNNNNNNNNNNNNNNNNNNNNNNNNNNNNNNNNNNNNNNNNNNNNNNNNNNNNNNNNNNNNNNNNNNNNNNNNNNNNNNNNNNNNNNNNNNNNNNNTGCAAAAGATTCAAGGTACATCATGCAGTTCAGCAAGCTATCGAACAAAATCTGGATTCCATTATACTGATTTTTCTTGAGGAGATTCCAGATCATAAACTGAACCATGCACTCTGTTTGAGAAGAGGGATGTTTAAATCTCACTGCATC------------------------------------------------------------------------------------
>Homo_sapiens_Human_ENSG00000164342_TLR3
ATGAGACAGACTTTGCCT---TGTATCTACTTTTGGGGGGGCCTTTTGCCCTTTGGGATGCTGTGTGCATCCTCCACCACCAAGTGCACTGTTAGCCATGAAGTTGCTGACTGCAGCCACCTGAAGTTGACTCAGGTACCCGATGATCTACCCACAAACATAACAGTGTTGAACCTTACCCATAATCAACTCAGAAGATTACCAGCCGCCAACTTCACAAGGTATAGCCAGCTAACTAGCTTGGATGTAGGATTTAACACCATCTCAAAACTGGAGCCAGAATTGTGCCAGAAACTTCCCATGTTAAAAGTTTTGAACCTCCAGCACAATGAGCTATCTCAACTTTCTGATAAAACCTTTGCCTTCTGCACGAATTTGACTGAACTCCATCTCATGTCCAACTCAATCCAGAAAATTAAAAATAATCCCTTTGTCAAGCAGAAGAATTTAATCACATTAGATCTGTCTCATAATGGCTTGTCATCTACAAAATTAGGAACTCAGGTTCAGCTGGAAAATCTCCAAGAGCTTCTATTATCAAACAATAAAATTCAAGCGCTAAAAAGTGAAGAACTGGATATCTTTGCCAATTCATCTTTAAAAAAATTAGAGTTGTCATCGAATCAAATTAAAGAGTTTTCTCCAGGGTGTTTTCACGCAATTGGAAGATTATTTGGCCTCTTTCTGAACAATGTCCAGCTGGGTCCCAGCCTTACAGAGAAGCTATGTTTGGAATTAGCAAACACAAGCATTCGGAATCTGTCTCTGAGTAACAGCCAGCTGTCCACCACCAGCAATACAACTTTCTTGGGACTAAAGTGGACAAATCTCACTATGCTCGATCTTTCCTACAACAACTTAAATGTGGTTGGTAACGATTCCTTTGCTTGGCTTCCACAACTAGAATATTTCTTCCTAGAGTATAATAATATACAGCATTTGTTTTCTCACTCTTTGCACGGGCTTTTCAATGTGAGGTACCTGAATTTGAAACGGTCTTTTACTAAACAAAGTATTTCCCTTGCCTCACTCCCCAAGATTGATGATTTTTCTTTTCAGTGGCTAAAATGTTTGGAGCACCTTAACATGGAAGATAATGATATTCCAGGCATAAAAAGCAATATGTTCACAGGATTGATAAACCTGAAATACTTAAGTCTATCCAACTCCTTTACAAGTTTGCGAACTTTGACAAATGAAACATTTGTATCACTTGCTCATTCTCCCTTACACATACTCAACCTAACCAAGAATAAAATCTCAAAAATAGAGAGTGATGCTTTCTCTTGGTTGGGCCACCTAGAAGTACTTGACCTGGGCCTTAATGAAATTGGGCAAGAACTCACAGGCCAGGAATGGAGAGGTCTAGAAAATATTTTCGAAATCTATCTTTCCTACAACAAGTACCTGCAGCTGACTAGGAACTCCTTTGCCTTGGTCCCAAGCCTTCAACGACTGATGCTCCGAAGGGTGGCCCTTAAAAATGTGGATAGCTCTCCTTCACCATTCCAGCCTCTTCGTAACTTGACCATTCTGGATCTAAGCAACAACAACATAGCCAACATAAATGATGACATGTTGGAGGGTCTTGAGAAACTAGAAATTCTCGATTTGCAGCATAACAACTTAGCACGGCTCTGGAAACACGCAAACCCTGGTGGTCCCATTTATTTCCTAAAGGGTCTGTCTCACCTCCACATCCTTAACTTGGAGTCCAACGGCTTTGACGAGATCCCAGTTGAGGTCTTCAAGGATTTATTTGAACTAAAGATCATCGATTTAGGATTGAATAATTTAAACACACTTCCAGCATCTGTCTTTAATAATCAGGTGTCTCTAAAGTCATTGAACCTTCAGAAGAATCTCATAACATCCGTTGAGAAGAAGGTTTTCGGGCCAGCTTTCAGGAACCTGACTGAGTTAGATATGCGCTTTAATCCCTTTGATTGCACGTGTGAAAGTATTGCCTGGTTTGTTAATTGGATTAACGAGACCCATACCAACATCCCTGAGCTGTCAAGCCACTACCTTTGCAACACTCCACCTCACTATCATGGGTTCCCAGTGAGACTTTTTGATACATCATCTTGCAAAGACAGTGCCCCCTTTGAACTCTTTTTCATGATCAATACCAGTATCCTGTTGATTTTTATCTTTATTGTACTTCTCATCCACTTTGAGGGCTGGAGGATATCTTTTTATTGGAATGTTTCAGTACATCGAGTTCTTGGTTTCAAAGAAATAGACAGACAGACAGAACAGTTTGAATATGCAGCATATATAATTCATGCCTATAAAGATAAGGATTGGGTCTGGGAACATTTCTCTTCAATGGAAAAGGAAGACCAATCTCTCAAATTTTGTCTGGAAGAAAGGGACTTTGAGGCGGGTGTTTTTGAACTAGAAGCAATTGTTAACAGCATCAAAAGAAGCAGAAAAATTATTTTTGTTATAACACACCATCTATTAAAAGACCCATTATGCAAAAGATTCAAGGTACATCATGCAGTTCAACAAGCTATTGAACAAAATCTGGATTCCATTATATTGGTTTTCCTTGAGGAGATTCCAGATTATAAACTGAACCATGCACTCTGTTTGCGAAGAGGAATGTTTAAATCTCACTGCATCTTGAACTGGCCAGTTCAGAAAGAACGGATAGGTGCCTTTCGTCATAAATTGCAAGTAGCACTTGGATCCAAAAACTCTGTACAT
>Pan_paniscus_PygmyChimp_AB445633_TLR3
ATGAGACAGACTTTGCCT---TGTATCTACTTTTGGGGGGGCCTTTTGCCCTTTGGGATGCTGTGTGCATCCTCCACCACCAAGTGCACTGTTAGCCATGAAGTTGCTGACTGCAGCCACCTGAAGTTGACTCAGGTACCCGATGATCTACCCACAAACATAACAGTGTTGAACCTTACCCATAATCAACTCAGAAGATTACCAGCCTCCAACTTTACAAGGTATAGCCAGCTAACTAGCTTGGATGTAGGATTTAACACCATCTCAAAACTGGAGCCAGAATTGTGCCAGAAACTTCCCATGTTAAAAGTTTTGAACCTCCAGCACAATGAGCTATCTCAACTTTCTGATAAAACCTTTGCCTTCTGCACGAATTTGACTGAACTCCATCTCATGTCCAACTCAATCCAGAAAATTAAAAATAATCCCTTTGTCAAGCAGAAGAATTTAATCACATTAGATCTGTCTCATAATGGCTTGTCATCTACAAAATTAGGAACTCAGGTTCAGCTGGAAAATCTCCAAGAGCTTCTATTATCAAACAATAAAATTCAAGCGCTAAAAAGTGAAGAACTGGATATCTTTGCCAATTCATCTTTAAAAAAATTAGAGTTGTCATCGAATCAAATTAAAGAGTTTTCTCCAGGGTGTTTTCACGCAATTGGAAGATTATTTGGCCTCTTTCTGAACAATGTCCAGCTGGGTCCCAGCCTCACAGAGAAGCTATGTTTGGAATTAGCAAACACAAGCATTCGGAATCTGTCTCTGAGTAACAGCCAGCTGTCCACCACCAGCAATACAACTTTCTTGGGACTAAAGTGGACAAATCTCACTATGCTCGATCTTTCCTACAACAACTTAAATGTGGTTGGTAACGATTCCTTTGCTTGGCTTCCACATCTAGAATATTTCTTCCTGGATTATAATAATATACAGCATTTGTTTTCTCACTCTTTGCACGGGCTTTTCAATGTGAGGTACCTGAATTTGAAACGGTCTTTTACTAAACAAAGTATTTCCCTTGCTTCACTCCCCAAGATTGATGATTTTTCTTTTCAGTGGCTAAAATGTTTGGAGCACCTTAACATGGAAGATAATGATATTCCAGGCATAAAAAGCAATATGTTCACAGGATTGATAAACCTGAAATACTTAAGTCTATCCAACTCCTTTTCAAGTTTGCGAACTTTGACAAATGAAACATTTGTATCACTTGCTCATTCTCCCTTACACATACTCAACCTAACCAAGAATAAAATCTCAAAAATAGAGAGTGATGCTTTCTCTTGGTTGGGCCACCTAGAAGTACTTGACCTGGGCCTTAATGAAATTGGGCAAGAACTCACAGGCCAGGAATGGAGAGGTCTAGAAAATATTTTCGAAATCTATCTTTCCTACAACAAGTACCTGCAGCTGACTAGGAACTCCTTTGCCTTGGTCCCAAGCCTTCAACGACTGATGCTCCGAAGGGTGGCCCTTAAAAATGTGGATAGCTCTCCTTCACCATTCCAGCCTCTTCGTAACTTGACCATTCTGGATCTGAGCAACAACAACATAGCCAACATAAATGATGACATGTTGGAGGGTCTTGAGAAACTAGAAATTCTCGATTTGCAGCATAACAACTTAGCACGGCTCTGGAAACACGCGAACCCTGGTGGTCCCGTTTATTTCCTAAAGGGTCTGTCTCACCTCCACATCCTTAACTTGGAGTCCAACGGCTTCGACGAGATCCCAGTTGAGGTCTTCAAGGATTTATTTGAACTAAAGATCATCGATTTAGGATTGAATAATTTAAACACACTTCCAGCATCTGTCTTTAATAATCAGGTGTCTCTAAAGTCATTGAACCTTCAGAAGAATCTCATAACATCCGTTGAGAAGAAGGTTTTCGGGCCAGCTTTCAGGAACCTGACTGAGTTAGATATGCGCTTTAATCCCTTTGATTGCACGTGTGAAAGTATTGCCTGGTTTGTTAATTGGATTAACGAGACCCATACCAACATCCCTGAGCTGTCAAGCCGCTACCTTTGCAACACTCCACCTCACTATCATGGGTTCCCAGTGAGACTTTTTGATACATCGTCTTGCAAAGACAGCGCCCCCTTTGAACTCTTTTTCATGATCAATACCAGTATCCTGTTGATTTTTATCTTTATTGTACTTCTCATCCACTTTCAGGGCTGGAGGATATCTTTTTATTGGAATGTTTCAGTACATCGAGTTCTTGGTTTCAAAGAAATAGACAGACAGACAGAACAGTTTGAATATGCAGCATATATAATTCATGCCTATAAAGATAAGGATTGGGTCTGGGAACATTTCTCTTCAATGGAAAAGGAAGACCAATCTCTCAAATTTTGTCTGGAAGAAAGGGACTTTGAGGCGGGTGTTTTTGAACTAGAAGCAATTGTTAACAGCATCAAAAGAAGCAGAAAAATTATTTTTGTTATAACACACCATCTATTAAAAGACCCAGTATGCAAAAGATTCAAGGTACATCATGCAGTTCAACAAGCTATTGAACAAAATCTGGATTCCATTATATTGGTTTTCCTTGAGGAGATTCCAGATTATAAACTGAACCATGCACTCTGTTTGCGAAGAGGAATGTTTAAATCTCACTGCATCTTGAACTGGCCAGTTCAGAAAGAACGGATAGGTGCCTTTCGTCATAAATTGCAAGTAGCACTTGGATCCAAAAACTCTGTACAT
>Pan_troglodytes_Chimp_ENSPTRG00000016658_TLR3
ATGAGACAGACTTTGCCT---TGTATCTACTTTTGGGGGGGCCTTTTGCCCTTTGGGATGCTGTGTGCATCCTCCACCACCAAGTGCACTGTTACCCATGAAGTTGCTGACTGCAGCCACCTGAAGTTGACTCAGGTACCCGATGATCTACCCACAAACATAACAGTGTTGAACCTTACCCATAATCAACTCAGAAGATTACCAGCCTCCAACTTTACAAGGTATAGCCAGCTAACTAGCTTGGATGTAGGATTTAACACCATCTCAAAACTGGAGCCAGAATTGTGCCAGAAACTTCCCATGTTAAAAGTTTTGAACCTCCAGCACAATGAGCTATCTCAACTTTCTGATAAAACCTTTGCCTTCTGCACGAATTTGACTGAACTCCATCTCATGTCCAACTCAATCCAGAAAATTAAAAATAATCCCTTTGTCAAGCAGAAGAATTTAATCACATTAGATCTGTCTCATAATGGCTTGTCATCTACAAAATTAGGAACTCAGGTTCAGCTGGAAAATCTCCAAGAGCTTCTATTATCAAACAATAAAATTCAAGCGCTAAAAAGTGAAGAACTGGATATCTTTGCCAATTCATCTTTAAAAAAATTAGAGTTGTCATCGAATCAAATTAAAGAGTTTTCTCCAGGGTGTTTTCACGCAATTGGAAGATTATTTGGCCTCTTTCTGAACAATGTCCAGCTGGGTCCCAGCCTCACAGAGAAGCTATGTTTGGAATTAGCAAACACAAGCATTCGGAATCTGTCTCTGAGTAACAGCCAGCTGTCCACCACCAGCAATACAACTTTCTTGGGACTAAAGTGGACAAATCTCACTATGCTCGATCTTTCCTACAACAACTTAAATGTGGTTGGTAACGATTCCTTTGCTTGGCTTCCACATCTAGAATATTTCTTCCTGGATTATAATAATATACAGCATTTGTTTTCTCACTCTTTGCACGGGCTTTTCAATGTGAGGTACCTGAATTTGAAACGGTCTTTTACTAAACAAAGTATTTCCCTTGCTTCACTCCCCAAGATTGATGATTTTTCTTTTCAGTGGCTAAAATGTTTGGAGCACCTTAACATGGAAGATAATGATATTCCAGGCATAAAAAGCAATATGTTCACAGGATTGATAAACCTGAAATACTTAAGTCTATCCAACTCCTTTTCAAGTTTGCGAACTTTGACAAATGAAACATTTGTATCACTTGCTCATTCTCCCTTACACATACTCAACCTAACCAAGAATAAAATCTCAAAAATAGAGAGTGATGCTTTCTCTTGGTTGGGCCACCTAGAAGTACTTGACCTGGGCCTTAATGAAATTGGGCAAGAACTCACAGGCCAGGAATGGAGAGGTCTAGAAAATATTTTCGAAATCTATCTTTCCTACAACAAGTACCTGCAGCTGACTAGGAACTCCTTTGCCTTGGTCCCAAGCCTTCAACGACTGATGCTCCGAAGGGTGGCCCTTAAAAATGTGGATAGCTCTCCTTCACCATTCCAGCCTCTTCGTAACTTGACCATTCTGGATCTGAGCAACAACAACATAGCCAACATAAATGATGACATGTTGGAGGGTCTTGAGAAACTAGAAATTCTCGATTTGCAGCATAACAACTTAGCACGGCTCTGGAAACATGCGAACCCTGGTGGTCCCGTTTATTTCCTAAAGGGTCTGTCTCACCTCCACATCCTTAACTTGGAGTCCAACGGCTTTGACGAGATCCCAGTTGAGGTCTTCAAGGATTTATTTGAACTAAAGATCATCGATTTAGGATTGAATAATTTAAACACACTTCCAGCATCTGTCTTTAATAATCAGGTGTCTCTAAAGTCATTGAACCTTCAGAAGAATCTCATAACATCCATTGAGAAGAAGGTTTTCGGGCCAGCTTTCAGGAACCTGACTGAGTTAGATATGCGCTTTAATCCCTTTGATTGCACGTGTGAAAGTATTGCCTGGTTTGTTAATTGGATTAACGAGACCAATACCAACATCCCTGAGCTGTCAAGCCACTACCTTTGCAACACTCCACCTCACTATCATGGGTTCCCAGTGAGACTTTTTGATACATCGTCTTGCAAAGACAGTGCCCCCTTTGAACTCTTTTTCATGATCAATACCAGTATCCTGTTGATTTTTATCTTTATTGTACTTCTCATCCACTTTCAGGGCTGGAGGATATCTTTTTATTGGAATGTTTCAGTACATCGAGTTCTTGGTTTCAAAGAAATAGACAGACAGACAGAACAGTTTGAATATGCAGCATATATAATTCATGCCTATAAAGATAAGGATTGGGTCTGGGAACATTTCTCTTCAATGGAAAAGGAAGACCAATCTCTCAAATTTTGTCTGGAAGAAAGGGACTTTGAGGCGGGTGTTTTTGAACTAGAAGCAATTGTTAACAGCATCAAAAGAAGCAGAAAAATTATTTTTGTTATAACACACCATCTATTAAAAGACCCAGTATGCAAAAGATTCAAGGTACATCATGCAGTTCAACAAGCTATTGAACAAAATCTGGATTCCATTATACTGGTTTTCCTTGAGGAGATTCCAGATTATAAACTGAACCATGCACTCTGTTTGCGAAGAGGAATGTTTAAATCTCACTGCATCTTGAACTGGCCAGTTCAGAAAGAACGGATAGGTGCCTTTCGTCATAAATTGCAAGTAGCACTTGGATCCAAAAACTCTGTACAT
>G_gorilla_Gorilla_ENSGGOG00000023623_TLR3
ATGAGACAGACTTTGCCT---TGTATCTACTTTTGGGGGGGCCTTTTGCCCTTTGGGATGCTGTGTGCATCCTCCACCACCAAGTGCACTGTTAGCCATGAAGTTGCTGACTGCAGCCACCTGAAGTTGACTCAGATACCCGATGATCTACCCACAAACATAACAGTGTTGAACCTTACCCATAATCAACTCAGAAGATTACCAGCCGCCAACTTTACAAGGTATAGCCAGCTAACTAGCTTGGATGTAGGATTTAACACCATCTCAAAACTGGAGCCAGAATTGTGCCAGAAACTTCCCATGTTAAAAGTTTTGAACCTCCAGCACAATGAGCTATCTCAACTTTCTGATAAAACCTTTGCCTTCTGCACGAATTTGACTGAACTCCATCTCATGTCCAACTCAATCCAGAAAATTAAAAATAATCCCTTTGTCAAGCAGAAGAATTTAATCACATTAGATCTGTCTCATAATGGCTTGTCATCTACAAAATTAGGAACTCAGGTTCAGCTGGAAAATCTCCAAGAGCTTCTATTATCAAACAATAAAATTCAAGCGCTAAAAAGTGAAGAACTGTATATCTTTGCCAATTCATCTTTAAAAAAATTAGAGTTGTCATCGAATCAAATTAAAGAGTTTTCTCCAGGGTGTTTTTACGCAATTGGAAGATTATTTGGCCTCTTTCTGAACAATGTCCAGCTGGGTCCCAGCCTCACAGAGAAGCTATGTTTGGAATTAGCAAACACAAGCATTCGGAATCTGTCTCTGAGTAACAGCCAGCTGTCTACCACCAGCAATACAACTTTCTTGGGACTAAAGTGGACAAATCTCACTATGCTCGATCTTTCCTACAACAACTTAAATGTGGTTGGTAACGATTCCTTTGCTTGGCTTCCACATCTGGAATATTTCTTCCTGGAGTATAATAATATACAGCATTTGTTTTCTCACTCTTTGCACGGGCTTTTCAATGTGAGGTACCTGAATTTGAAACGGTCTTTTACTAAACAAAGTATTTCCCTTGCTTCACTCCCCAAGATTGATGATTTTTCTTTTCAGTGGCTAAAATGTTTGGAGCACCTTAACATGGAAGATAATGATATTCCAGGCATAAAAAGCAATATGTTCACAGGATTGATAAACCTGAAATACTTAAGTCTATCCAACTCCTTTACAAGTTTGCGAACTTTGACAAATGAAACATTTGTATCACTTGCTCATTCTCCCTTACACATACTCAACCTAACCAAGAATAAAATCTCAAAAATAGAGAGTGATGCTTTCTCTTGGTTGGGCCACCTAGAAGTACTTGACCTGGGCCTTAATGAAATTGGGCAAGAACTCACAGGCCAGGAATGGAGAGGTCTAGAAAATATTTTCGAAATCTATCTTTCCTACAACAAGTACCTGCAGCTGACTAGGAACTCCTTTGCCTTGGTCCCAAGCCTTCAACGACTGATGCTTCGAAGGGTGGCCCTTAAAAATGTGGATAGCTCTCCTTCACCATTCCAGCCTCTTCGTAACTTGACCATTCTGGATCTGAGCAACAACAACATAGCCAACATAAATGATGACATGTTGGAGGGTCTTGAGAAACTAGAAATTCTGGATTTGCAGCATAACAACTTAGCACGGCTCTGGAAACACGCAAACCCTGGTGGTCCGGTTTATTTCCTAAAGGGTCTGTCTCACCTCCACATCCTTAACTTGGAGTCCAACGGCTTTGACGAGATCCCAGTTGAGGTCTTCAAGGATTTATCTGAACTAAAGATCATCGATTTAGGATTGAATAATTTAAACACACTTCCAGCATCTGTCTTTAATAATCAGGTGTCTCTAAAGTCATTGAATCTTCAGAAGAATCTCATAACATCAGTTGAGAAGAAGGTTTTCGGGCCAGCTTTCAGGAACCTGACTGAGTTAGATATGCGCTTTAATCCCTTTGATTGCACGTGTGAAAGTATTGCCTGGTTTGTTAATTGGATTAACGAGACCCATACCAACATCCCTGAGCTGTCAAGCCACTACCTTTGCAACACTCCACCTCACTATCATGGGTTCCCAGTGAGACTTTTTGATACATCATCTTGCAAAGACAGTGCCCCCTTTGAACTCTTTTTCATGATCAATACCAGTATCCTGTTGATTTTTATCTTTATTGTACTTCTCATCCACTTTGAGGGCTGGAGGATATCTTTTTATTGGAATGTTTCAGTACATCGAGTTCTTGGTTTCAAAGAAATAGACAGACAGACAGAACAGTTTGAATATGCAGCATATATAATTCATGCCTATAAAGATAAGGATTGGGTCTGGGAACATTTCTCTTCAATGGAAAAGGAAGACCAATCTCTCAAATTTTGTCTGGAAGAAAGGGACTTTGAGGCGGGTGTTTTTGAACTAGAAGCAATTGTTAACAGCATCAAAAGAAGCAGAAAAATTATTTTTGTTATAACACACCATCTATTAAAAGACCCATTATGCAAAAGATTCAAGGTACATCATGCAGTTCAACAAGCTATTGAACAAAATCTGGATTCCATTATATTGGTTTTCCTTGAGGAGATTCCAGATTATAAACTGAACCATGCACTCTGTTTGCGAAGAGGAATGTTTAAATCTCACTGCATCTTGAACTGGCCAGTTCAGAAAGAACGGATAGGTGCCTTTCGTCATAAATTGCAAGTAGCACTTGGATCCAAAAACTCTGTACAT
>Pongo_abelii_Orangutan_ENSPPYG00000015254_TLR3
ATGAGACAGACTTTGCCT---TGTATCTACTTTTGGGGGGGCCTTTTGCCCTTTGGGATGCTGTGTGCATCCTCCACCACCAAGTGCATTGTTAGCCATGAAGCTGCTGACTGCAGCCACCTGAAGTTGACTCAGGTACCCGATGATCTGCCCACAAACATAACAGTGTTGAACCTTACCCATAATCAACTCAGAAGATTACCAGCTGCCAACTTCACAAGGTATAGCCACCTAACTACCTTGGATGTAGGATTTAACACCATCTCAAAACTGGAGCCAGAATTGTGCCAGAAACTTCCCATGTTAAAAGTTTTGAACCTCCAGCACAATGAGCTATCTCAACTTTCTGATAAAACCTTTGCCTTCTGCACAAATTTGACTGAACTCCATCTCATGTCCAACTCAATCCAGAAAATTAAAAATAATCCTTTTGTCAAGCAGAAGAATTTAATCACATTAGATCTGTCTCATAATGGCTTGTCATCTACAAAATTAGGAACTCAGGTTCAGCTGGAAAATCTCCAAGAGCTTCTATTATCAAACAATAAAATTCAAGCGCTAAAAAGTGAAGAACTGGATATCTTTGCCAATTCATCTTTAAAAAAATTAGAGTTGTCATCGAATCAAATTAAAGAGTTTTCTCCAGGGTGTTTTCACGCAATTAGAAGATTATTTGGCCTCTTTCTGAACAATGTCCAGCTGGGTCCCAGCCTTACAGAGAAGCTATGTTTGGAATTAGCAAACACAAGCATTCGGAATCTGTCTCTGAGTAACAGCCAGCTGTCCACCACCAGCAATACAACTTTCTTGGGACTAAAGTGGACAAATCTCACTATGCTCGATCTTTCCTACAACAACTTAAATGTGGTTGGTAACGATTCCTTTGCTTGGCTTCCACATCTAGAATATTTCTTCCTGGAGTATAATAACATACAGCGTTTGTTCTCTCACTCTTTGCACGGGCTTTTCAATGTGCGGTACCTGAATTTGAAACGGTCTTTTACTAAACAAAGTATTTCCCTTGCTTCGCTCCCCAAGATTGATGATTTTTCTTTTCAGTGGCTAAAAAGTTTGGAGCACCTTAACATGGAAGATAATGATATTCCAGGCATAAAAAGCAATATGTTCACAGGATTGATAAACCTGAGATACTTAAGTCTATCCAACTCCTTTACAAGTCTGCGAACTTTGACAAATGAAACATTTGTATCACTTGCTCGTTCTCCTTTACACACACTCAACCTAACCAAGAATAAAATCTCAAAAATAGAGAGTGATGCTTTCTCTTGGTTGGGCCACCTAGAAGTACTTGATCTGGGCCTTAATGAAATTGGGCAAGAGCTCACAGGCCAGGAATGGAGAGGTCTAGAAAAGATTTTCGAAATCTATCTTTCCTACAACAAGTACCTGCAGTTGACTAGGAACTCCTTTGCCTTGGTCCCAAGCCTTCAACGACTGATGCTCCGAAGGGTGGCCCTTAAAAATGTGGATAGCTCTCCTTCACCATTCCAGCCTCTTCGTAACTTGACCATTCTGGATCTAAGCAACAACAACATAGCCAACATAAATGATGACATGTTGGAGGGTCTTGAGAAACTAGAAATTCTGGATTTGCAGCATAACAACTTAGCACGGCTCTGGAAACACGCAAACCCTGGTGGTCCTGTTTATTTCTTAAAGGGTCTGTCTCACCTCCACATCCTCAACTTGGAGTCCAATGGCTTTGATGAGATCCCAGTTGAGGTCTTCAAGGATTTATTTGAACTAAAGATCATCGATTTAGGATTGAATAATTTAAACACACTTCCAGCATCTGTCTTTAATAATCAGGTGTCTCTAAAGTCATTGAACCTTCAGAAGAATCTCATAACATCAGTTGAGAAGAAGGTTTTCGGGCCAGCTTTTAGGAACCTGACTGACTTAGATATGCGCTTTAATCCCTTTGATTGCACGTGCGAAAGTATTGCCTGGTTTGTTAATTGGATTAACGAGACCCATACCAACATCCCTGAGCTGTCAAGCCACTACCTTTGCAACACTCCACCTCACTATCATGGGTTCCCAGTGAGACTTTTTGATACATCATCTTGCAAAGACAGTGCCCCCTTTGAACTCTTTTTCATGATCAATACCAGTATCCTGTTGATTTTTATCTTTATTGTACTTCTCATCCACTTTGAGGGCTGGAGGATATCTTTTTATTGGAATGTTTCAGTACATCGAGTTCTTGGTTTCAAAGAAATAGACAGACAGACAGAACAGTTTGAATATGCAGCATATATAATTCATGCCTATAAAGATAAGGATTGGGTCTGGGAACATTTCTCTTCAATGGAAAAGGAAGACCAATCTCTCAAATTTTGTCTGGAAGAAAGGGACTTTGAGGCAGGTGTTTTTGAACTGGAAGCAATTGTTAACAGCATCAAAAGAAGCAGAAAAATTATTTTTGTTATAACACACCATCTATTAAAAGACCCATTATGCAAAAGATTCAAGGTACATCATGCAGTTCAACAAGCTATTGAACAAAATCTGGATTCCATTATATTGGTTTTCCTTGAGGAGATTCCAGATTATAAACTGAACCATGCACTGTGTTTGCGAAGAGGAATGTTTAAATCTCGCTGCATCTTGAACTGGCCAGTTCAGAAAGAACGGATAGGTGCCTTTCGTCATAAATTGCAAGTAGCACTTGGATCCAAAAACTCAGTACAT
>Nomascus_leucogenys_Gibbon_ENSNLEG00000011418_TLR3
ATGAGACAGACTTTGCCT---TGTATCTACTTTTGGGGGGGCCTTTTGCCCTTTGGGATGCTGTGTGCATCCTCCACCACCAAGTGCACCGTTAGCCATGAAGTTGCTGACTGCAGCCACCTGAAGTTGACTCAGGTACCCGATGAGCTGCCCACAAACATAACAGTGTTGAATCTTACCCACAATCAACTCAGAAGATTGCCAGCTGCCAACTTTACAAGATATAGCCAACTAACTATCTTGGATGTGGGATTTAACACCATCTCAAAACTGGAGCCAGAATTGTGCCAAAAACTTCCCATGTTAAAAGTTTTGAACCTCCAGCACAATGAGCTATCTCAACTTTCTGATAAAACCTTTGCCTTCTGCACGAATTTGACTGAACTCCATCTCATGTCCAACTCAATCCAGAAAATTAAAAATAATCCCTTTGTAAAGCAGAAGAATTTAATCACATTAGATCTGTCTCATAATGGCTTGTCATCTACAAAATTAGGAACCCAGGTTCAGCTGGAAAATCTCCAAGAGCTTCTATTATCAAACAACAAAATTCAAGTGCTAAAAAGTGAAGAATTGGGTATCTTTGCCAATTCATCTTTAAAAAAATTGGAGTTGTCATCGAATCAAATTAAAGAGTTTTCTCCAGGGTGTTTTCACGCAATTGGAAGATTATTTGGCCTGTTTCTGAACAATGTCCAGCTGGGTCCCAGCCTCACAGAGAAGCTATGTTTGGAATTAGCAAACACAAGCATTCGGAATCTGTCTCTGAGTAACAGCCAACTGTCCACCACCAGCAATACAACTTTCTTGGGACTAAAGTGGACAAATCTCACTATGCTTGATCTTTCCCACAACAACTTAAATGTGGTTGCTAACGATTCCTTTGCTTGGCTTCCGCATCTAGAATATTTCTTCCTGGAGTATAATAATATACAGCGTTTGTTCTCTCACTCTTTGCACGGGCTTTCCAATGTGCGGTACCTGAATTTGAAACGGTCTTTTACTAAACAAAGTATTTCCCTTGCTTCGCTCCCCAAGATTGATGACTTTTCTTTTCAGTGGCTAAAATGTTTGGAGCACCTTAACATGGAAGATAATGATATTCCAGGCATAAAAAGCAATATGTTCACAGGATTGATAAACCTGAAATACTTAAGTCTATCCAACTCCTTTACAAGTTTGCGAACTTTGACAAATGAAACATTTGTATCACTTGCTCATTCTCCCTTACACATACTCAACCTAACCAAGAATAAAATCTCAAAAATAGAGAGTGAGGCTTTCTCTTGGTTGGGCCGCCTAGAAGTACTTGACCTGGGCCTTAATGAAATTGGGCAAGAACTCACAGGCCAGGAATGGAGAGGGCTAGGAAATATTTTCGAAATCTATCTTTCCTACAACAAGTACCTGCAGCTGACTAGGAACTCCTTTGCCTTGGTCCCAAGCCTTCAACGACTGATGCTCCGAAGGGTGGCCCTTAAAAATGTGGATAGCTCTCCTTCACCATTCCAGCCTCTTCGTAACTTGACCATTCTGGATCTAAGCAACAACAACATAGCCAACATAAATGATGACATGTTGGAGGGTCTTGAGAAACTAGAAATTCTGGATTTGCAGCATAACAACTTAGCACGGCTCTGGAAACACGCAAACCCTGGTGGTCCCGTTTATTTCCTAAAGGGTCTGTCTCACCTCCACATCCTTAACTTGGAGTCTAATGGCTTTGATGAGATCCCAGTTGAGGTCTTCAAGGATTTATTTGAACTAAAGATCATCGATTTAGGATTGAATAATTTAAACACACTTCCAGCATCTGTGTTTAACAATCAGGTGTCTCTAAAGTCATTGAACCTTCAGAAGAATCTCATAACATCGGTTGAGAAGAGGGTGTTCGGGCCAGCTTTCAGGAAGCTGACTGACTTAGATCTGCGCTTTAATCCCTTTGATTGCACGTGTGAAAGTATTGCCTGGTTTGTTAATTGGATTAACGAGACCCATACCAACATCCCTGAGCTGTCAAGCCACTACCTTTGCAACACTCCACCTCACTATCATGGGTTCCCAGTGAGACTTTTTGATACATCATCTTGCAAAGACAGTGCCCCCTTTGAACTCTTTTTCATGATCAATACCAGTATCCTGTTGATTTTTATCTTTATTGTACTTCTCATCCACTTTGAGGGCTGGAGGATATCTTTTTATTGGAATGTTTCAGTACATCGAGTTCTTGGTTTCAAAGAAATAGACAGACAGACAGAACAGTTTGAATATGCAGCATATATAATTCATGCCTATAAAGATACGGATTGGGTCTGGGAATATTTCTCTTCAATGGAAAAGGAAGACCAATCTCTCAAATTTTGTCTGGAGGAAAGGGACTTTGAGGCAGGTGTTTTTGAACTGGAAGCAATTGTTAACAGCATCAAAAGAAGCAGAAAAATTATTTTTATTATAACACACCATTTATTAAAAGACCCATTATGCAAAAGATTCAAGGTACATCATGCAGTTCAACAAGCTATTGAACAAAATCTGGATTCCATTATATTGGTTTTCCTTGAGGAGATTCCAGATTATAAACTGAACCACGCACTCTGTTTGCGAAGAGGAATGTTTAAATCTCGCTGCATCTTGAACTGGCCAGTTCAGAAAGAACGGATAGGTGCCTTTCGTCATAAATTGCAAGTAGCACTTGGATCCAAAAACTCAGTACAT
>Macaca_mulatta_RhesusMacaque_ENSMMUG00000021762_TLR3
ATGAGACAGACTTTGCCT---TATACCTACTTTTGGTGGGGACTTTTGCCCTTTGGGATGCTGTGTGCATCCTCCACCAACAAATGCACTGTTAGCCAAGAAGTTGCTGACTGCAGCCACCTGAAGTTAACTCAGGTACCCGATGATCTCCCCACAAACATAACAGTGTTGAATCTTACCCATAATCAACTCAGAAGATTACCAGCTGCCAATTTTACAAGATATAGCCAACTAACTATCTTGGATGTAGGATTTAACTCCATCTCAAAACTGGAGCCAGAATTGTGCCAAAAACTTCCCATGTTAAAAGTTTTGAACCTCCAGCACAATGAGCTATCTCAACTTTCTGATAAAACTTTTGCCTTCTGCATGAATTTGACGGAACTCCATCTCATGTCCAACTCAATCCAGAAAATTAAAAATAATCCCTTTGTAAAGCAGAAGAATTTAATCACATTAGATCTGTCTCATAATGGCTTGTCATCTACAAAATTAGGAACTCAGGTTCAGCTGGAAAATCTCCAAGAGCTTCTATTATCAAACAATAAAATCCAAGCGCTAAAAAGTGAAGAACTTGGTATCCTTGCCAATTCATCTTTAAAAAAGTTAGAGTTGTCATCGAATCAAATTAAAGAGTTTTCTCCAGGGTGTTTTCACGCAATTGGAAGATTATTGGGCCTCTTTCTGAACAATGTCCAGCTGGGTCCCCGCCTCACAGAGAAGCTATGTTTGGAATTAGCAAACACAAGCATTCGGAATCTGTCTCTGAGTAACAGCCAGCTGTCCACCACCAGCAATACAACTTTCTTGGGACTAAAGTGGACAAACCTCACTATGCTCGATCTTTCCCACAACAACTTAAATGTGATTGGTAACGATTCCTTTGTTTGGCTTCCACATCTAGAATATTTCTTCCTGGAGTATAATAATATACAGCATTTGCTCTCTCACTCTTTGCACGGGCTTTTCAATGTGCGGTACCTGAATTTGAAACGGTCTTTTACTAAACAAAGTATTTCCCTTGCTTCGCTCCCCAAGATTGATGATTTTTCTTTTCGGTGGCTAACATGTTTGGAGCACCTTAACATGGAAGATAATGATATTTCAGGCATAAAAAGCAATATGTTCACAGGATTGATAAACCTGAAATACTTAAGTCTATCCAACTCCTTTACAAGTTTGCAAACTTTGACAAATGAAACATTTGTATCACTTGCTCATTCTCCCTTACACATACTCAACCTAACCAAGAATAAAATCTCAAAAATAGAGAGTGGTGCCTTCTCTTGGTTGGGCCACCTAGAAGTACTTGACTTGGGCCTTAATGAAATTGGGCAAGAACTCACAGGCCAGGAATGGAGTGGTCTAGAAAATATTTTCGAAATCTATCTTTCCTACAACAAGTACCTGCAACTGACTAAGAACTCCTTTGCCTTGGTCCGAAGCCTTCAACGACTGATGCTCCGAAGGGTGGCCCTTAAAAATGTGGATTGCTCTCCTTCACCATTCCAGCCTCTTGGTAACCTGACCATTCTGGATCTAAGCAACAACAACATAGCCAACATAAATGATGACATGTTGGAAGGTCTTGAGAAACTAGAAATTCTGGATTTGCAGCATAACAACTTAGCACGGCTCTGGAAACACGCAAACCCTGGTGGTCCTGTTTATTTCCTAAAGGGTCTGTCTCACCTCCACATCCTTAACTTGGAGTCTAATGGCTTTGACGAGATCCCAGTTGAGGTCTTCAAGGATTTATCTGAACTAAAGATCATTGATTTAGGATTGAATAATTTAAACACACTTCCAGCGTCTGTCTTTGATAATCAGGTGTCTCTAAAGTCATTGAACCTTCAGAAGAATCTCATAACATCAGTTGAGAAGAAGGTTTTCGGGCCAGCTTTCAGGAACCTGAGTAACTTAGATATGCGCTTTAATCCCTTTGATTGCACATGTGAAAGTATTGCCTGGTTTGTTAATTGGATTAACAAGACCCACGCCAACATCCCTGAGCTGTCAAGCCACTACATTTGCAACACTCCACCCCACTATCATGGGTTCCCAGTGAGACTTTTTGATACATCATCCTGCAAAGACAGTGCCCCCTTTGAACTCTTTTTCATTATCAATACCAGTATCCTGTTGATTTTTATCTTTGTTGTACTTCTCATCCACTTTGAGGGCTGGAGGATATCTTTTTACTGGAATGTTTCAGTACATCGAGTTCTTGGTTTCAAAGAAATAGACAGACAGACAGAACAGTTTGAATATGCAGCATATATAATTCACGCCCATAAAGATAAGGATTGGGTCTGGGAACATTTCTCTTCAATGGAAAAGGAAGACCAATCTCTCAAATTTTGTCTGGAAGAAAGGGACTTTGAGGCAGGTGTTTTTGAACTGGAAGCAATTGTTAACAGCATCAAAAGAAGCAGAAAAATTATTTTTATTATAACACACCATCTATTAAAAGACCCATTATGCAAAAGATTCAAGGTACATCATGCCGTTCAACAAGCTATTGAACAAAATCTGGATTCCATTATATTGATTTTCCTTGAGGAGATTCCAGATTATAAACTGAACCATGCACTCTGTTTGCGAAGAGGAATGTTTAAATCTCACTGCATCTTGAACTGGCCAGTTCAGAAAGAACGGATAGGTGCCTTTCATCATAAACTGCAAGTAGCACTTGGATCCAAAAACTCAGTACAT
>Papio_anubis_Baboon_XM_003899428_TLR3
ATGAGACAGACTTTGCCT---TATATCTACTTTTGGTGGGGACTTTTGCCCTTTGGGATGCTGTGTGCATCCTCCACCAACAAATGCACTGTTAGCCAAGAAGTTGCTGACTGCAGCCACCTGAAGTTAACTCAGGTACCCGATGATCTCCCCACAAACATAACAGTGTTGAATCTTACCCATAATCAACTCAGAAGATTACCAGCTGCCAATTTTACAAGATATAGCCAACTAACTATCTTGGATGTAGGATTTAACTCCATCTCAAAACTGGAGCCAGAATTGTGCCAAAAACTTCCCATGTTAAAAGTTTTGAACCTCCAGCACAATGAGCTATCTCAACTTTCTGATAAAACCTTTGCCTTCTGCACGAATTTGACGGAACTCCATCTCATGTCCAACTCAATCCAGAAAATTAAAAGTAATCCCTTTGTAAAGCAGAAGAATTTAATCACATTAGATCTGTCTCATAATGGCTTGTCATCTACAAAATTAGGAACTCAGGTTCAGCTGGAAAATCTCCAAGAGCTTCTATTATCAAACAATAAAATCCAAGCGCTAAAAAGTGAAGAACTTGATATCCTTGCCAATTCATCTTTAAAAAAGTTAGAGTTATCATCGAATCAAATTAAAGAGTTTTCTCCAGGGTGTTTTCACGCAATTGGAAGATTATTGGGCCTCTTTCTGAACAACGTCCAGCTGGGTCCCAGCCTCACAGAGAAGCTATGTTTGGAATTAGCAAACACAAGCATTCGGAATCTGTCTCTGAGTAACAGCCAGCTGTCCACCACCAGCAATACAACTTTCTTGGGACTAAAGTGGACAAACCTCACTATGCTCGATCTTTCCCACAACAACTTAAATGTGATTGGTAACGATTCCTTTGTTTGGCTTCCACATCTAGAATATTTCTTCCTGGAGTATAATAATATACAGCATTTGCTCTCTCACTCTTTGCACGGGCTTTTCAATGTGCGGTACCTGAATTTGAAACGGTCTTTTACTAAACAAAGTATTTCCCTTGCTTCGCTCCCCAAGATTGATGATTTTTCTTTTCAGTGGCTAACATGTTTGGAGCACCTTAACATGGAAGATAATGATATTTCAGGTATAAAAAGCAATATGTTCACAGGATTGATAAACCTGAAATACTTAAGTCTATCCAACTCCTTTACAAGTTTGCAAACTTTGACAAATGAAACATTTGTATCACTTGCTCATTCTCCCTTACACATACTCAACCTAACCAAGAATAAAATCTCAAAAATAGAGAGTGGTGCCTTCTCTTGGTTGGGCCACCTAGAAGTACTTGACCTGGGCCTTAATGAAATTGGGCAAGAACTCACAGGCCAGGAATGGAGTGGTCTAGAAAATATTTTCGAAATCTATCTTTCCTACAACAAGTACCTGCAACTGACTAAGAACTCCTTTGCCTTGGTCCGAAGCCTTCAACGACTGATGCTCCGAAGGGTGGCCCTTAAAAATGTGGATTGCTCTCCTTCACCATTCCAGCCTCTTGGTAACCTGACCATTCTGGATCTAAGCAACAACAACATAGCCAACATAAATGATGACATGTTGGAAGGTCTTGAGAAACTAGAAATTCTGGATTTGCAGCATAACAACTTAGCACGGCTCTGGAAACACGCAAACCCTGGTGGTCCTGTTTATTTCCTAAAAGGTCTGTCTCACCTCCACATCCTTAACTTGGAGTCTAATGGCTTTGACGAGATCCCAGTTGAGGTCTTCAAGGATTTATCTGAACTAAAGATCATTGATTTAGGATTGAATAATTTAAACACACTTCCAGAGTCTGTCTTTGATAATCAGGTGTCTCTAAAGTCATTGAACCTTCAGAAGAATCTCATAACATCAGTTGAGAAGAAGGTTTTTGGGCCAGCTTTCAGGAACCTGAGTAACTTAGATATGCGCTTTAATCCCTTTGATTGCACATGTGAAAGTATCGCCTGGTTTGTTAACTGGATTAACAAGACCCATGCCAACATCCCTGAGCTGTCAAGCCACTACCTTTGCAACACTCCACCTCACTATCATGGGTTCCCAGTGAGACTTTTTGACACATCATCCTGCAAAGACAGTGCCCCCTTTGAACTCCTTTTCATGATCAATACCAGTATCCTGTTGATTTTTATCTTTGTTGTACTTCTCATCCACTTTGAGGGCTGGAGGATATCTTTTTACTGGAATGTTTCAGTACATCGAGTTCTTGGTTTCAGAGAAATAGACAGACAGACAGAACAGTTTGAATATGCAGCATATATAATTCACGCCCATAAAGATAAGGATTGGGTCTGGGAACATTTCTCTTCAATGGAAAAGGAAGACCAATCTCTCAAATTTTGTCTGGAAGAAAGGGACTTTGAGGCAGGTGTTTTTGAACTGGAAGCAATTGTTAACAGCATCAAAAGAAGCAGAAAAATTATTTTTATTATAACACACCATCTATTAAAAGACCCATTATGCAAAAGATTCAAGGTACATCATGCCGTTCAACAAGCTATTGAACAAAATCTGGATTCCATTATATTGATTTTCCTTGAGGAGATTCCAGATTATAAACTGAACCATGCACTCTGTTTGAGAAGAGGAATGTTTAAATCTCACTGCATCTTGAACTGGCCAGTTCAGAAAGAACGGATAGGTGCCTTTCATCATAAACTGCAAGTAGCACTTGGATCCAAAAACTCAGTACAT
>Callithrix_jacchus_Marmoset_ENSCJAG00000006057_TLR3
AGGAAAAAGACTTTGCCT---TACATCTACTTTTGGGGGGGACTTTTGCCCTTTGGGATGCTGTGTGCGTCCTCTGCCACCAGGTGCACTGTTAGCCACGAGGTTGCTGACTGCAGCCATCTGAAGTTGACTCAGGTACCCGATGACCTCCCTACAAACATAACCGTGTTGAATCTTACCCATAATCAACTCAGAAGATTACCAGCTGCCAATTTTACAAGGTATCGCCAACTAACTATCTTGGATGTAGGATTTAACACCATCTCAAAACTGGAGCCAGAATTGTGCCAAAAACTTCCCATGTTAAAAGTCTGGAACCTGCAGCACAATGAGCTGTCTCTACTTTCTGATAAAACTTTTGTCTTCTGCACGAATTTGACTGAACTCCATCTCATGTCCAACTCGATCCAGAAAATTAAAAATGATCCCTTTAAAAACCAGAAGAATTTAATCACATTAGACCTGTCTCATAATGGCTTGTCATCAACGAAATTAGGAACTCAGGTGCAGCTGGAAAATCTCCAAGAGCTTCTATTATCAAACAATAAAATTCAAGCACTAAAAAGCGAAGAACTTGATTTCCTCGCCAATTCATCTTTAAAAAAATTAGAGTTGTCATCAAATCAAATTAAAGAGTTTTCTCCAGGGTGTTTTCATGCAATTGGAAGATTATTCGGCCTCTTTCTCAACAACGTCCAGCTGGGTCCCAGCCTCACAGAGAAGCTGTGTCTGGAATTAGCAAACACGAGCGTTCGGAGTCTGTCTCTGAGTAACAGCCAGCTGTCCGCCACCAGCAACACAACTTTCTTGGGACTAAAGTGGACAAATCTCACCATGCTCGATCTGTCCCACAACAACTTAAATGTACTTGGTAACGATTCCTTTGCGTGGCTTCCACATCTAGAGCAATTCTCCCTGGAGTATAATAACATACAGCATCTGTTCTCTCACTCTTTGCACGGGCTTTTCAATGTGCGGTCCCTGAATTTGAAACGGTCTTTTACTAAACAAAGTACTTCCCTTGATTCGCTCCCCAAGATTGACGATTTTTCTTTTCAGTGGCTAAAATGTTTGGAACATCTTAGCATGGACGATAATGATATTCCAGGCATAAAAAGCAATATGTTCACAGGATTGATAAACCTGAAATACTTAAGTCTATCCAACTCCTTTACAAGTTTGCGAACTTTGACAAACGAAAGCTTTGTATCACTTGCTCATTCTCCCTTGCACCTCCTCAACCTAACCAAGAATAAAATCTCAAAAATAGAGAGTGGTGCTTTCTCTTGGTTGGGCCACCTACAGGTACTTGACCTGGGCCTTAATGAAATTGGGCAAGAACTCACAGGCCAGGAGTGGAGAGGTCTGGAAAATATTTTTGAAATCTATCTTTCCTACAATAAGTACCTGCAACTGACCAGGAACTCCTTTGCCCTGGTCCTAAGCCTTCAACGACTGATGCTCCGAAGGGTAGCGCTTAAAAACGTGGAGGGTTCTCCTTCGCCATTCCAGCCTCTTCGGAACTTGACAATTCTGGATCTGAGCAACAATAACATAGCCAGCGTCAACGAGGACACGTTGGACGGTCTTGAGAAACTAGAAATTCTGGATTTGCAGCACAACAACTTAGCACGGCTCTGGAAACACGCGAACCCTGGTGGCCCTGTTTATTTTCTAAAGGGTCTGTCCCATCTCCACATCCTTAACTTGGAGTCTAACGGCTTTGACGAGATCCCAGTTGAGGTCTTCAAGGATTTATCTGAACTGAAGGTCATCGATTTAGGATTGAATAATTTGAACACACTTCCAGCTTCTGTCTTTGATAATCAGGCGTCTCTAAAGTCACTGAACCTTCAGAAGAATCTCATAACCTCGGTGGAGAAGAAGGTTTTCGGGCCGGCTTTCAGGAACCTGAGTGATTTGGACATGCGCTTTAATCCGTTTGACTGCACGTGTGAGAGCATCGCCTGGTTTGTTAATTGGATCAATGAGACCCAGACCGACATCCCTGAGCTGTCGAGCCGCTACCTCTGCAATACGCCGCCTCACTATCACGGGTTCCCAGTGAGACTTTTTGACACATCACCCTGCAAAGACAGTGCCCCTTTTGAACTCTTTTTCATGATCAGTACCAGTATCCTGTTGACCTTTATCTTTATAGTTCTTCTCATCCACTTTGAGGGCTGGAGAATATCTTTTTACTGGCATGTTTCAGTACATCGAGTTCTTGGTTTCAAAGAAATAGACAGACAGACGGAACAGTTTGAATATGCGGCATATATAATTCATGCCCAGAAAGACACGGATTGGGTCTGGGAACAGTTCTCCCCGATGGAAGAAGAAGACCAATCTCTCAAATTTTGTCTGGAAGAAAGGGACTTTGAGGCAGGAGTTTTCCAACTGGAAGCAATTCTTAACAGCATCAAAAGAAGCCGAAAAATTATTTTTGTTATAACACACCATCTATTAAAAGACCCATTATGCAAAAGGTTCAAGGTCCACCATGCAGTTCAACAAGCTATTGAACAAAATCTGGATTCCATTATACTGCTTTTCCTTGAGGAGATCCCAGACTATAAACTGAACCATGCACTCTGTTTACGAAGAGGAATGTTTAAGTCTCACTGCATCTTGAACTGGCCGGTTCAGGAAGAGCGGGTCAGGGCCTTTCGTCACAAACTGCAGGTAGCGCTTGGATCCAAAAACTCAGCACAT
>Saimiri_boliviensis_SquirrelMonkey_XM_003933825_TLR3
ATGAGACAGACTTTGCCT---TACATCTACTTTTGGGGGGGACTTTTGCCCTTTGGGATGCTGTGTGTATCCTCTGCCAACAAATGCACTGTTAGCCATGAAGTTGCTGACTGCAGCCATCTGAAGTTGACTCAGGTACCCGATGACCTCCCCACAAACATAACAGTGTTGAATCTTACCCATAATCAACTCAGAAGACTACCGGCGGCCAATTTTACAAGGTATAGCCAGCTAACTATCTTGGATGTAGGATTTAACACCATCTCAAAACTGGAGCCAGAATTGTGCCAAAAACTTCCCATGCTAAAAGTTTGGAACCTCCAGCACAATGAGCTGTCTCAACTTTCTGATAAAACTTTTGTCTTCTGCACGAATTTGACTGAACTCCACCTCATGTCCAACTCAATCCAGAAAATTAAAAATGATCCCTTTAAAAACCAGAAGAATTTAATCACATTAGATCTGTCTCATAATGGCTTGTCATCTACAAAATTAGGAACTCAGGTTCAGCTGGAAAATCTCCAAGAGCTTCTATTATCAAACAATAAAATCCAAGCACTGAAAAGCGAAGAACTTGATTTCCTCGCCAATTCATCTTTAAAAAAGTTAGAGTTGTCATCAAATCAAATTAAAGAGTTTTCCCCAGGGTGTTTTCATGCAATTGGAAGATTATTCGGCCTCTTTCTCAACAATGTCCAGCTGGGTCCCAGCCTCACAGAGAAGCTATGTTTGGAATTAGCAAACACAAGCGTTCGGAGTCTGTCTCTGAGTAACAGCCAGCTGTCCACCACCAGCAACACAACTTTCTTGGGTCTGAAGTGGACAAATCTCACCATGCTGGATCTGTCCCACAACAACTTAAATGTAGTTGGTAACGATTCCTTTGCGTGGCTGCCACATCTAGAGTATTTCTTCCTGGAGTATAACAACATACAGCATTTGTTCTCTCACTCTTTGCACGGGCTTTTCAGTGTGCGGTACCTGAATTTGAAACGGTCTTTTTCTAAACAAAGTACTTCCCTTGATTCGCTCCCCAAGATTGATGATTTTTCCTTTCAGTGGCTAAAATGTTTGGAACATCTTAACATGGACGATAATGATATTCCAGGCATCAAAAGCAATATGTTCACAGGATTGATAAACCTGAAATACTTGGGTCTATCCAACTCCTTTACAAGTTTGCGGACTTTGACAAACGAAACCTTTGTATCACTTGCTCATTCTCCCCTACACCTACTCAACCTAACCAAGAATAAAATCTCAAAAATAGAGAGTGGTGCTTTCTCTTGGTTGGGTCACCTACAAGTACTTGACCTGGGCCTTAATGAAATTGGGCAAGAACTCACAGGCCAGGAATGGAGAGGTCTAGAAGAAATTTTTGAAATCTATCTTTCCTACAATAAGTACCTGCAACTGACTAGGAACTCCTTTGCCCTGGTCCCAAGCCTTCAACGACTGATGCTCCGAAGGGTAGCCCTTAAAAATGTGGATAGTTCTCCTTCGCCGTTCCAGCCTCTTCGGAACTTGACCATTCTGGACCTAAGCAACAATAACATAGCCAACATCAACGATGACACGTTGGACGGTCTTGAGAAACTGGAAATTCTGGATTTGCAGCATAACAACTTAGCCCGGCTCTGGAAACATGCAAACCCTGGTGGTCCTGTTTATTTTCTAAAGGGTCTGTCCCATCTCCACATCCTTAACTTGGAGTCTAACGGCTTTGACGAGATCCCCGTTGAGGTCTTCAAGGATTTATCTGAACTAAAGATCATCGATTTAGGATTGAATAATTTAAACATACTTCCAGCTTCTGTCTTTGATAATCAGGTGTCTCTAAAGTCACTGAACCTTCAGAAGAATCTCATAACATCAGTGGAGAAGAAGGTTTTCGGGCCAGCTTTCAGGAACCTGCGTGATTTAGACATGCGTTTTAATCCCTTTGATTGCACGTGTGAGAGCATCGCCTGGTTTGTTAATTGGATTAATGAGACCCATACCAACATCCCTGAGCTGTCAAGCCGCTACCTCTGCAATACGCCGCCTCACTATCACGGGTTCCCAGTGGGGCTTTTTGATACAGCATCCTGCAAAGACAGTGCCCCTTTTGAACTCTTTTTCATAATCAGTACCAGTATCCTATTGATTTTTATCTTTATGGTACTTGTCATCCACTTTGAGGGCTGGAGGATAACTTTTTACTGGAATGTTTCAGTACATCGAGTTCTTGGTTTCAAAGAAATAGACAGACAGACAGAACAGTTTGAATATGCGGCATATATAATTCATGCCCAAAAAGACAAGGATTGGGTCTGGGAACACTTTTCCCCAATGGAAGAGGAAGACAAATCTCTCAAATTTTGTCTGGAAGAAAGGGACTTTGAGGCAGGTGTTTTCGAACTGGAAGCAATTGTTAACAGCATCAAAAGAAGCAGAAAAATTATTTTCGTTATAACACACCATCTATTAAAAGACCCGTTATGCAAAAGATTCAAGGTACATCATGCAGTTCAACAAGCTATTGAACAAAATCTAGATTCCATTATACTGATTTTCCTTGAGGAGATTCCAGATTATAAACTGAACCATGCACTCTGCTTGCGAAGAGGAATGTTTAAATCTCACTGCATCTTGAACTGGCCGGTTCAGAAAGAACGGATCAGCGCCTTTCATCATAAATTGCGAGTAGCACTGGGATCCAAAAACTCAGTACAT
>Tarsius_syrichta_Tarsier_ENSTSYG00000009003_TLR3
ATGAGGCAGAACTTGCTTTGTCATATCTACGTTTTGGGGGGACTTTTGTCCTTTGGTATCCGGTACACATCTTCCGCTCATCAGTGCACTGTGAGCCGCGAAGTAGCTGACTGCAGCCACCTGAAGTTGACCCAAGTACCTGACGACCTCCCTACAAACATAACAGTGTTAAATCTTACCCATAATCAGCTCAGAAGGTTGCCACCTGCCAATCTGACACGGTATAGCCAACTTGCTATCTTGGATGGAGGATTTAACAGCATCTCAAAACTGGAGCCAGAATTGTGTCAAAATCTCCCCTTGTTGGAAGCTTTGAACCTCCAGCACAATGAACTCTCTCAACTTTCTGACAAAACCTTTACTTTCTGCCTGAGTTTGACCGAACTCCATCTAATGTCCAACTCAATCAAGAATATTCAAAATAATCCTTTTAAAAACCAGAAGAATTTAATCAAATTAGATTTGTCTCATAACGGTTTATCATCTACAAAATTAGGAACTCACGTCCAACTGGAAAATCTCCAAGAGCTTCTATTATCAAACAATAAAATTCATGCACTAAGAAGTGAAGAACTTGATTTCCTTGCAAATTCATCTTTAAAAAAATTAGAGTTATCGTCAAATCAAATCAAAGAGTTTTCTCCAGGGTGTTTTCATGCAATTGGAAAGTTATTTGGCCTCTTCCTGAACAATGCTCAACTGGGCTCCAGTCTCACAGAGAAGCTTTGTTGGGAATTATCAAACACAAGCATTCAGAAGCTGTCTCTGAGTAACATCCAGCTGGACACAACCAGCAATGTAACCTTCACCGGGCTAAAGCAGACAAATCTCACCATGTTGGACCTTTCATATAATAGCTTACGGGTGATTGGGAACGATTCCTTTACTTGGCTTCCGCATTTAGAATATTTATTCCTGGAGTATAATGCTATACAGCACTTGTATTCTCACTCCTTTTATGGGCTTTTCAATCTGAGATACCTGAATTTGAAACGATCTTTTACTAAACAAAGTAATTCCCTTGGTTTGCTTCCCAAGATTGATAATTTTTCTTTTCAGTGGCTAAGATTGTTGGAGAATCTTAACATGGAAGATAACAATATTCCAGGCATAAAAAGCAATATGTTCACCGGATTGATAAATCTGAAATACTTGAGTCTATCCAACTCTTTCACAACTTTGCAGACTCTAACAAATGAAACATTTTTATCACTTGCTCATTCTCCTCTGCACGTACTGAATCTAACCAAAAATAAAATCTCAAAAATAGAAAGTGGAACTTTCTCTTGTTTGGGCCACCTGAAAATACTTGACGTTGGCCTGAATGAAATTGAGCAAGAACTCACAGGCCAGGAATGGAGAGGTCTAGACCATATTTTTGAAATCTACCTTTCCTACAACAAACACTTGAAACTTACTAGCAACTCCTTTGCCTCGGTTCCAAGCCTTCAACGACTGATGCTTCGAAGGGTGGGCCTTAAAAATGTGTCTAGCTCTCCTTCGCCCTTCCACCCTCTCCGTAACTTGACTATTCTGGATCTAAGCAACAACAACATTGCCAACATAAATGATGACATGTTGGAAGGTCTTGGGAAACTAGAAATTCTGGATTTGCAGCATAACAACTTAGCAAGGCTCTGGAAACATGCAAACCCTGGTGGTCCTGTTTATTTTCTAAAGAATCTTTCTCGCCTCCATATCCTTAACTTAGAGTCTAATGGCTTCGATGAGATCCCAGCCGAGGCCTTCAAGGATTTATCTGAATTAAGGGGCATCAGTTTAGGATTGAATAATTTAAACATACTTCCACCATTCGTCTTTGATAAGCAAGTGTCACTGAAGTCATTGACCCTTCAGAAGAATCTTATAACATCAGTTGAGGAGAATGTCTTTGGGAAAGTTTTCAGGAACCTGAGTGATTTAGATATGCGCTCTAATCCATTTGACTGTACGTGTGAAAGTATTGCCTGGTTTGTTAACTGGATTAATAAGACCAATACCAACATCTCTGAGCTATCGAGTCATTACCTCTGCAACACTCCGCCTCAATATCATGGATTTCCAGTGATGCTTTTTGATATATCACCCTGCAAAGACAGTGCCCCCTTTGAACTCCTTTTCACCGTCAATACCACTATCCTGTTGAGTTTTATCTTTATTGTACTGCTCATCCATTTTGAGAGCTGGAGGATATCTTTTTATTGGAACGTTGCAGTACATAGAGTTCTTGGTTTCAAAGAAATAGACAAACAACCAGAGCAGTTTGAATATGCAGCATATGTAATTCATGCCCACAATGACAAGGATTGGGTCTGGGAACAATTCTCCCCAATGGAAGAGAAAGACCAATCTATCAAATTTTGTCTGGAAGAAAGGGACTTTGAGGCAGGTGTCCTTGAACTGGAAGCAATTGTTAATAGCATCAAAAGAAGCAGAAAAATTATTTTTGTTATAACACATTATCTATTAAAAGATCCATTATGCAAAAGATTCAAGGTACACCATGCAGTCCAGCAAGCTATTGAACAAAATCTGGATTCCATTATACTGATTTTTCTTGAGGAGATTCCAGATTATAAACTGAACCATGCACTCTGTTTGCGAAGAGGAATGTTCAAATCTCACTGCATCTTGAACTGGCCAGTTCAGAAAGAACGGATAAATGCCTTTCATCATAAATTGCAAGTAGCACTCGGATCCAAAAATGCAGTGCAT
>Otolemur_garnettii_Bushbaby_ENSOGAG00000034329_TLR3
ATGAGACGGGCTTTGCCTTATTATATCTACTCCTTTGGGGGACTTCTGACCTTTGGGATTCTGTGTTCATCCTCTACCAACAAATGCACTGTTAGACACGAAGTAGCTGACTGCAGTCACCTCAAGTTGACTCAAGTTCCTGATGACCTCCCCACCAACATAACCGTGCTGAATCTTACCCATAATCAACTCCGAAGATTACCCTCTGCCAATTTTACAAGATATAGTCAGCTCACTATCTTGGATGGGGGATTTAACACCATCTCAAACCTGGAGCCAGAATTGTGCCAAAAACTCCCTTTGCTGAAAGTTTTGAACCTCCAGCACAATGAGTTATCTCGTCTTTCTGATAAAACCTTCATGTACTGCAAGAATTTGACCGAGCTCTACCTCAGGTCCAACTCGATTCAGAAAATTCAAAATAACCCCTTTAAAAACCAGAAGAATTTAATCAAATTAGATCTATCTCACAATGGTTTATCATCTACAAAATTAGGAACCCAGGTACAACTGGAAAATCTCCAAGAGCTTTTATTATCCAGCAATAAAATTCATGTCCTGAGAAGTGAAGAGCTTGATTTCCTTGCCAATTCATCTTTAAAAAAATTAGAGTTGTCATCAAATCAAATTAAAGAGTTTTCTCCAGGGTGTTTCCACGCAATTGGAAAATTATTTGGCCTCTGTCTGAACAATGCCCCTCTAGGCCCCAGTCTCACAGAGAAGCTTTGTTTGGAGTTATCGAACTCAAGCATTCAGAATCTATTTCTGAGCAACGTCCAGCTGCTCACAACCAGCAACACGACGTTCACTGGACTAAAGCAGACAAATCTCACCACGCTCGATCTCTCCCACAACAATTTAAATGTGATTGGTAATGATTCCTTTGCGTGGCTTCCACACCTAGAACACGTGTCCCTGGAGTACAATAATATACAGCATTTGTCATCTCACTCCTTCCACGGCCTTTTCAATGTGAGATCTCTGAATTTGAAACAATCATTTACTAAAAAAAGTATCTCCCTTACTTCCCTCCCCAAGATTGATGACTTTTCCTTTCAGTGGCTGAAACGTTTAGAGTACCTTAACATGGAAGATAATGATATTCCAGGCATAAAAAGCCATATGTTCACGGGATTGATAAATCTGCAATACTTAAGTTTGTCCAGCTCCTTCTCAAGTTTGCAAACCATAACAAATGAGACATTCTCATCACTTGCTTATTCCCCATTACTTGTACTCAACCTGACCAAAAATAAAATCTCAAAAATAGAGAGCGGTGCTTTCTCTCCATTGGGCCGTCTGAAAGTACTTGACCTTGGTCTCAATGAAATTGGGCAAGAACTCACAGGCCAGGAATGGAGAGGGCTAGACAATATTTTTGAAATCTACCTTTCCTACAACAAATACCTGCAACTGACTAGCAACTCCTTTGCTTCGGTCCCAAGCCTTCAGCGACTGATGCTCAGAAGGGTGGCCCTGAAGAATGTGGATGTCTCTCCTTCACCTTTCCACCCTCTTCATAACTTGACAATTTTGGATCTAAGCAACAACAATCTAGCCAACATAAACGATGAAATGTTGGAGGGTCTTCAGAAACTAGAAATTCTGGATTTGCAGCATAACAATTTAGCACGCCTCTGGAAACATGCGAACCCTGGCGGTCCTGTTTATTTTCTAAAGGGTCTTTCTCGCCTCCACATCCTTAACTTAGAATCTAATGGCTTTGATGAGATCCCACTGGGGGTCTTCAAGGACTTATTTGAACTTAAGAGCATCGATTTAGGATTGAATAATTTAAACATTCTCCCACCATCTGTCTTTGACTCTCAGGTGTCTCTAAAGTCACTGAGCCTTCAGAAGAATCTCGTAACATCAGTGGAGAAGGATATTTTTGAACCAGCTTTCAAGAATCTGAGTAATTTAGATATGAGCTTTAACCCTTTTGATTGTACATGTGAAAGTATTGCCTGGTTTGTTAATTGGATCAATGAGACCCATACCAACATCTCTGATCTGTCAAGTCATTACCTCTGCAACACTCCACCTCAGTATCATGGGTCCCCAGTGATGCTTTTTGATACGTCACCCTGCAAAGACAGTGCCCCTTTTGAACTCCTTTTTATGATCAACACCAGTATCCTATTGTTTTTTATCTTTATTATACTGCTCGTCCATTTTGAGGGCTGGAGGATATCTTTCTATTGGAATGTTTCAGTGCACCGAGTTCTTGGTTTTAAAGAAATAGACAGACAGCCAGAGCAGTTTGAATATACAGCATATATAATTCATGCCCATAAAGATAGGGCTTGGGTGTGGGAGCACTTGTGCCCAATGGAAGAGAAAGACCACTCTCTCAAGTTTTGCCTGGAAGAAAGGGACTTTGAGGCAGGTGTCCTTGAACTGGAAGCAATTGTTAATAGCATAAGAAGAAGCAAAAAAATTATTTTTGTTATAACACGTCATTTATTAAAAGATCCATTATGCAAAAGATTCAAGGTCCACCATGCAGTTCAGCAAGCTATTGAACAAAATTTGGATTCCATTATATTGATTTTTCTTGAAGACATTCCAGATTATAAACTGAACCATGCACTCTGTCTTCGAAGAGGAATGTTTAAATCTCACTGCATCTTGAATTGGCCGGTTCATGAAGAACGGATAAATGCCTTTCATCATAAATTGCAAGTAGCACTTGGGTCCAGAAATTCAGTACAT
>Dipodomys_ordii_KangarooRat_ENSDORG00000014269_TLR3
ATGAGA---TGTTTACCTGGTCATGTCTACTCCTTCCTGGGAATGATGCCCCTTTGGATTCTGGGAATATCTTCCATCAACCAATGCACTGTGAGA---GGAGTAGCTGACTGCAGTCATCTG---TTGACTCACATACCTGATNNNNNNNNNNNNNNNNNNNNNNNNNNNNNNNNNNNNNNNNNNNNNNNNNNNNNNNNNNNNNNNNNNNNNNNNNNNNNNNNNNNNNNNNNNNNNNNNNNNNNNNNNNNNNNNNNNNNNNNNNNNNNNNNNNNNNNNNNNNNNNNNNNNNNNNNNNNNNNNNNNNNNNNNNNNNNNNNNNNNNNNNNNNNNNNNNNNNNNNNNNNNNNNNNNNNNNNNNNNNNNNNNNNNNNNNNNNNNNNNNNNNNNNNNNNNNNNNNNNNNNNNNNNNNNNNNNNNNNNNNNNNNNNNNNNNNNNNNNNNAATTTAATCAAATTAGATCTGTCTCATACTGGCTTGTCGTCTACAAAATTAGGAACTCAGCCACAACTGGAAAGTCTCCAAGAGCTTCTCTTGTCAAATAATAAAATTCATACACTAAGAAGTGAGGAACTTGACTTCCTTGGTAATTCTTCTTTACAAAAATTAGAGCTGTCATCAAATCAAATTAAAGAGTTCTCCCCAGGGTGTTTTCATGCCATTGGGAAATTATTTGGCCTTTTTTTGAACAATGCCCAATTGGGCCCCATTCTCATAGAGAAACTCTGTTTGGAATTATCAGACACAAGCATCCAGAATCTGTTTCTGAGTAACACCCAGCTGTCTCGAACCAACAACATGACTTTCTTTGGACTAAAGCAGACAAATCTCACTGTGCTTGATCTTTCCCACAATAGTTTAAGTGTGATTGGTAATGGTACTTTCACTTGGCTTCCCCAGCTGAGATATTTATTCCTGGAGTCTAATAACATACAGCATCTTTCTTCTTCCTCCTTTTATGGACTTTCCAGTCTTAAATATTTGAATTTGAAACGATCTTTTACTAAACCA---------------ACACATCCCAGGATTGATGACTTTTCCTTTCAGTCACTGAAATGTTTGGAGTACCTTAACATGGATGATAGCAACATTCTAGACACAAAAAGCCATATGTTCACAGGACTGGTAAACTTGAAGAATTTAAGTCTATCCAGTGCTTTCACTGGTTTGCAAACTTTAACAAATGAAACATTTTTATCACTCGCTCACTCTCCTCTACTCATACTCAACTTAACCAAAAATAAAATA---GAAATAGAGCCTGGGGCTTTCAGTTGG---GGTGAATTAAACGTACTTGATCTTGAACTAACTCCAATAGAGCACGGACTTACAGGCCAGNNNNNNNNNNNNNNNNNNNNNNNNNNNNNNNNNNNNNNNNNNNNNNNNNNNNNNNNNNNNNNNNNNNNNNNNNNNNNNNNNNNNNNNNNNNNNNNNNNNNNNNNNNNNNNNNNNNNNNNNNNNNNNNNNNNNNNNNNNNNNNNNNNNNNNNNNNNNNNNNNNNNNNNNNNNNNNNNNNNNNNNNNNNNNNNNNNNNNNNNNNNNNNNNNNNNNNNNNNNNNNNNNNNNNNNNNNNNNNNNNNNNNNNNNNNNNNNNNNNNNNNNNNNNNNNNNNNNNNNNNNNNNNNNNNNNNNNNNNNNNNNNNNNNNNNNNNNNNNNNNNNNNNNNNNNNNNNNNNNNNNNNNNNNNNNAATTTAGAGTCCAACGGCTTTGATGAAATCCCA---AAGGCATTCAAGAGCTTATTTGAACTAAAGAGCATTCATTTAGGGTTGAATAATCTAAACATCCTTCCACCATCTGTCTTTGATGACCAGCTGTCTCTAAAGTCACTGAGCCTTCAGAAAAATCTCATCACATCAGTTGAGAAGAGTGTTTTTGAGCCAGCTTTCAAGAACCTGAGCAATTTGGATCTGAGTTTTAATCCATTTGATTGCACCTGTGAAAGTATCGCCTGGTTTGTCAGTTGGATGAATAAGACTGACACAAACATCTCTGAGCTCTCCAGTCACTACCTCTGCAACACTCCACCGCAATATCATGGGTTCCCAGTGATGCAGTTTGATACATCACCCTGCAAAGACAGTGCCCCATTTAAACTTCTCTTCATGATCAACACAAGTGTGCTGTTGATTTTTATCTTAGTTGTACTGCTCATCCATTTTGAAGGTTGGAGGTTATCTTTTTATTGGAATGTTTCTGTCCATCGAGTTCTAGGCTTCAAAGAAGTAGACAACCAGCCAGAACAGTTTGAATATACAGCATATGTAATTCATTCCCATAAAGACAGAGATTGGGTCTGGGAACATTTCTCCCCGATGGAAGAAAAAGACCGATCTCTCAAATTCTGTCTGGAAGAAAGAGACTTTGCTGCAGGTGTCCTTGGACTTGAAGCGATTGTTAAGAGCATCAGACGGAGCAGAAAAATCATTTTTGTTATAACACAACATCTGTTAACAGATCCATTGTGCAAAAGATTCAAGGTACACCATGCAGTTCAGCAAGCCATTGAGCAAAACCTGGATTCCATTATATTGATTTTTCTTGAAGAAATTCCAGATTATAAACTAAACCATGCACTCTGTTTACGAAGAGGAATGTTTAAGTCTCATTGTATCTTGGACTGGCCGGTTCAGAAAGAAAGGATACATGCTTTTTATCATAAATTGCAAGTAGCACTTGGATCCCGAAATTTAGCACAT
>Mesocricetus_auratus_Hamster_XM_005066656_TLR3
ATGAAAGGGTGTCCATCCTATCTGATATACTCCTTCGGGGGACTTTTGTCCCTATGGATTCTTTGTGTAGCTTCCACAAACCAATGTACGGTGAGACATGAGGTAGCTGACTGCAGCCATTTGAAGCTGACACACATACCTGACAACCTTCCTGCTAATATAACAGCGTTGAATCTTAGCCACAACCAACTCAGAGGCTTACCATCTACCAATTTTACAAGATACAGCCAACTTACTATCTTGGATGCAGGGTTTAACTCCATTTCAAAACTGGAGCCAGAACTGTGCCAAACACTCCCATCATTGAAAGTCTTGAATCTCCAGCACAATGAGCTATCTCAGATTTCAGACAAAACTTTCGTCTTCTGCAGGGACCTGATAGAACTTTATCTAATGTCTAACTCAATACACAAAATTAAAAACAACCCTTTCAGAAGCCAGAAGAATTTAATTAAATTAGATCTTTCACATAATGGCTTATCATCTACAAAGCTGGGAACTGAGGTCCAACTGGAAAATCTCCAGGAGCTCCTCTTATCGAAAAATAAAATCTTTGCACTAAGAAGTGAAGAACTCGATTTTCTTGGAAATTCTTCTTTACAGAAATTGGACTTGTCATCCAATTCACTTAAAGAGTTTTCTCCAGGGTGTTTTCATGCAGTTGGAAAGTTATCTACTCTCCTTTTGAACAACGCCCAACTAGACCTTCACCTCACAGAGAAGCTATGCTGGGAACTTTCAAACACAAGCATCCAGAATCTCTCTCTGGCTAACAACCAGCTTCTTGCAACCAAAGATACCACATTCTCCGGACTGAAGCAGACAAATCTCACCTCGCTTGATCTTTCCTACAACAACCTGCGTGACATTGGTAATGATTCCTTCTCTTGGCTCCCACACCTCAGGCACCTGTCTCTGGAGTACAATAATATACAGTGTTTGTCTCGTCGTTCTTTATACGGACTTTCCAACCTGAGGTTCCTGAATTTGAAACGAGCATTTACTAAACAAAGTATTTCACTTGCTTCACACCCCAAAATTGATGATTTCTCCTTTCAGTGGCTAAAATATTTGGAATATCTCAACATGGACGATAATAATATTCCGGGTACAAAAAGCAATACATTCACGGGCTTGGTGAGCCTGAAGTACCTAAGTCTTTCGAAAACTTTCACAAGTTTGCAAACTTTAACAAATGAGACATTTTTGTCACTTGCTCATTCTCCTCTGCTCACACTCAATTTAACGAAAAATCACATCTCAAAGATAGCAAGTGGTACTTTCTCTTGGTTGGGCCAACTCAGGATACTTGATCTTGGTCTTAATGAAATTGAGCAAGAACTCACCGGACAGGAATGGAGAGGTCTGAGAAATATATTTGAGATCTACCTGTCCTATAACAAATACCTCCAACTGACTAGTAACTCCTTCGCTCTGGTTCCCAGTCTCCAAAGACTGATGCTCAGGAGGGTGGCACTTAAAAATTTGGAAGTCTCCCCTTCTCCTTTCCACCCTCTTCGTAACTTGACTATTCTGGACTTAAGCAACAACAACATAGCCAATGTAAATGAGGACTTGTTGGAGGGTCTTGAGAATCTAGAAATTCTGGATTTTCAGCACAACAACTTAGCAAGGCTCTGGAAGCATGCAAACCCTGGAGGTCCTGTTAATTTCCTGAAGGGCCTATCTCACCTCCACATCCTGAACTTAGAGTCTAATGGCTTTGACGAAATCCCCGTGGAGGTGTTCAAGAACTTATTTGAACTAAAGAGCATCAATCTAGGATTGAATAATTTAAACATACTTCTACCATCTATTTTTGATGACCAGCTGTCTCTGAGGTCATTGAACCTTCAGAAGAACCTCATCACATCAGTTGAGAAGGATGTTTTTGGGCCAGCTTTCCAAAACCTGAGTAGTTTAGATATGCGCTTTAATCCATTTGACTGTACATGTGAAAGCATTGCCTGGTTCGTTAGCTGGATTAACCAGACCCATACTAACATCTCTGAGCTATCCACTCATTACCTCTGCAACACTCCACCTCAATACCATGGCTTCCCAGTGATGCTGTTTGATACATCATCCTGTAAAGACAGCGCCCCCTTTGAGCTCCTTTTCATGATTAATACCACTGTGCTCCTGGTTTTTATACTTATGTCATTGCTCATTCACTTTGAGGGTTGGAGGATATCTTTTTACTGGAATGTTTCAGTTCATCGGGTTCTTGGCTTCAAGGAAATCGAAGCACAGCCTGAACAATTTGAATATACAGCATACATAATTCATGCCCATAAAGATAGTGACTGGGTTTGGAAACACTTCTCCCCCTTGGAAGAACAAGACCAATCTCTCAAATTTTGCCTAGAAGAAAGGGACTTTGAAGCAGGTGTCCTTGGACTTGAGGCAATCGTCAATAGCATAAAAAGAAGCAGAAAAATTATTTTTGTTATAACATACCATCTGTTAAAAGACCCTCTGTGCAGAAGATTCAAGGTACACCATGCAGTTCAGCAAGCTATTGAGAAAAATCTGGATTCAATTATATTGATTTTTCTTCAGGATATTCCAGATTATAAACTAAACCATGCACTCTGTTTACGAAGAGGAATGTTTAAATCTCGTTGCATCTTGAACTGGCCAGTTCAGAAAGAACGGATAAATGCCTTTCATCATAAATTGCAAGTGGCACTTGGGTCACGAAATTCAGCACAT
>Mus_musculus_Mouse_ENSMUSG00000031639_TLR3
ATGAAAGGGTGTTCCTCTTATCTAATGTACTCCTTTGGGGGACTTTTGTCCCTATGGATTCTTCTGGTGTCTTCCACAAACCAATGCACTGTGAGATACAACGTAGCTGACTGCAGCCATTTGAAGCTAACACACATACCTGATGATCTTCCCTCTAACATAACAGTGTTGAATCTTACTCACAACCAACTCAGAAGATTACCACCTACCAACTTTACAAGATACAGCCAACTTGCTATCTTGGATGCAGGATTTAACTCCATTTCAAAACTGGAGCCAGAACTGTGCCAAATACTCCCTTTGTTGAAAGTATTGAACCTGCAACATAATGAGCTCTCTCAGATTTCTGATCAAACCTTTGTCTTCTGCACGAACCTGACAGAACTCGATCTAATGTCTAACTCAATACACAAAATTAAAAGCAACCCTTTCAAAAACCAGAAGAATCTAATCAAATTAGATTTGTCTCATAATGGTTTATCATCTACAAAGTTGGGAACGGGGGTCCAACTGGAGAACCTCCAAGAACTGCTCTTAGCAAAAAATAAAATCCTTGCGTTGCGAAGTGAAGAACTTGAGTTTCTTGGCAATTCTTCTTTACGAAAGTTGGACTTGTCATCAAATCCACTTAAAGAGTTCTCCCCGGGGTGTTTCCAGACAATTGGCAAGTTATTCGCCCTCCTCTTGAACAACGCCCAACTGAACCCCCACCTCACAGAGAAGCTTTGCTGGGAACTTTCAAACACAAGCATCCAGAATCTCTCTCTGGCTAACAACCAGCTGCTGGCCACCAGCGAGAGCACTTTCTCTGGGCTGAAGTGGACAAATCTCACCCAGCTCGATCTTTCCTACAACAACCTCCATGATGTCGGCAACGGTTCCTTCTCCTATCTCCCAAGCCTGAGGTATCTGTCTCTGGAGTACAACAATATACAGCGTCTGTCCCCTCGCTCTTTTTATGGACTCTCCAACCTGAGGTACCTGAGTTTGAAGCGAGCATTTACTAAGCAAAGTGTTTCACTTGCTTCACATCCCAACATTGACGATTTTTCCTTTCAATGGTTAAAATATTTGGAATATCTCAACATGGATGACAATAATATTCCAAGTACCAAAAGCAATACCTTCACGGGATTGGTGAGTCTGAAGTACCTAAGTCTTTCCAAAACTTTCACAAGTTTGCAAACTTTAACAAATGAAACATTTGTGTCACTTGCTCATTCTCCCTTGCTCACTCTCAACTTAACGAAAAATCACATCTCAAAAATAGCAAATGGTACTTTCTCTTGGTTAGGCCAACTCAGGATACTTGATCTCGGCCTTAATGAAATTGAACAAAAACTCAGCGGCCAGGAATGGAGAGGTCTGAGAAATATATTTGAGATCTACCTATCCTATAACAAATACCTCCAACTGTCTACCAGTTCCTTTGCATTGGTCCCCAGCCTTCAAAGACTGATGCTCAGGAGGGTGGCCCTTAAAAATGTGGATATCTCCCCTTCACCTTTCCGCCCTCTTCGTAACTTGACCATTCTGGACTTAAGCAACAACAACATAGCCAACATAAATGAGGACTTGCTGGAGGGTCTTGAGAATCTAGAAATCCTGGATTTTCAGCACAATAACTTAGCCAGGCTCTGGAAACGCGCAAACCCCGGTGGTCCCGTTAATTTCCTGAAGGGGCTGTCTCACCTCCACATCTTGAATTTAGAGTCCAACGGCTTAGATGAAATCCCAGTCGGGGTTTTCAAGAACTTATTCGAACTAAAGAGCATCAATCTAGGACTGAATAACTTAAACAAACTTGAACCATTCATTTTTGATGACCAGACATCTCTAAGGTCACTGAACCTCCAGAAGAACCTCATAACATCTGTTGAGAAGGATGTTTTCGGGCCGCCTTTTCAAAACCTGAACAGTTTAGATATGCGCTTCAATCCGTTCGACTGCACGTGTGAAAGTATTTCCTGGTTTGTTAACTGGATCAACCAGACCCACACTAATATCTCTGAGCTGTCCACTCACTACCTCTGTAACACTCCACATCATTATTATGGCTTCCCCCTGAAGCTTTTCGATACATCATCCTGTAAAGACAGCGCCCCCTTTGAACTCCTCTTCATAATCAGCACCAGTATGCTCCTGGTTTTTATACTTGTGGTACTGCTCATTCACATCGAGGGCTGGAGGATCTCTTTTTACTGGAATGTTTCAGTGCATCGGATTCTTGGTTTCAAGGAAATAGACACACAGGCTGAGCAGTTTGAATATACAGCCTACATAATTCATGCCCATAAAGACAGAGACTGGGTCTGGGAACATTTCTCCCCAATGGAAGAACAAGACCAATCTCTCAAATTTTGCCTAGAAGAAAGGGACTTTGAAGCAGGCGTCCTTGGACTTGAAGCAATTGTTAATAGCATCAAAAGAAGCCGAAAAATCATTTTCGTTATCACACACCATTTATTAAAAGACCCTCTGTGCAGAAGATTCAAGGTACATCACGCAGTTCAGCAAGCTATTGAGCAAAATCTGGATTCAATTATACTGATTTTTCTCCAGAATATTCCAGATTATAAACTAAACCATGCACTCTGTTTGCGAAGAGGAATGTTTAAATCTCATTGCATCTTGAACTGGCCAGTTCAGAAAGAACGGATAAATGCCTTTCATCATAAATTGCAAGTAGCACTTGGATCTCGGAATTCAGCACAT
>Rattus_norvegicus_Rat_ENSRNOG00000021726_TLR3
ATGAAAGGGCGTTCATCTTATCTAATATACTCCTTTGGGGGACTTTTGTCCCTATGGATTCTTGTGGTGTCTTCCACAAACCAATGCACTGTGAGATACAACGTAGCTGACTGCAGCCATTTGAAGCTGACACACATACCTGATGACCTTCCCTCTAATATAACAGTGTTGAATCTTACTCACAATCAACTCAGAGGATTACCACCTGCCAATTTTACGAGATACAGCCAACTTGCTCTCTTGGATGCAGGATTCAACTCCATTTCAAAACTGGAGCCAGAACTGTGCCAAATTCTCCCTTTGTTGAAGGTATTGAACCTGCAACACAATGAGCTGTCTCAGATTTCTGATCAAACCTTTGCCTTCTGCACGAACCTGACAGAGCTCCATCTAATGTCCAACTCAATACGCAAAATTAAAAGCAACCCTTTCAAAAACCAGAAGAGTCTAATCAAACTAGATTTGTCTCGTAATGGCTTATCATCTACAAAGTTGGGAACTGGAGTCCAACTGGAGAACCTCCAAGAGCTGCTCTTAGCTAAAAATAAAATTTTTGCACTACGAAGTGAAGAACTTGATTTTCTTGGCAATTCTTCCTTACAAAAATTGGACTTGTCATCAAATCCACTTAAAGAGTTTTCTCCAGGGTGTTTCCATGCGATTGGCAAGTTATTCGTCCTCCTCTTGAACAATGCCCAACTGAACCTCAACCTCACAGAGAAGCTTTGTTGGGAACTTTCAAACACAAGCATCCAGAATCTCTCTCTGGCTAACAACCAGCTGTTAGCAACCAGCAACAGCACTTTCTCCGGGCTGAAGCAGACCAACCTCACCTCGCTTGATCTTTCCTACAACAGCCTCCGATACGTCGGTAACGATGCCTTCTCTTGGCTCCCGCACCTGAAGTATCTGTCCCTCGAGTACAATAATATACAGAGTTTGACCCCTCACTCTTTTCGTGGACTTTCCAACCTGAGGTACCTGAGTTTGAAGCGAGCATTTACTAAGCAAAGTGTTGCACTTGCTTCTCACCCCAACATTGACGATTTTTCCTTTCAGTGGCTAAAATGTTTGGAACATCTCAACATGGACGATAATACTATACCGGGTATAAAAAGCAATACTTTCACAGGATTGGTGAGTCTGAAGTACCTAAGTCTTTCCAAAACTTTCACGGGTTTGCAAACGTTAACAAACGAAACGTTTGTGTCTCTTACTCATTCTCCTTTGCTCACTCTCAATTTAACGAAGAATCACATCTCGAAGATAGCAAGTGGTACTTTCTCTTGGTTGGGTCAACTCAGGATACTTGATCTTGGCCTTAATGAAATTGAGCAAGAACTCACCGGCCAGGAATGGAGAGGTCTGGGAAATATATTTGAGATCTACCTGTCCTATAATAAATACCTCCAACTGACTAGCAAGTCCTTCACTTTGGTTCCCAGCCTTCAACGACTGATGCTCAGGAGGGTGGCCCTTAAAAGTGTGGATATCTCCCCTTCGCCTTTCCGTCCCCTTTATAACCTGACTATTCTGGACTTAAGCAACAACAACATTGCCAACCTGAACGAGGACTTGTTGGAGGGTCTTGAGAATCTAGAAATTCTGGATTTTCAGCACAACAACTTAGCAAGACTCTGGAAACACGCAAACCCAGGTGGTCCCGTTAATTTCCTGAAGGGTCTGTCTCACCTCCACATCTTGAACTTAGAATCCAATGGCTTAGATGAAATCCCGGTCAAGGTGTTCAAGAACTTATTCGAACTCAAGAGCATCAATCTAGGACTGAATAATTTAAACACGCTTCTACCATCCATTTTTGATGACCAGACATCTCTAAGGTCACTGAACCTTCAGAAGAACCTCATCACATCAGTTGAGAAGAGTGTTTTCGGGCCAGCTTTTCACAACCTGAACAGCTTAGATATGAGCTTCAATCCGTTCGACTGTACATGTGAAAGCATTGCCTGGTTTGTTACCTGGCTTAACCAGACCCACACTAATATCCCTGAACTATCCACTCATTACCTCTGCAATACCCCCCAGCGTTACCACGGCCTCCCAGTGAAGCTTTTTGACACATCATCCTGTAAAGACAGTGCCCCCTTCCAACTCCTATTCATAATTAACACCAGTACGCTCCTGACTTTTATACTTGCGGTACTGCTCATTCACTTCGAGGGTTGGAGGATATCTTTTTACTGGAATGTTTCAGTGCATCGAATTCTTGGTTTCAAGGAAATAGATGCACAGGGTGAGCAGTTCGAATACACGGCATACATAATTCATGCCCAGAAAGACAGAGACTGGGTCTGGGAGCATTTCTCCCCAATGGAAGAACAAGACCAATCTCTCAAATTTTGCCTAGAAGAAAGGGACTTCGAAGCAGGGGTCCTTGGACTTGAAGCAATTGTTAACAGCATCAAAAGAAGCAGAAAAATCATCTTTGTTATAACGCATCACCTACTGAAAGACCCGCTGTGCAGAAGATTCAAGGTGCATCACGCGGTTCAGCAAGCTATCGAGCAAAATCTGGATTCAATTATACTGATTTTTCTCCAGAATATTCCAGATTACAAACTAAACCATGCACTCTGCTTGCGAAGAGGAATGTTTAAATCTCATTGCATCTTGAACTGGCCAATTCAAAAAGAACGGATAAACGCCTTTCATCATAAACTGCAAGTAGCACTTGGGTCTCGGAATTCAGCACAT
>Jaculus_jaculus_Jerboa_XM_004666372_TLR3
ATGAAAGGGCCTTTATCTTTTCAAATCTTCTTGTCTTGGGGGCTTTTGTCTCAGTGGATTCTGTATACATATGCCACCAACAAATGCACTGTGATGCAAGAAGTGGCTGACTGCAGTCATCTGAAGTTAACACATATACCTGATGACCTGCCTACGAACATAAAGGTGTTGAATCTTACCCACAACCAACTAAAAGGATTACCACCTGCCAATTTTACAAGATATAGCCAACTTATTGTCTTGGATGGAGGCTTTAACTCTGTCTCAAAACTAGAGCCAGAATTGTGCCAAACCCTACCTTTGTTGAAAGTTTTGAACCTCCAACACAATGAGCTGTATCAGCTTTCTGACAAGACCTTCATGTTCTGCATGAATCTGACAGAACTCCACCTGATGTCTAACTTAATACACACAATTCACAACAATCCCTTTAAAAGCCTGAAGAATTTAATCAAATTAGACCTATCTCATAATGGTTTAACATCTACAAAGTTGGGAACTCAACTCCAATTGGAAAATCTCCAAGAGCTTCTGTTATCAAATAATAAAATCCAGGCACTAAAAAGTGATGAACTTGATTTCCTTGGCAAATCATCTTTACAAAAATTGGACTTATCGTCAAATCAAATTAAAGAGTTTTCTCCAGGTTGTTTTCATGCAATTGGAAAAATATTTGGCCTCCTTTTGAACAATGTCCAACTCAACTTCCACCTCACAGAGAAGCTTTGCTGGGAACTATCAGATACCAGTATCCAGAATCTGTCTCTCAGTAACAACCAGCTGAATGGAACCAGCAATATGACTTTCTTTGGCCTGAAGCACACAAATCTCACCATGCTTAACCTTTCCCACAATAGTCTAAATGGCATTGGCAATGATTCCTTCTCTTGGCTTCTACATCTGAAATACTTGTCCCTGGAGTATAATAACATAAAGCACTTATCTGCTCGCTCTTTCTATGGGCTTGCCAATCTGAGACACCTGCATTTGAAAAGATCTTTTACTAAACAAAATGTTTTT---------------AAGATTGATGACTTCTCCTTTCAGTGGCTAACACGTTTGGAGTATCTCAACATGGATGATAACTATATTCCAGGAATAAAAAGAAATATGTTCACTGGATTGGTAAATCTGAAGTACTTAAGTCTTTCCAATGCTTTGATGAATTTGAGAACTTTAACAAATGAAACATTTTCATCACTGTCTCATTCACCTTTGCTCACACTCAACTTAACCAAAAATCAAATCTCAAAAGTACAGAGTGATGCCTTCTCTTGGTTGAGCCAGCTCAAGGTACTTGATCTAGGTCTTAATGAAATCCAACAAGAACTCACAGGTCAAGAATGGAGAGGTCTAGGAAATATTTTTGAAATCTACCTTTCCTATAATAAATGCTTGCGACTAAGTAGCAATTCCTTTGCTCTTGTTCCGAGCCTTCAACGACTGATGCTCCGCAGAGTGTCCCTTAAAAATGTGGATGTCTCCCCCTCACCTTTCCACCCTCTTCATAACTTAACCATTCTGGATCTAAGCAACAACAACATAGCCAACATAAATGATGGATTGTTGGAAGGTTTGCAGAAACTAGAAATTTTGGATTTTCAACATAATAACTTAGCAAGACTCTGGAAACATGCAAATCCTGGTGGTCCTGTTAATTTCCTAAAGGGACTGGCTCACCTCCACATCCTTAATTTAGAGTCCAATGGCTTTGATGAAATCCCAGTTGATATATTCAAGAATTTATTTGAACTGAAGGACATCAACTTAGGACTGAATAACTTCAACATTCTTCCCTCATCTCTCTTTGATGACCAGCTGTCTCTAAGGTCATTGAGCCTTCAGAAGAATCTTATAACATCTGTGGAGAAGGATGTTTTTGGACCAGCTTTTAATAACCTGAATAATTTGGACATGAGTTTTAATCCATTTGATTGCACATGTGAAAGTATTGCTTGGTTTGTGAATTGGATTAATCATGAACATACCAACATCTCTGAGCTATCGACTCATTACATCTGCAACACCCCACCTCATTATCACCGGTTACCAGTGATGCTGTTTGACACTTCATCCTGCAAAGACAGTGCCCCCTTCAAACTCCTCTTCATAATCAGTACCAGTATGCTTCTGCTTTTTATACTTATGGTTCTGCTCATCCACTTTGAGGGTTGGAGGATATCTTTTTATTGGAATGCTTTAGTACATCGAATTCTTGGTTTCAAGGAAATAGAAGGATCACCAGAGCACTTTGAGTATACAGCATACATAGTTCATGCCCATAAAGACAGAGATTGGGTGTGGGAACATTTCTCCACTGTGGAAGAAAAAGATCCATCTCTCAAATTTTGTCTTGAAGAAAGGGACTTTGAAGCAGGTGTCCTTGGACTTGAAGCAATTGTCAATAGCATAAAAAGAAGCAGAAAAATTATTTTTGTTATAACAAGGCACCTATTAAAAGATCCACTATGTAAAAGATTCAAGGTATACCATGCCATTCAGCAAGCTATTGAACAAAATCTGGATTCTATTATATTGATTTTTCTTGAGGATATTCCAGATTATAAATTAAACCATGCACTCTGCTTACGAAGAGGAATGTTTAAATCTCACTGCATCTTGAACTGGCCAGTTCAGAAAGAACGGATAAATGCCATCTATCATAAATTGCAAGTAGCACTTGGATCCCGGAATGCAGCCCAT
>Ictidomys_tridecemlineatus_Squirrel_ENSSTOG00000026155_TLR3
ATGAGGCTGCATTTACCTTATCGTATCTACTTCTTTTGGGGACTGTGGCCCCATTGGATTCTGTGTACATCTTCCACCAACAAATGCACTGTGAGACATGAGGAAGCTGACTGCAGTCATCTAAAGTTGACTGAAATACCCAATGACCTCCCAGTAAACATAACCACATTGAACCTTTCCCATAACCAACTCAGAAGATTGCCACCTGCCAACTTTACAAGATATAACCAACTTACCATCTTGGATGGAGGATTTAATAGCATTTCAAAATTCGAGCCAGAATTGTGCCAAAATCTCCCGTGGCTTAAAATTTTGAACCTCCAACACAATGAGCTATCTCACGTTTCTGATACAACGTTTGCCTTCTGCTTGAACTTGACGGAGCTCCATCTAAGGTCCAACTCAATCCAGAAAATTGAAAACAACCCTTTTAAAAACCAGAAGAATTTGATCGTATTAGACCTGTCTCATAATGGTTTATCATCTACAAAATTAGGAACTCATCTCCAACTGGAAAATCTCCAAGAGCTTATATTATCAAATAATAAAATTCGTGCTCTAAGAAGTGAAGAATTTGATTTCCTTGGCAATTCTTCTTTACAAAAATTAGAGTTGTCATCAAATCAAATTAAAGAGTTCTCTCCAGGATGTTTTCACGCAATTGGAAAACTGTTTGGCCTCTCCTTGAACAATGTCCAACTGGGCCCCAGTCTCACAGAGAAGCTGTGTTTGGAATTATCAAGCACGAGCATCCAGAATCTCTCTCTGAGTAACATCCAGTTGTACAGAACCAGCAACATGACGTTCTCTGGACTCCAACAGACAAATCTCACCATGCTCAATCTTTCCCACAACAACTTAAACGTGATGGGTAACAATTCCTTTGTTTGGCTTTCGCATCTGAAATATTTCTTCCTGGAGTACAATAATATACAGCATTTGTCTTCTCACTCCTTTTATGGACTTTCCAATGTGAGATACCTGAATTTGAAGCGATCTTTTACTAAACAAGGGATTTCCCTTGCTTCGCTTCCCCAGATTGATGACTTTTCCTTTCAGTGGCTAAAATGTTTGGAGTACCTTAATATGGAAGATAATAATCTTCCTGGCATCAAAAGCAATATGTTCACTGGATTGGTAAATCTGAGATACTTAATTCTATCCAACTCTTTCACAAGTTTGCAAACTCTAACCAATGAAACATTTTCATCACTTGCTCATTCTCCTTTACTCTTGTTCAACTTAACCAAAAACAAAATCTCAAAAATAGAGAGTGGTGCTTTCTCTTGGTTGGGCCACCTAAAGGTGCTTGACCTTGGCCTTAATGAAATCGGGCAAGAACTCACAGGCCAGGAATGGAGAGGTCTAGAAAATATTTATGAAATCTACCTTTCCTACAACAAATACCTACAACTGACTAGCAACTCCTTTGCTCTTGTTCCGAGCCTTCAACGACTTATGCTCCGGAGGGTGGCCCTGAGAAATCTGGAGAACTCCCCTTCACCTTTCAGCCCTCTTCATAACTTGACCATTCTGGATCTAAGCAACAACAACATAGCCAATATAAACGATGAACTACTGAAGGGTCTTGAGAAGCTAGAAATTCTGGATTTGCAGCATAACAATTTAGCACGGCTGTGGAAACATGCAAACCCTGGTGGTCCTGTTCATTTTCTGAAGGGTCTTTCTCACCTCCACATCCTGAATTTAGAGTCTAATGGCTTTGATGAAATCCCAGTCAAGGTGTTCAAAGACTTATTTGAACTCAAAAGCATCAATTTGGGACTGAATAATTTAAATGTACTTCCACCGTCTGTCTTTGATGACCAGGTGTCTCTAAAGTTCCTGAACCTTCAGAAGAACCTCATAACATCAGTTGAAAAGAATGTGTTTGGGCCAGTTTTTAAGAACCTGAGTGATTTAGATATGAGCTTTAACCCATTTGATTGTACCTGTGAAAGTATTGCCTGGTTTGTTAACTGGATCAATCAGACCCATACTAACATCTCTGAGCTATCAAGGCATTACCTCTGCAACACTCCACCTCAATATCATGGATTCCCAGTGATGCTTTTTGATACATCATCCTGCAAAGACAGTGCCCCCTTTGAACTCCTGTTCATGATCAGTACCAGCATGATATTGATTTTTATCATTGTTGTACTACTTATCCACCTGGAGGGTTGGAGGATATCGTTTTATTGGAATGTTTCAGTACACCGAGTTCTTGGTTTCAAGGAAATAGATGGACAATCAGAGAAGTTTGAATATACAGCGTATATAATTCATGCCCATAAAGATAGAGATTGGGTCTGGGAACACTTCTCCTCAATGGAAGAAAAAGACCAATCTCTCAAATTTTGTCTGGAAGAAAGGGACTTTGAGGCAGGTGTCCTTGGACTTGAAGCAATTGTTAATAGCATTAAAAGGAGCAGAAAAATTATTTTTGTTATTACACAGCATCTATTAAAAGATCCATTATGCAAAAGATTCAAGGTACACCATGCAGTTCAGCAAGCAATTGAACAAAATCTGGATTCCATTATATTGATTTTTCTTGAGGAGATTCCGGATTATAAACTAAACCATGCACTCTGTTTGCGAAGAGGAATGTTTAAATCTCACTGCATCTTGAACTGGCCAGTTCAGAGAGAACGGATAAATGCCTTTCATCATAAATTGCAAGTAGCGCTTGGATCCCGAAATTTAGTGCAT
>Cavia_porcellus_GuineaPig_ENSCPOG00000004929_TLR3
ATGAAACAGCCTTTGCCTTATCAAATCTACTCCTTGTTGGGACTGTTGCTCCTTTGTATTTTGTGTGCATCCTCCAACAACAAATGCACAGTGACACAGGAAGTAGCTGATTGCAGTCATCTGAAGCTGACTCAAGTGCCTGACGACCTCCCCACAAACATAACAGTGTTAAATCTGACCCACAACCAGCTGAGAAGATTGCCGCCTGCCAATTTCACCAGATACAGCAAACTTACTGTCTTGGATGGAGGATTTAACTCAATTTCAAAACTAGAGCCAGAATTATGCCAAAATCTCCCTTTGTTGAAAATTTTGAACCTCCAGCACAATGAGCTATCTCACGTCTCTGATAAAACCTTCATGTTTTGTGTGAATTTGACTGAACTCCATCTAATGTCCAACTCAATCCAGAAAATTCAAAACAATCCTTTTAGGAACCAAAAGAATTTAGTCAAGCTAGATCTGTCACATAATGGTTTATCATCTACAAAATTGGGAACTCAGCTCCAACTGGAAAATCTCCAAGAGCTTCGATTATCAAATAATAAAATTCATGCACTAAGAAGTGAAGAACTTGATTTCCTTGGTAATTCTTCTTTACAAAAATTAGAGTTGTCATCAAATCAAATTAAAGAGATTTCTCCAGGGTGTTTTCATGTGATTGGAAAATTATTTGGCCTTCTTTTGAACAATGCCCAACTGGGCCCCAGTCTCACAGAGAAGCTTTGTTTGGAATTATCAAATACAAGCATCCAGAATCTATCTCTGAGTAACACCCAGCTGTATAGAACCAGCAACACAACTTTCTTTGGACTAAAGCAGACTAATCTCACCATGCTCGACCTTTCCCACAACAATTTAAATGTGATTGGTAATGATTCCTTTGTTTGGCTTCCGCATCTGAAATATCTCTTCCTGGAGTATAATAACATAGCACATTTGTCTTCTCGCTCTTTTTATGGGCTTTCCAATGTGAGATACCTGAATCTGAAACGATCTTTTACTAAACAAAGTATTTCCCTTGCTTCACTTCCCAAGATTGATGACTTATCTTTTCAGTGGCTAAAATGTTTGGAGTACCTCAACATGGACGATAACAATATTCCAGGCATAAAAAGCGGCATGTTCACTGGATTGATAAATCTGAAATACTTAGGTCTATCTAACACTTTCACAAATTTGCAAACTTTAACAAACGAAACATTTTTATCACTTGCTCATTCTCCTCTACGTGTGCTCAACTTAACTAGAAATAAAATTTCAAAATTAGAGAGTGGTGCTTTCTCTTGCTTGGGTGACCTAGAAGTACTTGACCTTGGCCTTAATGAAATTGAGCAAGAACTCACAGGCCAGGAATGGAGAGGTCTAGGAAATATTTTTGAAATCTATCTTTCCTACAACAAATACCTACAACTGACTAGCAACTCCTTTGCCTCAGTCCCGGGACTTCAACGACTGATGCTCCGAAGGGTGGGCCTTAAAAGTATAGATAGCTCCCCTTCACCCTTCCACAATCTTCGTGACTTGACCATTCTGGATCTAAGCAACAACAACATAGCCAACATCGATGAGGAAATGCTAGAAGGTCTTGAGAAGCTAGAAATTCTAGATCTACAGCATAATAACTTAGCACGGCTCTGGAAACATGTAAACCCTGGTGGTCCTGTTCATTTTCTAAAGGGTCTTTATCACCTCCACATCCTTAACTTAGAGTCTAATGGCTTTGATGAAATCCCAGCAGATGTATTCAAGGATTTGTTGGAGCTTAAGAGCATCAATTTAGGGTTGAATAATTTAAACATACTTCCACCTTCTGTCTTTGACCATCAGCTGTCTTTGAAGTCATTGAACCTTCAGAAGAATCTCATAACATCGGTTGAGAAGAACGTTTTTGAGCCAGTTTTTCAAAATTTGACTTATTTAGATATGCGCTTTAATCCTTTTGATTGTACATGTGAAAGTATTGCTTGGTTCGTTAATTGGATTAATAAAACCCATACTCACATCTCTGAGCTATCAAGTCATTATGTCTGCAACACTCCACATCAATCTCATGGGTTTCCAGTGATGCTTTTTGATACAGCACCGTGCAAAGACAGTGCCCCCTTTGAACTCTTTTTCATGATCAGTACCAGTGTGCTTTTGATTTTTATCTTTATTGTCCTGCTCATCCACTTTGAGGGCTGGAGGATATCTTTCTTTTGGAATGTTTTGGTCCATCGAGTTCTTGGTTTCAAGGAAGTAGATGGACAGCCAGAACAATTTGAATATACAGCATACATAATTCATGCCTACAAGGATAGAGATTGGGTGTGGGAAAACTTCTCTCCACTGGAAGAAAAAGACCAATCTCTCAAATTTTGTCTGGAAGAAAGAGACTTTGAGGCAGGTGCCCTTGAACTTGAAGCAATTGTTAATAGTATCAAAAGAAGCAGAAAAATTGTTTTTATTATAACACAGCATCTATTAAAAGATCCATTGTGCAAAAGATTCAAGGTGCATCATGCAGTTCAGCAAGCTATTGAACAAAATCTGGATTCCATCATACTGATTTTTCTTGAGAATATTCCAGACTATAAACTTAACCACGCACTCTGTTTGCGAAGAGGAATGTTTAGGTCTCACTGCATATTGAACTGGCCAGTTCAGAAGGAACGCACAAATGCCTTTCATCATAAATTGCAAGTAGCACTTGGATCCCGCAATACTGTGTAT
>Chinchilla_lanigera_Chinchilla_XM_005373437_TLR3
ATGAAACAGGCTTTGCTTTATCAGATCTACTCCTTGTTGGGACTGTTGCCCCTTTGTATTTTGTGTGCCTCCTTCAGCAACAAATGCACAGTGACACACAAAGTGGCTGATTGCAGTCACCTGAAGCTGACTCAGGTTCCCGACGACCTTCCCACAAACATAACAGTGCTGAATCTGACCCATAACCAGCTCAGAAGATTGCCACCTGCCAATTTTACAAGATACAGCAAACTTCTTGTCTTGGATGGAGGATTTAACACAATTTCAAAACTAGAGCCAGGACTGTGCCAAAATCTCCCTTTGTTGAAAATTTTGAACCTCCAACACAATGAGCTATCTCATCTCTCTGATAAAACCTTCATGTTTTGCATGAATTTGACTGAACTCTATCTAATGTCCAACTCAATCCAGAAAATTCAAAACAATCCTTTTAGGAACCAAAAGAATTTAATCAAACTAGATCTGTCTCATAATGGTTTATCATCTACACAATTGGGAACTCAGCTCCAACTGGAAAATCTCCAAGAGCTTCTATTATCAAGTAATAAAATTCATGCACTAAGAAGTGAAGAACTTGATTTCCTTGGTAATTCTTCTTTACAAAAATTAGAGTTGTCGTCAAATCAAATTAAAGAGTTTTCTCCAGGGTGTTTTCATGTGATTGGAAAATTATTTGGCCTCTTTTTAAATAATGCTCAACTGGGCCCTAGTCTCACAGAGAAGCTTTGCTCGGAATTAGCAAATACAAGCATCCAGAATCTGTCTCTGAGTAATATCCAGCTATATGGAATCAGCAACACAACTTTCTTTGGACTAAAGCAGACCAACCTCACCATGCTCGACCTTTCCCACAACAATTTAAATGTGATTGGTAATGATTCCTTTGCTTGGCTTCCACATCTGAAGTATTTCTCCCTGGAGTATAATAACATAGCACATTTGTCTTCTCGCTCTTTCTATGGACTTTTCAATGTGAGACACCTGAATCTGAAACGATCTTTTACTAAACAAAGTATTTCCCTTGCTTCACTTCCCAAGATTGATGATTTTTCTTTTCAGTGGCTAAAATGTTTGGAGTACCTTAACATGGAGGATAACAATATTCCAGGAATAAAAAGCAGCATGTTCACTGGATTGATAAATCTGAAGTACTTAAGTCTATCTAACACTTTCACAAGTTTGCAAACTTTAACAAATGAAACATTTTTATCACTTGCTCATTCTCCTTTACGTGTGCTCAACTTAACCAGAAATAAAATCTCAAAATTAGAGAGTGGTGCATTTTCTTGTTTGGGCTACCTAGAAGTACTTGACGTTGGCCTTAATGAAATTCAGCAAGAGCTCACAGGCCAGGAATGGAGAGGTCTAGGAAATATTTTTGAAATCTATCTTTCCTACAACAAATACCTACAACTGACCAGCAACTCCTTCATGTCGGTCCCGGGACTTCAACGACTGATGCTCCGAAGAGTGGGCCTTAAAAGTATTGAGGGCTCCCCTTCACCTTTCCACAATCTTCATAACTTGACCATTCTGGATCTAAGCAACAACAACATAGCCAACATCAATGATGCAATGTTAGAAGGTCTTGAGAAGCTAGAAATTCTGGATTTGCAGCATAATAACTTAGCACGGCTCTGGAAACATGCAAACCCTGGTGGCCCTGTTCTTTTTCTAAAAGGTCTTTCCCACCTCCACATCCTTAACTTAGAGTCTAATGGCTTTGATGAAATCCCAGTAGAGGTATTCAAGGATTTGTCTGAACTAAAGAGCATCAGTTTAGGATTGAATAATTTAAACATTCTTCCACCATCTCTCTTTGACCATCAGAAGTCTCTGAAGTCATTGAACCTTCAGAAGAATCTCATAACATCAGTTGAGAAGAATGTTTTTGAACCGGTTTTCCAGAACTTGACTTATTTAGATATGAGCTTTAATCCATTTGACTGTACATGTGAAAGCATTGCTTGGTTTGTTAATTGGATTAACCAAACCCATACTAACATCTCTGAGCTGTCAAGTCATTACCTCTGCAATACACCGCATCAATCTCATGGCCTCCCGGTGACGCTTTTTGATACAGCACCCTGCAAAGACAGCGCCCCCTTTGAACTTCTTTTCATGATCAATACCAGTGTGCTTTTGATTTTTATCTTTATTGTACTGTTCATCCATTTTGAGGGCTGGAGGTTCTCTTTCTATTGGAATGTTTTGGTCCATCGAGTTCTTGGTTTCAAGGAAGTAGATGCACAGCCAGAGCAGTTTGAATACACAGCATATATAATTCATGCCTACAAAGATAGAGATTGGGTCTGGGAAAACTTCTCCCCATTGGAAGAAAAAGATCGATCTCTCAAATTTTGTCTGGAAGAAAGAGACTTTGAGGCAGGTGTCCTTGGACTTGAAGCAATTGTTAACAGCATCAAAAGAAGCAGAAAAATTATTTTTGTTATAACCCAGCATCTATTAAAAGATCCATTGTGCAAAAGATTCAAGGTGCACCATGCGGTTCAGCAAGCTATTGAACAAAATTTGGATTCCATCATATTGGTTTTTCTGGAGGACATTCCAGATTATAAACTTAACCACGCACTCTGTTTGCGAAGAGGAATGTTTAGGTCTCACTGTATCCTGAGCTGGCCAGCTCAGAAGGAACGGGTAAATGCCTTTCACCATAAATTGCAAGTAGCACTTGGATCTCGAAATTCAGTGTAT
>Octodon_degus_Degu_XM_004639797_TLR3
ATGAAGCAGCCTTTGCTTTATCATATCTACTCTCTGTTGCGACTGTTGCCCCTTTGTATTGTGTGTGTCTCCTCTAGCAACAAATGCATAGTGACACATGAAGTAGCTGACTGCAGTCACCTGAAGCTGACTCAAGTGCCTGACGACCTTCCCACAAACATAACAGTGCTGAATCTGACCCACAACCAGCTCAGAAAATTGCCACCTGCCAACTTGACAATATACAGCAAACTTACTGTCTTGGATGGAGGATTCAACTCAATTTCAAAACTAGAGCCAGAACTGTGCCAAAATCTCCCTTTGTTGAAAATTTTGAACCTCCAACACAATGAGCTATCTCATCTCTCTGACAAAACGTTCATGTTTTGTGTGAATTTGACTGAACTCCATCTAATGTCCAACTCAATCCAGAAAATTCAAAACAATCCTTTTAGGAACCAAAAGAATTTAATCAAACTAGATCTGTCTCATAATGGTTTATCATCTACACAACTGGGAACTGAGCTCCAACTGGAAAATCTCCAGGAGCTTCTACTATCAAATAATAAAATTCATGTACTGAGAAGTGAAGAACTTGATTTCCTGGGTAATTCTTCTTTACAAAAATTAGAGTTGTCATCAAATCCAATTAAAGAGTTTTCTCCAGGGTGTTTTCATGTGATTGGAAAATTATTTGGACTCTCTTTAAACAATGCCCAGCTGGGCCCTAGTCTTACAGAGAAGCTTTGTTTGGAATTATCAAATACAAGCATCCAGAATCTGTCTCTGAGTAACATCCAGCTGTATAGAACCAGCAACACAACTTTCCTTGGACTAAAGCAGACCAATCTCACCATGCTTGACCTTTCCCACAACAATTTAAATGTGATTGGTAATGATTCCTTTGTTTGGCTTCCACATCTGGAATATTTGTTCCTGGAGTATAATAATATAGCCCATTTGTCTTCTCGCTCTTTGAATGGGCTTTTCAATGTGAAATACCTGAATTTGAAACGATCTTTTACCAAACAAACTACTTCCCTTGCTTCACTTCCCAAGATTGATGACTTTTCTTTTCAGTGGCTAAGATGTTTGGAGTACCTTAATATGGAGGATAACAATATTCCAGGCATAAAAAGCAGTATGTTCAATGGGTTGATAAACCTAAAATACCTAAATCTATCTAACACATTTATAAGTTTGCAAACTTTAACAAATGAAACCTTTTTATCACTTGTTCATTCTCCTTTACGAGTGCTCAACTTAACCAGAAATAAAATCTCAAAATTAGAGAGTGGTGCTTTCTCTTGTTTGGGCTACCTAGAAGTACTTGACCTTGGCCTTAATGAAATTGAGCAAGAACTTACAGGCCAGGAATGGAGAGGTCTAGGAAATATTTTTGAAATATACCTTTCCTACAACAAATACCTACAACTGACCAGCAACTCCTTCGTGTCAGTCCCAGGACTTCAACGACTAATGCTCCGAAGGGTGGGCCTTAAAAGTATTGAGAGCTCCCCTTCACCTTTCCACAGTCTTCATAACTTGACCATTCTGGATCTAAGCAACAATAACATAGCCAACATTGATGATGCAATGTTAGAAGGTCTTGAGAAGCTAGAAATTCTGGATTTGCAGCACAATAACTTAGCACGGCTCTGGAAACATGCAAATCCTGGTGGTCCTGTTCTTTTTCTAAAGGGTCTTTCCCACCTCCACATCCTTAACTTAGAGTCTAATGGCTTTGATGAAATACCAGTGGAAGTATTCAAGGACTTGTTTGAACTTAAGAGCATCAATTTAGGATTGAATAATTTAAACATACTTCCACCATCTGTCTTTGACCATCAGATGTCTCTGAAGTCCTTGAATCTTCAGAAGAACCTCATAACATCAGTTGAGAAGAATGTTTTTGAGCCCGTTTTCCAGAACTTGACTTATTTAGATATGAGCTTTAATCCATTTGACTGTACATGTGAAAGCATTGCTTGGTTTGTTAATTGGATTAATAAGGCCCGTACTAACATCTCAGAGCTATCAAGTCATTACATCTGCAATACTCCACATCAGTCTCATGGGTTTCCAGTCATGCTGTTTGATACAGCACCCTGCAAAGACAGTGCCCCCTTTGAACTGCTTTTCATGGTCAACACCAGCATACTCTTGATTTTTATTTTCATTGTACTGCTCATCCATTTTGAGGGCTGGAGGATATCTTTTTATTGGAACGTTTTGGTCCATCGAGTTCTTGGTTTCAAGGAAGTAGATGGACAATCAGAGCAGTTTGAATACACCGCATATATAATTCATGCCTACAGAGATAGAGATTGGGTCTGGGAAAACTTCTCCCCACTGGAAGAAAAAGATCAATCTGTCAAATTTTGTCTGGAAGAAAGAGACTTTGAAGCAGGTGTCCTTGGACTTGAAGCAATTGTTAGTAGCATCAAAAGAAGCAGAAAAATTATTTTTGTTATAACACAACACCTATTAAAAGATCCACTGTGCAAAAGATTCAAGGTGCACCATGCAGTTCAGCAAGCTATTGAACAAAGTCTGGATTCCATCATATTGGTTTTTCTGGAGGACATTCCAGATTATAAACTTAACCATGCACTCTGTTTGCGAAGAGGAATGTTTAAGTCTCACTGCATCTTGACTTGGCCAGTTCAGAAGGAGCGGATTAATGCCTTTCACCACAAATTGCAAGTGGCACTTGGATCCCGAAATTCAGCATAT
>Heterocephalus_glaber_NakedMoleRat_XM_004897265_TLR3
ATGAAAGGGCCTTTGCCTTATAATATCTATGCCTTGTTGGGACTGTGGCCCCTTTGGATTTTGTGTACCACCTCGACCAACAAATGCACAGTGACACGTGAAGTAGCTGATTGCAGTCATTTGAAGCTGATGCAGGTGCCTGACAACCTTCCCACAAACATAACAGTGTTGAATCTGACCCACAACCAGCTCAGAAGATTGCCACCTGCCAATTTTACAAGATATAGCAAACTTACTGTCTTGGATGGAGGATTTAACAGCATTTCAAAACTAGAGCCAGAACTGTGCCAAAATCTGCCTTTTTTGAAAGTTTTGAACCTCCAACATAATGAGCTATCTCATCTCTCTGATAAAACCCTCATGTTTTGCATGAATTTGACTGAACTCCGTTTAATGTCCAACTCAATCCAGAAAATTCAAAACAATCCTTTTAAAAACCAAAAGAATTTACTCAAACTAGATCTGTCTCATAATGGTTTATCATCTACACAATTAGGAACTCAGCTCCAACTAGAAAATCTCCAGGAACTTCTACTATCAAATAATAAAATTCATTCACTAAGAGGTGAAGAACTTGATTTCCTTGGTAATTCTTCCTTACAAAAATTAGACTTGTCATCAAATCAAATTAAAGAGTTTTCTCCAGGGTGTTTTCATGTGATTGGAAAATTATTTGGTCTCTTTTTGAACAATGCTCAACTGGGCCCTAGTCTCACAGAGAAGCTTTGTTTGGAATTATCAAATACAAGCATCCAGAATCTGTCTCTGAGTAATATCCAGCTATATAGAACAAGCAACACAACTTTCTTTGGACTAAAGCAGACCAACCTCACCATGCTCGACCTTTCCCACAACTACTTAAATGTGATTGATAATGGTTCCTTTTCTTGGCTTCCACATCTGAAATATTTCTTCCTGGAATATAATAATGTAGCACATTTGTCTTCTCACTCTTTTTATGGGCTTTTCAATGTGAGATACCTGAATTTGAAACGATCTTTTACTAAACAAAGTATATCCCTTGCTTTACTTCCAAAGATTGATGATTTTTCTCTTCAGTGGCTAAAATGTTTGGAGTACCTTAACATGGAGGATAACAATATTCCAGGCATAAAACGCAGTATGTTCACTGGATTGATAAATCTAAAATATTTAAGTCTATCCAACACTTTCACAAGTTTGCAAACTTTAACAAATGAAACATTTTTATCACTTGCTCATTCTCCTTTACGTGTGCTCAACTTAACCAGAAATAAAATCTCAAAAATAGAGAGTGGTACTTTTTCTTGCTTGGGATACCTAGAAGTACTTGACCTTGGCCTTAATGAAATTGAGCAAGAACTCACAGGCCAGGAATGGAGAGGTCTAGGAAATATTTTTGAAATCTACCTTTCCTACAACAAATACCTACAACTGACTAGCAAATCCTTTGCATCGGTCCCAGGACTCCAACGACTGATGCTCCGAAGAGTGGTCCTTAAAAATGTGGACAGCTCTCCTTCACCTTTCCGCAGTCTTCATAACTTGACCATTCTGGATCTAAGCAACAACAACATAGCCAGCATCAATGATGACATGTTAGAAGGTCTTGAGAAGCTAGAAATTCTGGATTTGCAGCATAATAACTTAGCAAGGCTCTGGAAACATGCAAACCCTGGTGGTCCTGTTCATTTTCTACAGGGTCTTCCCCACCTCCATATCCTTGACTTAGAGTCTAATGGCTTTGATGAAATTCCAGCAGATATGTTCAAGGACTTGTTTGAACTTAAGAGCATCAATTTAGGATTGAATAATTTAAACGTACTTCCACCATCTCTCTTTGACCATCAGATGTTTCTGAAGTCCCTGAACCTTCAAAAGAATCTCATAACATCAGTTGAGAAGAACGTTTTTGAACCAGTTTTCAAGAACTTGACTTATTTAGATATGCGCTTTAATCCATTTGATTGTACATGTGAAAGCATTGCTTGGTTTGTTAATTGGATTAATAAGACCCATACTAACATCTCAGAACTATCAAGTCATTACATCTGCAACACTCCACCTCAATATCATGGGTTCCCGGTGATGCTTTTTGATACAGCACCCTGCAAAGACAGTGCCCCCTTTGAACTCTTTTTTGTGATCAGTACCAGTTTGCTTTTATCTTTTATCTTTATTGTATTGCTCATCCATTTTGAGGGCTGGAGGATATCTTTTTATTGGAATGTTTTGGTCCATCGAGTTCTTGGTTTCAAGGAAGTAGATGGGCAGCCAGAACAATTTGAATACACAGCATATATAGTTCATGCCTATAAAGATAGAGATTGGGTCTGGGAAAACTTCTCCCCAATGGAAGAAAAAGACCAATCTCTCAAATTTTGTCTGGAAGAAAGGGACTTTGAAGCAGGTGTCCTTGGACTTGAAGCAATTGTTAATAGCATCAAAAGAAGCAGAAAAATTATTTTTGTTCTAACACAGCATCTATTAAAAGATCCACTGTGCAAAAGATTCAAGGTGCATCATGCAGTTCATCAGGCTATTGAACAAAATCTAGATTCCATTATATTGGTTTTTCTTGAGGACATTCCAGATCATAAGCTTAACCATGCACTCTTTTTGAGAAGAGGAATGTTTAAGTCTCACTGCATCTTGAACTGGCCAGTTCAGAAGGAACGGATAAATGCCTTTCACCATAAATTGCAAGTAGCACTTGGATCCCGAAATTCAGCGTAT
>Oryctolagus_cuniculus_Rabbit_ENSOCUG00000017763_TLR3
ATGAGCCAGAGTGTGCCTTATCACATCTCCTCTCTTTGGGGACTGTTGTCCCTTTGGATGCTGTGTACCTCCTCCGGCAATAAATGCACGGTGAGACAGGAAGTAGCCGACTGCAGCCATCTGAAGTTGACTCAAATACCTGATGACCTGCCCACCAACATAACAGTGTTAAATCTTACCCACAACCAGATCAAAAGATTGCCACCTGCCAATTTTACAAGGTATAGCCGGCTTACTGTCTTGGACGGAGGATTTAACACCATCTCAAAGCTGGAGCCAGAATTGTGCCAAAGCCTTCCTTTGCTGAAGGTTTTGAACCTCCAACACAATGAGCTTTCTCAGCTTTCAGATAAAACCTTTGTTTTCTGCATGAATTTGACTGAACTCCATTTAATGTCCAATTCAATCCAGAAAATTCAAAATAATCCCTTTAAAAACCAGAAGAATTTAATCAAATTAGATCTGTCTCATAATGGTTTAAAATCTACAAAACTGGGGACTCAGCTCCAGCTGCAAAATCTCCAAGAGCTTCTACTATCAAAAAACAAAATTCAGGCACTGAAAAGTGAAGAGCTTGCTTTCCTCGGCAATTCTTCTCTAAAAAAATTAGAGTTGTCATCAAATCTAATTAAAGAGTTTTCTCCAGGGTGTTTCCATGCAATTGGACAATTATTTGGCCTCTTTCTGAACAATGCCCAACTTGGCCCAAGTCTCATAGAGAAGCTTTGTTTGGAGTTATCAAACACTAGCATTCAGAATCTGTCTCTGAGTAACAGCCAGCTGAACAGAATCAGCAATAGGACTTTGCTTGGACTGAAGCACACCAACCTCACCATGCTCGACCTTTCCCACAATAACTTGAATATGATCGATGATGATTCCTTTGTTTGGCTTCCACATCTCAAATATCTCTTCCTGGAGTATAATAACATAGTGCATTTGTCTAATCACTCATTTTATGGACTTTTCAATGTGAGACACCTTAATTTGAAACGATCTTTTCCTAAACAAAGTGTGTCCCTCACTTCACTTCCCAAGATTGATGATTTTTCCTTTCAGTGGCTAAGATGCTTGGAGTACCTTAACATGGAAGATAATGATATTCCAAGCATAAAAAGAAATATGTTCACAGGATTGATAAACTTGAGATACTTAAGTCTATCCAACTCCTTCACAAATTTGAGAACTTTAAAAAATGAAACATTTTCATCACTAGCTCATTCCCCCTTACTCATACTCAACCTGACCAAAAATAAAATCTCAAAAATAGAGAGTGATGCGTTCTCCTGGTTGGGCTCCCTAGAGGTGCTTGACATTGGAATTAATGAAATTGGGCAAGAACTCACAGGACAGGAATGGAGAGGTCTAGAAAATATTTTTGAAATCTACCTTTCCTACAACAAATACCTACAACTCACTAGCAACTCCTTTGCCCTGGTCCCAAGCCTTCAAAGACTGATGCTCCGAAGGGTGGCTCTTAAAAATGTGGATATCTCCCCTTCACCTTTCCACCCTCTTCATGACTTGACCATTCTGGATTTAAGCAACAACAACCTAGCCAACATAAATGAAGAAATGCTAGAGGGCCTTGAAAAGCTAGAAGTTTTGGATTTGCAGCACAACAATTTGGCACGACTCTGGAAACAAGCAAACCCCGGTGGTCCTGTCCATTTCCTCAAGGGTCTTTCCCACCTTCACACCCTTAACTTAGAGTCTAATGGCTTGGATGAGATCCCAGAAGGAGTTTTCAAGAATTTATTTCAACTAAAAAGCATCAACTTAGCCTTGAATAATTTAAATGTACTTCCACAATCTGTCTTTGATGACCAGGTATCTCTGAAGTCATTGAACCTTCAAAAGAATCTCATAACATCAGTTGAAAAGAAAGTTTTTGGGCCAGTTTTCAAGAATCTGAGTAATTTAGATATGAGCTTTAACCCATTTGACTGTACATGTGAAAGTATTGCCTGGTTTGTTAATTGGATTAATAAGACACGTACCAACATCTCTGAGTTATCAAGTCATTACCTCTGCAATACTCCACCTCAGTATCATGGGTTCTCAGTGAGGCTTTTTGATACATCATCCTGCAAAGACAGTGCACCCTTTGAACTCCTTTTCATGATCAATACCAGTTTCCTGTTATTGTTTATCTTTATTGTGCTGCTCATCCATTTTGAGGGCTGGAGGATATCTTTTTATTGGAATGTTTCAGTACATCGAATTCTCGGTTTCAAAGAAATAGATGGCCAGCCAGAGCAGTTTGAATACACAGCATATATAATTCATGCATACAAAGATAGGGACTGGGTCTGGGAACACTTTTCCTCAATGGAGGAAGAAGATCCATCTATCAAATTTTGTCTAGAAGAAAGGGACTTTCAGGCAGGTGTCCTTGGACTTGAAGCCATTGTCAATAGCATCAAAAGGAGCAGGAAAATTATTTTTGTTATAACACAGCATCTTCTAAAGGACCCATTATGCAAAAGATTCAAGGTACACCATGCAGTTCAGCAAGCTATCGAACAAAACTTGGATTCAATTATATTGATTTTTCTAGAGAATATTCCAGATTATAAACTGAACCACGCACTCTGTTTACGAAGAGGAATGTTTAAATCTCGTTGCATTTTCTATTGGCCAGTTCATAAAGAACGGATAGAGGCTTTTCATCATAAATTGCAAGTAGCACTTGGATCTAGAAATTCACTACAT

[TLR4]
>Tupaia_belangeri_TreeShrew_ENSTBEG00000002069_TLR4
ATGATGCCTCCTTTGCGCCTGGCTGGGACTCTGATCCCAGCCATGGCC---TTCCTCTCCTGCCTGAAACCCGAAAGCTGGGAACCTTGTGTGGAGGTGGTTCCTAACATTACTTACCAATGCATGGAAGTGAATCTCTACAAAATACCTGACAACATCCCATCCTCAACCGAGAACCTGGACCTCAGCTTTAATCCCCTGAGATACCCCGGTTGCCGTAACTTCTCCAAGTTCCCAGAACTCCAAGTGCTGGATTTATCCAGGTGTGACATTCAGGCAATAGAAGATGATGCCTACTGGGGTCTAAACCACCTCTCTACCTTGATANNNNNNNNNNNNNNNNNNNNNNNNNNNNNNNNNNNNNNNNNNNNNNNNNNNNNNNNNNNNNNNNNNNNNNNNNNNNNNNNNNNNNNNNNNNNNNNNNNNNNNNNNNNNNNNNNNNNNNNNNNNNNNNNNNNNNNNNNNNNNNNNNNNNNNNNNNNNNNNNNNNNNNNNNNNNNNNNNNNNNNNNNNNNNNNNNNNNNNNNNNNNNNNNNNNNNNNNNNNNNNNNNNNNNNNNNNNNNNNNNNNNNNNNNNNNNNNNNNNNNNNNNNNNNNNNN---NNNNNNNNNNNNNNNNNNNNNNNNNNNNNNNNNNNNNNNNNNNNNNNNNNNNNNNNNNNNNNNNNNGCCTTTAATGGAATTAGACTCTATGGGCTGACTTTGAGAAATAATTTTAATAGCACAAATATAATGAAGACTTGCATTCAAGGTCTGGCTGGTTTAGAAGTCCATCAGTTAGTTCTGGGAGAATTTAGAAATGAAAGAAACATAGAAAATTTTGACAAATCTTCCTTGGAGGGACTGTGCAATTTGACCATTGGAGAATTCCATTTAGCATTCTTAGATGACTCCCCAGATAATACTATTGACTTATTTAATTGTTTAGCAAATGTTTCTGCAATTTCTCTGGTGAGTCTGTATTTA------------------------AATAATCTAGAAGGCCTTCCTAGGCAGGTCAGATGGCAATCTTTAGAATTAATTCACTGTAATTATAAACAC------TTCCCTTCATTGGCGATCTCTTCTCTCAAAAGGTTTGTTTTCACT------GCTAACAAAGGTGGGGACACTTTCACTGAAGTTGTTCTACCAAGCCTTGAATATCTAGATCTCAGTGGAAATGGCTTGAGCTTCAAGAGTTGCTGTGATCACACTGATTTGGGGACAAGCAAACTGAAATATTTAGATATGAGCTTCAATGGTGTCATTATTATGAGTTCAAACTTTATGGGCCTAGAAAGACTGGAATATCTGGATTTTCAGCATTCCACTTTGAAACATGTTAATGATTTTCCAGTATTCTTATCACTCAAAAACCTCCTTTACCTTGACATTTCTTACACTCACATTCGAGTTGTCTTCCTTGGCATCTTTGATGGATTGTTCAGTCTCCGTGTCTTGAAAATGGCTGGGAATTCTTTCCTCAACAACCTTCTTCCCAACATTTTCACAAATCTGACTGACTTGACCTTTCTGGACCTCACCCATTGTCAACTGGAAGGGGTGTCTCCAATGGCATTTGACTCACTCCTCCATCTTCAGTCACTAAATATGAGTCACAACCACCTCTTGGTTTTGGATACAGCTCCTTATAAACATCTCCAATCCCTCCAGGTTCTGGATTGCAGTTTTAACCGCATAGTGGCTTCAAAAGGGCAGGAATTG------------------CAGCATTTTCCTAGTAAATTAACTCTCTTAAATCTCACTCAGAATGAATTTGCTTGTACTTGTGAACACCAGGGTTTTCTGCAGTGGGTCAAGGACCAGAGACGACTCTTGGTGGAAGCTGAACAAATGATATGTGCAACACCTTCAGATATGCAGCACATGCCTGTGCTGAGCTTG---AATGCCACCTGTCAGGTGAGCAAGACCACAATTAGTGTATCTGTGCTCAGTGTGCTTGTGGTATCTGCAGTAGTAGTTTTGGTCTATAAGTTCTATTTCCACCTGATGCTTTTGGCTGGTTGCAAAAAGTATGGAAGAGGTGAAAGCACCTATGACGCTTTTGTTATCTACTCAAGCCAGGATGAAGACTGGGTGAGGAATGAGCTAGTAAGAAATTTAGAGGAAGGGGTACCCTCGTTTCAGCTCTGCCTTCATTATAGAGACTTTATTCCTGGGGTGGCCATTGCTGCCAACATCATTCAGGAAGGATTCCACAAGAGCCGGAAAGTTATTGTCGTGGTATCCCAGCACTTCATCCAGAGCCGTTGGTGTATCTTTGAGTATGAGATTGCTCAGACCTGGCAGTTCCTGAGCAGTCGTGCTGGCATTATCTTCATTGTCTTGCAGAAGTTGGAGAAGTCCCTACTTCAGCAGCAGGTGGAGTTGTATCGCCTTCTTAGCAGGAACACTTACCTGGAGTGGGAAGACAATGCCCTAGGGCGACACATCTTTTGGAGACGACTCAGGAAAGCCCTCCTGGATGGTAAACCATGGAGTCCAGAA
>G_gorilla_Gorilla_ENSGGOG00000024595_TLR4
ATGATGTCTGCCTCGCGCCTGGCTGGGACTCTGATCCCAGCCATGGCC---TTCCTCTCCTGCGTGAGACCAGAAAGCTGGGAGCCCTGCGTGGAGGTGGTTCCTAATATTACTTATCAATGCATGGAGCTGAATTTCTACAAAATCCCCGACAACCTCCCCTTCTCAACCAAGAACCTGGACCTGAGCTTTAATCCCCTGAGGCATTTAGGCAGCTATAGCTTCTTCAGTTTCCCAGAACTGCAGGTGCTGGATTTATCCAGGTGTGAAATCCAGACAATTGAAGATGGGGCATATCAGAGCCTAAGCCACCTCTCCACCTTAATATTGACAGGAAACCCCATCCAGAGTTTAGCCCTGGGAGCCTTTTCTGGACTATCAAGTTTACAGAAGCTGGTGGCTGTGGAGACAAATCTAGCATCTCTAGAGAACTTCCCCATTGGACATCTCAAAACTTTGAAAGAACTTAATGTGGCTCACAATCTTATTCAATCTTTCAAATTACCTGAGTATTTTTCTAATCTGACCAATCTAGAGTACTTGGACCTTTCCAGCAACAAGATTCAAAGTATTTATTGCACAGACTTGCGGGTTCTACAT---CAAATGCCCCTACTCAATCTCTCTTTAGACCTGTCCCTGAACCCTATGACCTTTATCCAACCAGGTGCATTTAAAGAAATTAGGCTTCATAAGCTGACTTTGAGAAATAATTTTGATAGTTTAAATGTAATGAAAACTTGTATTCAAGGTCTGGCTGGTTTAGAAGTCCGTCGTTTGGTTCTGGGAGAATTTAGAAATGAAGGAAACTTGGAAAAGTTTGACAAATCTGCTCTAGAGGGCCTGTGCAATTTGACCATTGAAGAATTCCGATTAGCATACTTAGACTACTACCTCGATGATATTATTGACTTATTTAATTGTTTGACAAATGTTTCTTCATTTTCCCTGGTGAGTGTGACTATT------------------------GAAAGGGTAAAAGACTTTTCTTATAATTTCGGATGGCAACATTTAGAATTAGTTAACTGTAAATTTGGACAG------TTTCCCACATTGAAACTCAAATCTCTCAAAAGGCTTACTTTCACT------TCCAACAAAGGTGGGAATGCTTTTTCGGAAGTTGATCTACCAAGCCTTGAGTTTCTAGATCTCAGTAGAAATGGCTTGAGTTTCAAAGGTTGCTGTTCTCAAAGTGATTTTGGGACAACCAGCCTAAAGTATTTAGATCTGAGCTTCAATGGTGTTATTACCATGAGTTCAAACTTCTTGGGCTTAGAACAACTAGAACATCTGGATTTCCAGCATTCCAATTTGAAACAAATGAGTGAGTTTTCAGTATTCCTATCACTCAGAAACCTCATTTACCTTGACATTTCTCATACTCACACCAGAGTTGCTTTCAATGGCATCTTCAATGGCTTGTCCAGTCTCGAAGTCTTGAAAATGGCTGGCAATTCTTTCCAGGAAAACTTCCTTCCAGATATCTTCACAGAGCTGAGAAACTTGACCTTCCTGGACCTCTCTCAGTGTCAACTGGAGCAGTTGTCTCCAACAGCATTTAACTCACTCTCCAGTCTTCAGGTACTAAATATGAGCCACAACAACTTCTTTTCATTGGATACGTTTCCTTATAAGTGTCTGAACTCCCTCCGGGTTCTTGATTACAGTCTCAATCACATAATGACTTCCAAAAAACAGGAACTA------------------CAGCATTTTCCAAGCAGTCTAGCTTTCTTAAATCTTACTCAGAATGACTTTGCTTGTACTTGTGAACACCAGAGTTTCCTGCAATGGATCAAGGACCAGAGGCAGCTCTTGGTGGAAGTTGAACGAATGGAATGTGCAACACCTTCAGATAAGCAGGGCATGCCTGTGCTGAGTTTG---AATATCACCTGTCAGATGAATAAGACCATCATTGGTGTGTCGGTCCTCAGTGTGCTTGTAGTATCTGTTGTAGCAGTTCTGGTCTATAAGTTCTATTTTCACCTGATGCTTCTTGCTGGCTGCATAAAGTATGGTAGAGGTGAAAACGTCTATGATGCCTTTGTTATCTACTCAAGCCAGGATGAGGACTGGGTAAGGAATGAGCTAGTAAAGAATTTAGAAGAAGGGGTGCCTCCATTTCAGCTCTGCCTTCACTACAGAGACTTTATTCCCGGTGTGGCCATTGCTGCCAACATCATCCATGAAGGTTTCCATAAAAGTCGAAAGGTGATTGTTGTGGTGTCCCAGCACTTCATCCAGAGCCGCTGGTGTATCTTTGAATATGAGATTGCTCAGACCTGGCAGTTTCTGAGCAGTCGTGCTGGTATCATCTTCATTGTCCTGCAGAAGGTGGAGAAGACCCTGCTTAGGCAGCAGGTGGAGCTGTACCGCCTTCTCAGCAGGAACACTTACCTGGAGTGGGAGGACAGTGTCCTGGGGCGGCACATCTTCTGGAGACGACTCAGAAAAGCCCTGCTGGATGGTAAATCATGGAATCCAGAA
>Homo_sapiens_Human_ENSG00000136869_TLR4
ATGATGTCTGCCTCGCGCCTGGCTGGGACTCTGATCCCAGCCATGGCC---TTCCTCTCCTGCGTGAGACCAGAAAGCTGGGAGCCCTGCGTGGAGGTGGTTCCTAATATTACTTATCAATGCATGGAGCTGAATTTCTACAAAATCCCCGACAACCTCCCCTTCTCAACCAAGAACCTGGACCTGAGCTTTAATCCCCTGAGGCATTTAGGCAGCTATAGCTTCTTCAGTTTCCCAGAACTGCAGGTGCTGGATTTATCCAGGTGTGAAATCCAGACAATTGAAGATGGGGCATATCAGAGCCTAAGCCACCTCTCTACCTTAATATTGACAGGAAACCCCATCCAGAGTTTAGCCCTGGGAGCCTTTTCTGGACTATCAAGTTTACAGAAGCTGGTGGCTGTGGAGACAAATCTAGCATCTCTAGAGAACTTCCCCATTGGACATCTCAAAACTTTGAAAGAACTTAATGTGGCTCACAATCTTATCCAATCTTTCAAATTACCTGAGTATTTTTCTAATCTGACCAATCTAGAGCACTTGGACCTTTCCAGCAACAAGATTCAAAGTATTTATTGCACAGACTTGCGGGTTCTACAT---CAAATGCCCCTACTCAATCTCTCTTTAGACCTGTCCCTGAACCCTATGAACTTTATCCAACCAGGTGCATTTAAAGAAATTAGGCTTCATAAGCTGACTTTAAGAAATAATTTTGATAGTTTAAATGTAATGAAAACTTGTATTCAAGGTCTGGCTGGTTTAGAAGTCCATCGTTTGGTTCTGGGAGAATTTAGAAATGAAGGAAACTTGGAAAAGTTTGACAAATCTGCTCTAGAGGGCCTGTGCAATTTGACCATTGAAGAATTCCGATTAGCATACTTAGACTACTACCTCGATGATATTATTGACTTATTTAATTGTTTGACAAATGTTTCTTCATTTTCCCTGGTGAGTGTGACTATT------------------------GAAAGGGTAAAAGACTTTTCTTATAATTTCGGATGGCAACATTTAGAATTAGTTAACTGTAAATTTGGACAG------TTTCCCACATTGAAACTCAAATCTCTCAAAAGGCTTACTTTCACT------TCCAACAAAGGTGGGAATGCTTTTTCAGAAGTTGATCTACCAAGCCTTGAGTTTCTAGATCTCAGTAGAAATGGCTTGAGTTTCAAAGGTTGCTGTTCTCAAAGTGATTTTGGGACAACCAGCCTAAAGTATTTAGATCTGAGCTTCAATGGTGTTATTACCATGAGTTCAAACTTCTTGGGCTTAGAACAACTAGAACATCTGGATTTCCAGCATTCCAATTTGAAACAAATGAGTGAGTTTTCAGTATTCCTATCACTCAGAAACCTCATTTACCTTGACATTTCTCATACTCACACCAGAGTTGCTTTCAATGGCATCTTCAATGGCTTGTCCAGTCTCGAAGTCTTGAAAATGGCTGGCAATTCTTTCCAGGAAAACTTCCTTCCAGATATCTTCACAGAGCTGAGAAACTTGACCTTCCTGGACCTCTCTCAGTGTCAACTGGAGCAGTTGTCTCCAACAGCATTTAACTCACTCTCCAGTCTTCAGGTACTAAATATGAGCCACAACAACTTCTTTTCATTGGATACGTTTCCTTATAAGTGTCTGAACTCCCTCCAGGTTCTTGATTACAGTCTCAATCACATAATGACTTCCAAAAAACAGGAACTA------------------CAGCATTTTCCAAGTAGTCTAGCTTTCTTAAATCTTACTCAGAATGACTTTGCTTGTACTTGTGAACACCAGAGTTTCCTGCAATGGATCAAGGACCAGAGGCAGCTCTTGGTGGAAGTTGAACGAATGGAATGTGCAACACCTTCAGATAAGCAGGGCATGCCTGTGCTGAGTTTG---AATATCACCTGTCAGATGAATAAGACCATCATTGGTGTGTCGGTCCTCAGTGTGCTTGTAGTATCTGTTGTAGCAGTTCTGGTCTATAAGTTCTATTTTCACCTGATGCTTCTTGCTGGCTGCATAAAGTATGGTAGAGGTGAAAACATCTATGATGCCTTTGTTATCTACTCAAGCCAGGATGAGGACTGGGTAAGGAATGAGCTAGTAAAGAATTTAGAAGAAGGGGTGCCTCCATTTCAGCTCTGCCTTCACTACAGAGACTTTATTCCCGGTGTGGCCATTGCTGCCAACATCATCCATGAAGGTTTCCATAAAAGCCGAAAGGTGATTGTTGTGGTGTCCCAGCACTTCATCCAGAGCCGCTGGTGTATCTTTGAATATGAGATTGCTCAGACCTGGCAGTTTCTGAGCAGTCGTGCTGGTATCATCTTCATTGTCCTGCAGAAGGTGGAGAAGACCCTGCTCAGGCAGCAGGTGGAGCTGTACCGCCTTCTCAGCAGGAACACTTACCTGGAGTGGGAGGACAGTGTCCTGGGGCGGCACATCTTCTGGAGACGACTCAGAAAAGCCCTGCTGGATGGTAAATCATGGAATCCAGAA
>Pan_paniscus_PygmyChimp_AB445640_TLR4
ATGATGTCTGCCTCGCGCCTGGCTGGGACTCTGATCCCAGCCATGGCC---TTCCTCTCCTGCGTGAGACCAGAAAGCTGGGAGCCCTGCGTGGAGGTGGTTCCTAATATTACTTATCAATGCATGGAGCTGAATTTCTACAAAATCCCCGACAACCTCCCCTTCTCAACCAAGAACCTGGACCTGAGCTTTAATCCCCTGAGGCATTTAGGCAGCTATAGCTTCTTCAGTTTCCCAGAACTGCAGGTGCTGGATTTATCCAGGTGTGAAATCCAGACAATTGAAGATGGGGCATATCAGAGCCTAAGCCACCTCTCCACCTTAATATTGACAGGAAACCCCATCCAGAGTTTAGCCCTGGGAGCCTTTTCTGGACTATCAAGTTTACAGAAGCTGGTGGCTGTGGAGACAAATCTAGCATCTCTAGAGAACTTCCCCATTGGACATCTCAAAACTTTGAAAGAACTTAATGTGGCTCACAATCTTATCCAATCTTTCAAATTACCTGAGTATTTTTCTAATCTGACCAATCTAGAGCACTTGGACCTTTCCAGCAACAAGATTCAAAGTATTTATTGCACAGACTTGCGGGTTCTACAT---CAAATGCCCCTACTCAATCTCTCTTTAGACCTGTCCCTGAACCCTATGAACTTTATCCAACCAGGTGCATTTAAAGAAATTAGGCTTCATAAGCTGACTTTGAGAAATAATTTTGATAGTTTAAATGTAATGAAAACTTGTATTCAAGGTCTGGCTGGTTTAGAAGTCCATCGTTTGGTTCTGGGAGAATTTAGAAATGAAGAAAACTTGGAAAAGTTTGACAAATCTGCTCTAGAGGGCCTGTGCAATTTGACCATTGAAGAATTCCGATTAGCATACTTAGACTACTACCTCGATGATATTATTGACTTATTTAATTGTTTGACAAATGTTTCTTCATTTTCCCTGGTGAGTGTGACTATT------------------------AAAAGCGTAAAAGACTTTTCTTATAATTTCGGATGGCAACATTTAGAATTAGTTAAGTGTAAATTTGGACAG------TTTCCCACATTGAAACTCAAATCTCTCAAAAGGCTTACTTTCACT------TCCAACAAAGGTGGGAATGCTTTTTCAGAAGTTGATCTACCAAGCCTTGAGTTTCTAGATCTCAGTAGAAATGGCTTGAGTTTCAAAGGTTGCTGTTCTCAAAGTGATTTTGGGACAACCAGCCTAAAGTATTTAGATCTGAGCTTCAATGGTGTTATTACCATGAGTTCAAACTTCTTGGGCTTAGAACAACTAGAACATCTGGATTTCCAGCATTCCAATTTGAAACAAATGAGTGAGTTTTCAGTATTCCTATCACTCAGAAACCTCATTTACCTTGACATTTCTCATACTCACACCAGAGTTGCTTTCAATGGCATCTTCAATGGCTTGTCCAGTCTCGAAGTCTTGAAAATGGCTGGCAATTCTTTCCAGGAAAACTTCCTTCCAGATATCTTCACAGAGCTGAGAAACTTGACCTTCCTGGACCTCTCTCAGTGTCAACTGGAGCAGTTGTCTCCAACAGCATTTAACTCACTCTCCAGTCTTCAGGTACTAAATATGAGCCACAACAACTTCTTTTCATTGGATACGTTTCCTTATAAGTGTCTGAACTCCCTCCAGGTTCTTGATTACAGTCTCAATCACATAATGACTTCCAAAAAACAGGAACTA------------------CAGCATTTTCCAAGTAGTCTAGCTTTCTTAAATCTTACTCAGAATGACTTTGCTTGTACTTGTGAACACCAAAGTTTCCTGCAATGGATCAAGGACCAGAGGCAGCTCTTGGTGGAAGTTGAACGAATGGAATGTGCAACACCTTCAGATAAGCAGGGCATGCCTGTGCTGAGTTTG---AATATCACCTGTCAGATGAATAAGACCATCATTGGTGTGTCGGTCCTCAGTGTGCTTGTAGTATCTGTTGTAGCAGTTCTGGTCTATAAGTTCTATTTTCACCTGATGCTTCTTGCTGGCTGCATAAAGTATGGTAGAGGTGAAAACATCTATGATGCCTTTGTTATCTACTCAAGCCAGGATGAGGACTGGGTAAGGAATGAGCTAGTAAAGAATTTAGAAGAAGGGGTGCCTCCATTTCAGCTCTGCCTTCACTACAGAGACTTTATTCCCGGTGTGGCCATTGCTGCCAACATCATCCATGAAGGTTTCCATAAAAGCCGAAAGGTGATTGTTGTGGTGTCCCAGCACTTCATCCAGAGCCGCTGGTGTATCTTTGAATATGAGATTGCTCAGACGTGGCAGTTTCTGAGCAGTCGTGCTGGTATCATCTTCATTGTCCTGCAGAAGGTGGAGAAGACCCTGCTCAGGCGGCAGGTGGAGCTGTACCGCCTTCTCAGCAGGAACACTTACCTGGAGTGGGAGGACAGTGTCCTGGGGCGGCACATCTTCTGGAGACGACTCAGAAAAGCCCTGCTGGATGGTAAATCATGGAATCCAGAA
>Pan_troglodytes_Chimp_ENSPTRG00000021299_TLR4
ATGATGTCTGCCTCGCGCCTGGCTGGGACTCTGATCCCAGCCATGGCC---TTCCTCTCCTGCGTGAGACCAGAAAGCTGGGAGCCCTGCGTGGAGGTGGTTCCTAATATTACTTATCAATGCATGGAGCTGAATTTCTACAAAATCCCCGACAACCTCCCCTTCTCAACCAAGAACCTGGACCTGAGCTTTAATCCCCTGAGGCATTTAGGCAGCTATAGCTTCTTCAGTTTCCCAGAACTGCAGGTGCTGGATTTATCCAGGTGTGAAATCCAGACAATTGAAGATGGGGCATATCAGAGCCTAAGCCACCTCTCCACCTTAATATTGACAGGAAACCCCATCCAGAGTTTAGCCCTGGGAGCCTTTTCTGGACTATCAAGTTTACAGAAGCTGGTGGCTGTGGAGACAAATCTAGCATCTCTAGAGAACTTCCCCATTGGACATCTCAAAACTTTGAAAGAACTTAATGTGGCTCACAATCTTATCCAATCTTTCAAATTACCTGAGTATTTTTCTAATCTGACCAATCTAGAGCACTTGGACCTTTCCAGCAACAAGATTCAAAGTATTTATTGCACAGACTTGCGGGTTCTACAT---CAAATGCCCCTACTCAATCTCTCTTTAGACCTGTCCCTGAACCCTATGAACTTTATCCAACCAGGTGCATTTAAAGAAATTAGGCTTCATAAGCTGACTTTGAGAAATAATTTTGATAGTTTAAATGTAATGAAAACTTGTATTCAAGGTCTGGCTGGTTTAGAAGTCCATCGTTTGGTTCTGGGAGAATTTAGAAATGAAGGAAACTTGGAAAAGTTTGACAAATCTGCTCTAGAGGGCCTGTGCAATTTGACCATGGAAGAATTCCGATTAGCATACTTAGACTACTACCTCGATGATATTATTGACTTATTTAATTGTTTGACAAATGTTTCTTCATTTTCCCTGGTGAGTGTGACTATT------------------------AAAAGCGTAAAAGACTTTTCTTATAATTTCGGATGGCAACATTTAGAATTAGTTAACTGTAAATTTGGACAG------TTTCCCACATTGAAACTCAAATCTCTCAAAAGGCTTACTTTCACT------TCCAACAAAGGTGGGAATGCTTTTTCAGAAGTTGATCTACCAAGCCTTGAGTTTCTAGATCTCAGTAGAAATGGCTTGAGTTTCAAAGGTTGCTGTTCTCAAAGTGATTTTGGGACAACCAGCCTAAAGTATTTAGATCTGAGCTTCAATGGTGTTATTACCATGAGTTCAAACTTCTTGGGCTTAGAACAACTAGAACATCTGGATTTCCAGCATTCCAATTTGAAACAAATGAGTGAGTTTTCAGTATTCCTATCACTCAGAAACCTCATTTACCTTGACATTTCTCATACTCACACCAGAGTTGCTTTCAATGGCATCTTCAATGGCTTGTCCAGTCTCGAAGTCTTGAAAATGGCTGGCAATTCTTTCCAGGAAAACTTCCTTCCAGATATCTTCACAGAGCTGAGAAACTTGACCTTCCTGGACCTCTCTCAGTGTCAACTGGAGCAGTTGTCTCCAACAGCATTTAACTCACTCTCCAGTCTTCAGGTACTAAATATGAGCCACAACAACTTCTTTTCATTGGATACGTTTCCTTATAAGTGTCTGAACTCCCTCCAGGTTCTTGATTACAGTCTCAATCACATAATGACTTCCAAAAAACAGGAACTA------------------CAGCATTTTCCAAGTAGTCTAGCTTTCTTAAATCTTACTCAGAATGACTTTGCTTGTACTTGTGAACACCAAAGTTTCCTGCAATGGATCAAGGACCAGAGGCAGCTCTTGGTGGAAGTTGAACGAATGGAATGTGCAACACCTTCAGATAAGCAGGGCATGCCTGTGCTGAGTTTG---AATATCACCTGTCAGATGAATAAGACCATCATTGGTGTGTCGGTCCTCAGTGTGCTTGTAGTATCTGTTGTAGCAGTTCTGGTCTATAAGTTCTATTTTCACCTGATGCTTCTTGCTGGCTGCATAAAGTATGGTAGAGGTGAAAACATCTATGATGCCTTTGTTATCTACTCAAGCCAGGATGAGGACTGGGTAAGGAATGAGCTAGTAAAGAATTTAGAAGAAGGGGTGCCTCCATTTCAGCTCTGCCTTCACTACAGAGACTTTATTCCCGGTGTGGCCATTGCTGCCAACATCATCCATGAAGGTTTCCATAAAAGCCGAAAGGTGATTGTTGTGGTGTCCCAGCACTTCATCCAGAGCCGCTGGTGTATCTTTGAATATGAGATTGCTCAGACCTGGCAGTTTCTGAGCAGTCGTGCTGGTATCATCTTCATTGTCCTGCAGAAGGTGGAGAAGACCCTGCTCAGGCGGCAGGTGGAGCTGTACCGCCTTCTCAGCAGGAACACTTACCTGGAGTGGGAGGACAGTGTCCTGGGGCGGCACATCTTCTGGAGACGACTCAGAAAAGCCCTGCTGGATGGTAAATCATGGAATCCAGAA
>Nomascus_leucogenys_Gibbon_ENSNLEG00000016925_TLR4
ATGATGTCTGCCTCGCGCCTGGCTGGGACTCTGATCCCAGCCATGGCC---TTCCTCTCCTGCGTGAGACCAGAAAGCTGGGATCCCTGCGTGGAGGTGGTTCCTAACATTACTTATCAATGCATGGAGCTGAATTTCTACAAAATCCCCGACAACCTCCCCTTCTCAACCAAGAACCTGGACCTGAGCTTTAATCCCCTGAGGCATTTAGGCAGCTATAGCTTCTTCAGTTTCCCAGAACTGCAGGTGCTGGATTTATCCAGGTGTGAAATCCAGACAATTGAAGATGGGGCATATCAGAGCCTAAGCCTCCTCTCCACCTTAATATTGACAGGAAACCCCATCCAGAGTTTAGCTCTGGGAGCCTTTTCTGGACTATCAAGTTTACAGAAGCTAGTGGCTGTGGAGACAAATCTAGCATCTCTAGAGAACTTCCCCATTGGACATCTCAAAACTTTGAAAGAACTTAATGTGGCTCACAATCTTATCCAATCTTTCAAATTACCTGAGTATTTTTCTAATCTGACCAATCTAGAGCACTTGGACCTTTCCAGCAACAAGATTCAAAGTATTTATTGCAAAGACTTGCAGGTTCTACAT---CAAATGCCCCTACTCAATCTCTCTTTAGACCTGTCCCTGAACCCTATGAACTTTATCCAACCAGGTGCATTTAAAGAAATTAGCCTTCATAAGCTGACTTTAAGAAATAATTTTGATAGTTTAAATGTAATGAAAACTTGTATTCAAGGTCTGGCTGGTTTAGAAGTCCATCGTTTGGTTCTGGGAGAATTTAGAAATGAAGGAAACTTGGAAGAGTTTGACAAATCTGCTCTAGAGGGCCTGTGCAATTTGACCATTGAAGAATTCCGATTAGCATACTTAGACCACTACCTCGATGATATTATTGACTTATTTAATTGTTTGGCAAATGTTTCTTCATTTTCCCTGGTGAGTGTGACTATT------------------------AAAAGGGTAGAAGACTTTTCTTATAATTTCGGATGGCAACATTTAGAATTAGTTAACTGTAAATTTGGACAG------TTTCCCACATTGAACCTCAAATCTCTCAAAAGGCTTACTTTCACT------GCCAACAGAGGTGGGAATGCTTTTTCAGAAGTTGATCTACCAAGCCTTGAGTTTCTAGATCTCAGTAGAAATGGCTTGAGTTTCAAAGGTTGCTGTTCTCAAAGTGATTTTGGGACAAACAGCCTAAAGTATTTAGATCTGAGCTTCAATGATGTTATTACCATGAGTTCAAACTTCTTGGGCTTAGAACAGCTAGAACATCTGGATTTGCAGCATTCCAATTTGAAACAAATGAGTGAGTTTTCAGTATTCCTATCACTCAGAAACCTCATTTACCTTGACATTTCTCATACTCACACCAGAGTTGCTTTCAATGGCATCTTCAATGGCTTGTCCAATCTCGAAGTCTTGAAAATGGCTGGCAATTCTTTCCAGGAAAACTTCCTTCCAGATATCTTCACAGAGCTGAGAAACTTGACCTTCCTGGACCTCTCTCAGTGTCAACTGGAGCAATTGTCTCCAACAGCATTTAACTCACTCTCCAGTCTTCAGGTACTAAATATGAGCCACAACAACTTCTTTTCATTGGATACATTTCCTTATGAGTGTCTGAACTCCCTCCAGGTTCTTGATTACAGTCTCAATCACATAATGACTTCCAAAAAACAGGAACTA------------------CAGCATTTTCCAAGTAGTCTAGCCTTCTTAAATCTTACTCAGAATGGCTTTGCTTGTACTTGTGAACACGAGAGTTTCCTGCAGTGGATCAAGGACCAGAGGCAGCTCTTGGTGGAAGTTGAACGAATGGAATGTGCAACACCTTCAGATAAGCAGGGCATGCCTGTGCTGAGTTTG---AATATCACCTGTCAGATGAATAAGACCATCATTGGTGTGTCAGTCCTCAGTGTGCTTGTAGTATCTGTTGTAGCAGTTCTGGTCTATAAGTTCTATTTTCACCTGATGCTTCTTGCTGGCTGCATAAAGTATGGTAGAGGTGAAAACACCTATGATGCCTTTGTTATCTACTCAAGCCAGGATGAGGACTGGGTAAGGAATGAGCTAGTAAAGAATTTAGAAGAAGGGGTGCCTCCCTTTCAGCTCTGCCTTCACTACAGAGACTTTATTCCCGGTGTGGCCATTGCTGCCAACATCATCCATGAAGGTTTCCATAAAAGCCGAAAGGTGATTGTTGTGGTGTCCCAGCACTTCATCCAGAGCCGCTGGTGTATCTTTGAGTATGAGATTGCTCAGACCTGGCAGTTTCTGAGCAGTCGTGCTGGGATCATCTTCATTGTCCTGCAGAAGGTGGAGAAGACCCTGCTCAGGCAGCAGGTGGAGCTGTACCGCCTTCTCAGCAGGAACACTTACCTGGAGTGGGAGGATAGTGTCCTGGGGCGGCACATCTTCTGGAGACGACTCAGAAAAGCCCTGCTGGATGGTAAATCATGGAATCCAGAA
>Pongo_abelii_Orangutan_ENSPPYG00000019548_TLR4
ATGATGTCTGCCTCGCGCCTGGCTGGGACTCTGATCCCAGCCATGGCC---TTCCTCTCCTGCGTGAGACCGGAAAGCTGGGAGCCCTGCGTAGAGGTGGTTCCTAACATTACTTATCAATGCATGGAGCTGAATTTCTACAAAATCCCCGACAACCTCCCCTTCTCAACCAAGAACCTGGACCTGAGCTTTAATCCCCTGAGGCATTTAGGCAGCTATAGCTTCTTCAGTTTCCCAGAACTGCAGGTGCTGGATTTATCCAGGTGTGAAATCCAGACAATTGAAGATGGGGCATATCAGAGCCTAAGCCACCTCTCCACCTTAATATTGACAGGAAACCCCATCCAGAATTTAGCCCTGGGAGCCTTTTCTGGACTGTCAAGTTTACAGAAGCTGGTGGCTGTGGAGACAAATCTGGCATCTCTAGAGAACTTCCCCATTGGACATCTCAAAACTTTGAAAGAACTTAATGTGGCTCACAATCTTATCCAGTCTTTCAAATTACCTGAGTATTTTTCCAATCTGACCAATCTAGAGCACTTGGACCTTTCCAGCAACAAGATTCAAAGTATTTATTGCAAAGACTTGCAGGTTCTACAT---CAAATGCCGCTACTCAATCTCTCTTTAGACCTGTCCCTGAACGCTATGAACTTTATCCAACCAGGTGCATTTAAAGAAATTAGGCTTCATAAGCTGACTTTGAGAAATAGTTTTGATAGTTTAAATGTAATGAAAACTTGTATTCAAGGTCTGGCTGGTTTAGAAGTCCATCATTTGGTTCTGGGAGAATTTAGAAATGAAAAAAACTTGGAAAAGTTTGACACATCTGCTCTAGAGGGCCTGTGCAATTTGACCATTGAAGAATTCCGATTAGCATACTTAGACTACTACCTCGATGATATTATTGACTTATTTAATTGTTTGGCAAATGTTTCTTCATTTTCCCTGGTGAGTGTGACTATT------------------------AAAAGTGTAAAAGACTTTTCTTATAATTTCGGATGGCAACATTTAGAATTAGTTAACTGTAAATTTGGACAG------TTTCCCACATTGGAACTCAAATCTCTCAAAAGGCTTACTTTCACT------GCCAACAAAGGTGGGAATGCTTTTTCAGAAGTTGATCTACCAAGCCTTGAGTTTCTAGATCTCAGTAGAAATGGCTTGAGTTTCAAAGGTTGCTGTTCTCAAAGTGATTTTGGGACAACCAGCCTAAAGTATTTAGATCTGAGCTTCAATGATGTTATTACCATGGGTTCAAACTTCTTGGGCTTAGAACAACTAGAACATCTGGATTTCCAGCATTCCAATTTGAAACAAATGAGTGAGTTTTCAGTATTCCTATCACTCAGAAACCTCATTTACCTTGACATTTCTCATACTCACACCAGAGTTGCTTTCAATGGCATCTTCAATGGCTTGTCCAGTCTCAAAGTCTTGAAAATGGCTGGCAATTCTTTCCAGGAAAACTTCCTTCCAGATATCTTCACAGAGCTGAGAAACTTGACCTTCCTGGACCTCTCTCAGTGTCAACTGGAGCAGTTGTCTCCAACAGCATTTAACTCACTCTCTAGTCTTCAGGTACTAAATATGAGCCACAACAACTTCTTTTCATTGGATACGTTTCCTTATAAGTGTCTGAACTCCCTCCAGGTTCTTGATTACAGTCTCAATCACATAATGACTTCCAAAAAACAGGAACTA------------------CAGCATTTTCCAAGTAGTCTAGCTTTCTTAAATCTTACTCAGAATGACTTTGCTTGTACTTGTGAACACCAGAGTTTCCTGCAGTGGATCAAGGACCAGAGGCAGCTCTTGGTGGAAGTTGAACGAATGGAATGTGCAACACCTTCAGATAAGCAGGGCATGCCTGTGCTGAGTTTG---AATATCACCTGTCAGATGAATAAGACCATCATTGGTGTGTCAGTCTTCAGTGTGCTTGTAGTATCTGTTGTAGCAGTTCTGGTCTATAAGTTCTATTTTCACCTGATGCTTCTTGCTGGCTGTATAAAGTATGGTAGAGGTGAAAACACGTATGATGCCTTTGTTATCTACTCAAGCCAGGATGAGGACTGGGTAAGGAATGAGCTAGTAAAGAATTTAGAAGAAGGGGTACCTACCTTTCAGCTCTGCCTTCACTACAGAGACTTTATTCCCGGTGTGGCCATTGCTGCCAACATCATCCATGAAGGTTTCCATAAAAGCCGAAAGGTGATTGTTGTGGTGTCCCAGCACTTCATCCAGAGCCGCTGGTGTATCTTTGAATATGAGATTGCTCAGACCTGGCAGTTTCTGAGCAGTCGTGCTGGTATCATCTTCATTGTCCTGCAGAAGGTGGAAAAGACCCTGCTCAGGCAGCAGGTGGAACTGTACCGCCTTCTCAGCAGGAACNNNNNNNNNNNNNNNNNNNNNNNNNNNNNNNNNNNN------------------------------------------------------------
>Macaca_mulatta_RhesusMacaque_ENSMMUG00000009112_TLR4
ATG---------------------------------------------------------------------------------------------------------------------------GAGCTGAAGTTCTACAAAATCCCCGACAACATCCCCTTCTCAACCAAGAACCTGGACCTGAGCTTTAATCCCCTGAGGCATTTAGGCAGCTATAGCTTCCTCCGTTTTCCAGAACTGCAGGTGCTGGATTTATCCAGGTGTGAAATCCAGACAATTGAAGATGGGGCATATCAGAGCCTAAGCCACCTCTCCACTTTAATATTGACAGGAAACCCCATCCAGAGTTTAGCCCTGGGAGCCTTTTCTGGACTATCAAGTTTACAGAAGCTGGTGGCTGTGGAGACAAATCTAGCATCTCTAGAGAACTTCCCCATTGGACATCTCAAAACTTTGAAAGAACTTAATGTGGCTCACAATCTTATCCAGTCTTTCAAATTACCTGAGTATTTTTCTAATCTGACCAATCTAGAGCACTTGGACCTTTCCAGTAACAAGATTCAAAATATTTATTGCAAAGACTTGCAGGTTCTACAT---CAAATGCCCCTATCCAATCTCTCTTTAGACCTGTCCCTGAACCCTATAAACTTTATCCAACCAGGTGCATTTAAAGAAATTAGGCTTCATAAGCTGACTTTGAGAAGTAATTTTGATGATTTAAATGTAATGAAAACTTGTATTCAAGGTCTGGCTGGTTTAGAAGTCCATCGTTTGGTTCTGGGAGAATTTAGAAATGAAAGAAACTTGGAAGAGTTTGACAAATCTTCTCTGGAGGGATTGTGCAATTTGACCATTGAAGAATTCCGATTAACATACTTAGACTACTACCTCGATAATATTATTGACTTATTTAATTGTTTGGCAAATGTTTCTTCATTTTCCCTGGTGAGTGTGAGTATT------------------------AAAAGGGTAGAAGACTTTTCTTATAATTTCAGATGGCAACATTTAGAATTAGTTAACTGTAAATTTGAACAG------TTTCCCACATTGGAACTCGAATCTCTCAAAAGGCTTACTTTCACT------GCCAACAAAGGTGGGAATGCTTTTTCAGAAGTTGATCTACCAAGCCTTGAGTTTCTAGATCTCAGTAGAAATGGCTTGAGTTTCAAAGGTTGCTGTTCTCAAAGTGATTTTGGGACAACCAGCCTAAAGTATTTAGATCTGAGCTTCAATGATGTTATTACCATGAGTTCAAACTTCTTGGGCTTAGAAAAACTAGAACATCTGGATTTCCAGCATTCCAATTTGAAACAGATGAGTCAATTTTCAGTATTCCTATCACTCAGAAACCTCATTTACCTTGACATTTCTCATACTCACACCAGAGTTGCTTTCAATGGCATCTTCGATGGCTTGCTCAGTCTCAAAGTCTTAAAAATGGCTGGCAATTCTTTCCAGGAAAACTTCCTTCCAGATATCTTCACAGATCTGAAAAACTTGACCTTCCTGGACCTCTCTCAGTGTCAATTGGAGCAGTTGTCTCCAACAGCATTTGACACACTCAACAAGCTTCAGGTACTAAATATGAGCCACAACAACTTCTTTTCATTGGATACGTTTCCTTATAAGTGTCTGCCCTCCCTCCAGGTTCTCGATTACAGTCTCAATCACATAATGACTTCCAACAACCAGGAACTA------------------CAGCATTTTCCAAGTAGTCTAGCTTTCTTAAATCTTACTCAGAATGACTTTGCTTGTACTTGTGAACACCAGAGTTTCCTGCAGTGGATCAAGGACCAGAGGCAGCTCTTGGTGGAAGCTGAACGAATGGAATGTGCAACACCTTCAGATAAACAGGGCATGCCGGTGCTGAGTTTG---AATATTACCTGTCAGATGAATAAGACCATCATTGGTGTGTCTGTGTTCAGTGTGCTTGTGGTATCTGTTGTAGCAGTTCTGGTCTATAAGTTCTATTTTCACCTGATGCTTCTTGCTGGCTGCATAAACTATGGTAGAGGTGAAAACATCTATGATGCCTTTGTTATCTACTCAAGCCAGGATGAGGACTGGGTAAGGAATGAACTAGTAAAGAATTTAGAAGAAGGGGTGCCTCCCTTTCAGCTCTGCCTTCACTACAGAGACTTTATTCCCGGTGTGGCCATTGCTGCAAACATCATCCATGAAGGTTTCCATAAAAGCCGAAAGGTGATTGTTGTGGTGTCCCAGCACTTCATCCAGAGCCGCTGGTGTATCTTTGAATATGAGATTGCTCAGACCTGGCAGTTTCTGAGCAGTCGTGCAGGCATAATCTTCATTGTCCTGCAGAAGGTGGAGAAGACCCTGCTCAGGCAGCAGGTGGAGCTGTACCGCCTTCTCAGCAGGAACACTTACCTGGAGTGGGAGGACAGTGTCCTGGGGCAGCACATCTTCTGGAGACGACTCAGAAAAGCCCTGTTGGATGGCAGATCGTGGAATCCAGAA
>Papio_anubis_Baboon_AH008378_TLR4
---------------------------------------------------------------------------------------------------------------------------------------------------------------------------------------------------------------------------------------------------------------------AGGTGTGAAATCCAGACAATTGAAGATGGGGCATATCAGAGCCTAAGCCACCTCTCCACCTTAATATTGACAGGAAACCCCATCCAGAGTTTAGCCCTGGGAGCCTTTTCTGGACTATCAAGTTTACAGAAGCTGGTGGCTGTGGAGACAAATCTAGCATCTCTAGAGAACTTCCCCATTGGACATCTCAAAACTTTGAAAGAACTTAATGTGGCTCACAATCTTATCCAGTCTTTCAAATTACCTGAGTATTTTTCTAATCTGACCAATCTAGAGCACTTGGACCTTTCCAGTAACAAGATTCAAAATATTTATTGCAAAGACTTGCAGGTTCTACAT---CAAATGCCCCTACCCAATCTCTCTTTAGACCTGTCCCTGAACCCTATAAACTTTATCCAACCAGGTGCATTTAAAGAAATTAGGCTTCATAAGCTGACTTTGAGAAGTAATTTTGATGATTTAAATGTAATGAAAACTTGTATTCAAGGTCTGGCTGGTTTAGAAGTCCATCGTTTGGTTCTGGGAGAATTTAGAAATGAAAGAAACTTGGAAGAGTTTGACAAATCTGCTCTGGAGGGATTGTGCAATTTGACCATTGAAGAATTCCGATTAACATACTTAGACTACTACCTCGATAATATTATTGACTTATTTAATTGTTTGGCAAATGCTTCTTCATTTTCCCTGGTGAGTGTGAATATT------------------------AAAAGGGTAGAAGACTTTTCTTATAATTTCAGATGGCAACATTTAGAATTAGTTAACTGTAAATTTGAACAG------TTTCCCACATTGGAACTCGAATCTCTCAAAAGGCTTACTTTCACT------GCCAACAAAGGTGGGAATGCCTTTTCAGAAGTTGATCTACCAAGCCTTGAGTTTCTAGATCTCAGTAGAAATGGCTTGAGTTTCAAAGGTTGCTGTTCTCAAAGTGATTTTGGGACAACCAGCCTAAAGTATTTAGATCTGAGCTTCAATGATGTTATTACCATGGGTTCAAACTTCTTGGGCTTAGAACAACTAGAACATCTGGATTTCCAGCATTCCAATTTGAAACAGATGAGTCAATTTTCAGTATTCCTATCACTCAGAAACCTCATTTACCTTGACATTTCTCATACTCACACCACAGTTGCTTTCAATGGCATTTTCGATGGCTTGCTCAGTCTCAAAGTCTTAAAAATGGCTGGCAATTCTTTCCAGGAAAACTTCCTTCCAGATATCTTCACAGATCTGAAAAACTTGACCTTCCTGGACCTCTCTCAGTGTCAACTGGAGCAGTTGTCTCCAACAGCATTTGACACACTCAACAAGCTTCAGGTACTAAATATGAGCCACAACAACTTCTTTTCATTGGATGTGTTTCCTTATAAGTGTCTGCCCTCCCTCCAGGTTCTCGATTACAGTCTCAATCACATAATGACTTCCAAAAACCAGGAACCT------------------CAGCATTTTCCAAGTAGTCTAGCTTTCTTAAATCTTACTCAGAATGACTTTGCTTGTACTTGTGAACACCAGAGTTTCCTGCAGTGGATCAAGGACCAGAGGCAGCTCTTGGTGGAAGCTGAACGAATGGAATGTGCAACACCTTCAGATAAACAGGGCATGCCTGTGCTGAGTGTG---AATATTACCTGTCAGATGAATAAGACCATCATTGGTGTGTCTGTGTTCAGTGTGCTTGTGGTATCTGTTGTAGCAGTTCTGGTCTATAAGTTCTATTTTCACCTGATGCTTCTTGCTGGCTGCATAAAGTATGGTAGAGGTGAAAACATCTATGATGCCTTTGTTATCTACTCAAGCCAGGATGAGGACTGGGTAAGGAATGAGCTAGTAAAGAATTTAGAAGAAGGGGTGCCTCCCTTTCAGCTCTGCCTTCACTACAGAGACTTTATTCCCGGTGTGGCCATTGCTGCAAACATCATCCATGAAGGTTTCCATAAAAGCCGAAAGGTGATTGTTGTGGTGTCCCAGCACTTCATCCAGAGCCGCTGGTGTATCTTTGAATATGAGATTGCTCAGACCTGGCAGTTTCTGAGCAGTCGTGCAGGCATAATCTTCATTGTCCTGCAGAAGGTGGAGAAGACCCTGCTCAGGCAGCAGGTGGAGCTGTACCGCCTTCTCAGCAGGAACACTTACCTGGAGTGGGAGGACAGTGTCCTAGGGCAGCACATCTTCTGGAGACGACTCAGAAAAGCCCTGTTGGATGGCAGATCGTGGAATCCAGAA
>Callithrix_jacchus_Marmoset_ENSCJAG00000020384_TLR4
ATGATGCCTGCTTCATGCCTGGCTGGGATTCTGATCCCAGCCATGGCA---TTCCTCTCCTGCGTGAGACCAGAAAGCTGGGAGCCCTGCGTGGAGGTGGTTCCAAACATTACTTATCAATGCATGGAACTGAATTTCTACAAAATCCCTGACAACATCCCCTTCTCAACCAAGAACCTGGACCTGAGCTTTAACCCCCTGAGGCATTTAGGCAGCCATAGCTTCTTCAATTTCCCAGAACTGCAGGTGCTGGATTTATCCAGGTGCGAAATCCAGACAATCGAAGATGGGGCATATCAGAACCTAAGCCATCTCTCCACCTTAATATTGACAGGAAATCCTATCCAGAATTTAGCCCTGGGAGCCTTTTATGGACTATCAAGTTTACAGAAGCTGGTGGCTGTGGAGACACATCTGTTATCGCTAGAGAACTTCCCCATTGGACATCTCAAAACTTTGAAGGACCTTAATGTAGCTCACAATCTAATCCAATCTTTCAAATTACCTGAGTATTTTTCTAATTTGACCAATCTAGAGCACTTAGACCTTTCTAGTAACAATATTCAAAATATTTATTGCCAAGACTTGCAGGTTCTACAT---CAAATGCCCCTACTCAATCTCTCTTTAGACCTGTCCCTGAACCCTATAAACTTTATTCAACCAGGTGCATTTAAAGAAATTAGGCTCCGTAAGCTGACTTTGAGAAATAATNNNGGTTCT---------------------------------------------------------------GGGAGATTTAGAAATGAAAGAAATATTGAAGACTTTGACAAATCTGCTCTGGAGGGCCTGTGCAATTTGAGCATCAAAGAATTCCGATTAGCACACTTAGATGACTTTCCGGATGATATTATTGACTTATTTAATTGTTTGGCAAATGTTTCTTCATTTTCCCTGGTGAGTGTGTATATT------------------------AAAAGAATAGAAGACTTTTCTTATAATTTCAGATGGCAACATTTAGAGTTAGTCAATTGTAAATTTGAACAG------TTTCCTCCACTGGAACTCAAATCTCTCAAAAGGCTTACTTTCACT------GCCAACAAAGGTGGGAATCCTTTTTCAGAAGTTGATCTGCCAAGCCTTGAGTTTCTAGATCTCAGTAGAAATGGCTTGAGTTTCAAAGGTTGCTGTTCTCAATCTGATTTTGGGACAACCAGCCTAAAGTATTTAGATCTGAGCTTCAATGATGTTATTACCATGGGGTCAAACTTCTTGGGCTTAGAACAACTAGAACACCTGGATTTCCAGCATTCCAATTTGAAACAAATGAGCGAGTTTTCAGTATTCCTATCACTCAGAAACCTCATTTACCTTGACATTTCTCATACTCACACCAGAGTTGCTTTCAATGGCATCTTTAATGGCTTGTTCAGTCTCAAAGTCTTGAAAATGGCTGGAAATTCTTTCCAGAAAAACTTCCTTCCAGATATCTTCACAGATCTGAATAACTTGATATTCCTGGACCTCTCTGAGTGTCAACTGGAGCAGGTGTCTCCAACAGCATTTGACTCACTTCCCAGACTTCAGGTACTAAATATGAGCCACAACAACTTCTTTGCATTGGATACATTTCCTTATAAGCATCTCTACTCCCTCCAGGTTCTGGATTACAGTCTCAATCACATAGGGACTTCCAAAAATCAGGAACTA------------------CAGCGTTTTCCAAGTAGTCTAGCTTTCCTAAATCTTACTCAAAATGACTTTGCTTGTACTTGTGAACACCAGAGTTTCCTGCAGTGGATCAAGGACCAGAGGCGGCTCTTGGTGAAAGTTGAACAAATGGAATGTGCATCTCCTTTAAATAGGAAGGGCATACCTGTGCTGAGTTTG---AATATCACCTGTCAGATGAGTAAGACCATCATTGGTGTGTCAGTGCTCAGTGTGTTTGTGGTATCTGTTGTAGCACTTTTGGTCTATAAGTTCTATTTTCACCTGATGCTTCTTGCTGGCTGCATAAAGTATGGTAGAGGTGAAAACACCTATGATGCCTTTGTTATCTACTCAAGCCAGGATGAGGACTGGGTAAGGAATGAACTAGTAAAGAATTTAGAAGAAGGGGTGCCTCCCTTTCATCTCTGCCTTCACTACAGAGACTTTATTCCTGGTGTGGCCATTGCTGCCAACATCATCCATGAAGGTTTCCATAAAAGCCGAAAGGTGATTGTTGTGGTATCCCAGCACTTCATCCAGAGCCGCTGGTGTATCTTTGAATATGAGATTGCTCAGACCTGGCAGTTTCTGAGCAGTCGTGCTGGTATCATCTTCATTGTCCTGCAGAAGGTGGAGAAGTCCCTGCTCAGGCAGCAGGTGGAGCTGTACCGCCTTCTCAGCAGGAACACTTACCTGGAATGGGAGGACAGTGTCCTGGGGAGGCACATCTTCTGGAGACGACTCAGAAAAGCCCTGCTAAATGGTAGACCGTGGAGTCCAGAA
>Saimiri_boliviensis_SquirrelMonkey_XM_003925188_TLR4
---------------------------------------------------------------------------------------------------------------------------ATGGAACTGAATTTCTACAAAATCCCCGACAACATCCCCTTCTCAACTAAGAACCTGGACCTGAGCTTTAACCCACTGAGGCATTTAGGCAGCCATAGCTTCTTCAATTTCCCAGAACTGCAGGTGCTGGATTTATCCAGGTGTGACATCCAGACAATCGAAGATGGGGCATATCAGAGCCTAAGCCACCTCTCCACCTTAATATTGACAGGAAATCCTATCCAGAATTTAGCCCTGGGAGCCTTTTCTGGACTATCAAGTTTACAGAAGCTGGTGGCTGTGGAGACACATCTGTTATCACTAGAGAACTTCCCCATTGGACATCTCAAAACTTTGAAGGACCTTAATGTGGCTCACAATCTAATCCAATCTTTCAAATTACCTGAGTATTTTTCTAATCTGACCAATCTAGAGCACTTGGACCTTTCTAGTAACAATATTCAAAATATTTATTGCAAAGACTTGCAGGTTCTACAT---CAAATGCCCCTACTCAATCTCTCTTTAGACCTGTCCCTGAACCCTATAAACTTTATTCAACCAGGTGCGTTTAAAGAAATTAGGCTCCATAAGCTGACTTTGAGAAATAATTTTGATAGTTTAAATGCAATGAAAACTTGCATTCAAGGTCTGGCTGGGTTAGAAGTCCATCGTTTGGTTCTGGGAGAATTTAGAAATGAAAGAAATATTGAAGACTTTGACAAATCTGCTCTGGAGGGCCTGTGCAATTTGACCATTAATGAATTCCGATTAGCTTACTTAGATGACTTTCTAGATGATATTATTGACTTATTTAACTGTTTAGCAAATGTTTCTTCATTTTCCCTGGTGAATGTGCATATT------------------------AAAAGAGTAGAAGACTTTTCTTATAATTTTAGATGGCAACATTTAGAATTAGTTAACTGTGTATTTCAACAG------TTTCCTCCACTGAAACTCAAATCTCTCAAAAGGCTTACTTTCACT------GCCAACAAAGGTAGGAATCATTTTTCAGAAGTTGATCTTCCAAGCCTTGAGTTTCTAGATCTCAGTAGAAATGGCTTGAGTTTCAAAGGTTGCTGTTCTCAATCTGATTTTGGGACGACCAGCCTAAAGTATTTAGATCTGAGCTTCAATGACGTTATTACCATGGGTTCAAACTTCTTAGGCTTAGAACAACTAGAACACTTGGATTTCCAGCATTCCAATTTGAAACAAATGAGTGAGTTTTCAGTATTCCTATCACTCAGAAACCTCATTTACCTTGACATTTCTCATACTCACACCAGAGTTGCTTTCAATGGCATCTTTAATGGCTTGTTCAGTCTCAAAGTCTTGAAAATGGCTGGAAATTCTTTCCAGCAAAACTTCCTTGAAGATATCTTCACGGATCTGAATAACTTGATATTCCTGGACGTCTCTGAGTGTCAGCTGGAGCAGTTGTCTCCAACAGCATTTGACTCACTTCCCAGACTTCGGATACTAAATATGAGCCACAACAACTTCTTTGCATTGGATACATTCCCTTACAAGCATCTCTACTCCCTCCAGGTTCTGGATTACAGTCTCAATCATATAGGGACTTCCAAAAATCAGGAACTG------------------CAGCATTTTCCAAGTAGTCTAGCTTTCTTAAATCTTACTCAAAATGACTTTGCTTGTACTTGTGAACACCAGAGTTTCCTGCAGTGGATCAAGGACCAGAGGCGGCTGTTGGTGGAAGTTGAACAAATGGAATGTGCAACACCTTTAAATAGGAAGGGCATACCTGTGCTGAGTTTG---AATATCACCTGTCAGATGAGTAAGACTATCATTGGTGTGTCAGTGCTCAGTGTGCTTGTGGTATCTGTTGTAGCAGTTCTGGTCTATAAGTTCTATTTTCACCTGATGCTTCTTGCTGGCTGCATAAAGTATGGTAGAGGTGAAAACACCTATGATGCCTTTGTTATCTACTCAAGCCAGGATGAGGACTGGGTAAGGAATGAACTAGTAAAGAATTTAGAAGAAGGGGTGCCTCCCTTTCAGCTCTGCCTTCACTACAGAGACTTTATTCCCGGTGTGGCCATTGCTGCCAACATCATCCATGAAGGTTTCCATAAAAGCCGGAAGGTGATTGTTGTGGTATCTCAGCACTTCATCCAGAGCCGCTGGTGTATCTTTGAATATGAGATTGCTCAGACCTGGCAGTTTCTGAGCAGTCGTGCTGGTATCATCTTCATTGTCCTGCAGAAGGTGGAGAAGTCCCTGCTCAGGCAGCAGGTGGAGCTGTACCGCCTTCTCAGCAGGAACACTTACCTGGAGTGGGAGGACAGTGTCCTGGGGAGGCACATCTTCTGGAGACGACTCAGAAAAGCCCTGCTGGATGGTAGACCGTGGAATCCAGAA
>Tarsius_syrichta_Tarsier_ENSTSYG00000003583_TLR4
ATGATGTCTCCCCCCCCCCTGGCTGGGACTCTCGTCCCAGCCATGGCC---TTCCTCTCCTGTCTGAAACCCGAAACCTGGGAGCCCTGTGTAGAGGTGGTTCCTGACATTACTTACCAATGCATGGAGCTGAATCTCTACAAAATCCCCGACAACATCCCCTCCTCAACCAAGAACCTGGACCTGAGTTTTAACCCCCTGAGGCACTTAGGCAGCCATAGCTTCTCCAGTTTCCCAGAACTGCAGGTGCTGGATCTATCCAGGTGTGAAATTCAGACTATTGAAGATGCTGCATATCAGAGCCTAAACCACCTCTCCACCTTGATATTAACAGGAAACCCTATCCAAAGTTTAGCCCTCAGAGCCTTCTCTGGACTATCAAGTTTACAGAAGCTGGTGGCTGTGGAGACTAACCTAGCCTCTCTAGAGAACTTCCCCATTGGACATCTCAAAACCTTGAAGGAGATTAATGTGGCTCACAATCATATCCATTCTCTCAAGTTACCTGAATATTTTTCTAACCTGACCAATCTGGAGCACTTGGATCTTTCCAATAACAAGATACAAAATATTTATCATAAAGACTTGCAGGTTCTACAT---CCAATATCCCTAATCAACCTTTCCTTAGACTTGTCCTTGAACCCTATAGACTTTATCCAATCTGGTGCCTTTAAAGATATTAGACTCCATAAACTGACTTTGAGAAGTAATTTCAATAGTATGAATGAAATGAAAACTTGTATTCAAGGTCTGGCTGGTTTAAAAGTCCATCAGTTCGTTCTGGGAGAATTTAGAAATGAAAGGAACATGGAAGACTTTGATATATCTGTCCTGAATGGACTGTGTAATTTAACCATTAAAGAATTCCGGTTTGCATGCTTATACCACGACTTCAGTGATGCTACTGACTTATTTAATTGTTTGGCAAATGTTTCTACAATTTCCCTCATTCATTTGAATTTG------------------------GATCGGCTAGAAGGTCTTCCTAATAATGTAAGATGGCAATCTTTAGAATTAGTTACATGTAAACTTGAACAA------TTTCCTACATTGGAAATCCCCTCTCTCAAAAGATTTATTTTCACT------GCCCACAAAAGTGGGTACACTTTTGCAGAATTTAAGCTACCAAGTCTTGAGTTTCTCGATCTCAGTAGAAATGGCTTGAATTTCAAGGGTTGCTGTTCTCACACTGACTTTGGGACAACCAAACTGGAGCATTTAGATCTGAGCTTCAATGCAGTTATTACCATGAGTTCAAACTTCCTGGGTTTAGAACAACTAAAATATCTGGATTTTCAGCATTCCCATTTGAAACAGACTAGTGATTTTCCAGTATTCCTATCCCTCAAAAACCTACTTTACCTTGACATTTCTTATACTAATATTCTAGTTGCCTTTCGTGGCATCTTCAATGGCTTGTCCAGTCTCCAAACCTTGAAAATGGCTGGCAATTCATTCCAGGGCAACCTCCTTCCAGAAATCTTCACAAACCTGAGTCACTTGACCTTCCTGGACCTCTCTGAGTGTCAACTGGAGCACGTATCTCAGGAAGCATTTAATTCACTCCTCAGACTTCAGTTACTAAATATGAGCAACAATCACCTCGTTTCTTTGGATTTATGTCCTTACCAGCATCTTAAGTCACTCCAGGTTCTGGATTACAGTTTCAATCGCATAGTGACTTCAAAAAAGCAAGAACTA------------------CTGCATTTACCAAGTAGTCTAACTTTCTTAAATCTTACTCAGAACGCCTTTGCTTGCACTTGTGAACACCAAAGTTTTCTGCAGTGGGTCAAGGACCAAAGACAGCACTTGGTGCAAGTTGAACAAATGGTATGTGCAACACCTTTAGATATGCAGGAAATGTCTGTGCTGAGTTTTAGGAATGCCACTTGTCAGATGAGCAAAACCATCATTAGTGTGTCAGTGCTCAGTGTGCTTGTGGTATCTTTTGTAGTAGTTCTGGTCTATAAGTTCTATTTCCACCTGATGCTTCTTGCTGGCTGCAAAAAGTACGGTAGAGGTGAAAGCACCTATGATGCTTTTGTTATTTACTCAAGCCAGGATGAAGATTGGGTAAGGAATGAGCTAGTAAAGAATTTAGAGGAAGGGGTGCCCCCATTTAAGCTCTGCCTGCACTACAGAGACTTTATTCCTGGTGTGGCCATCGCTGCCAACATCATCCAGGAAGGTTTCCACAAAAGCCGGAAGGTGATCGTTGTGGTGTCTCAGCACTTCATCCAGAGTCGCTGGTGCATTTTTGAGTATGAGATTGCTCAGACCTGGCAGTTCCTGAGCAGTCACGCTGGTATCATCTTCATTGTCCTGCAGAAGGTGGAAAAGTCTTTGCTCCGGCAGCAGGTGGAGCTGTACCGTCTTCTCAGCAGGAACACTTACTTAGAGTGGGAGGACAGTGTCTTAGGGCGGCACATCTTCTGGAGACGACTCAGAAAAGCCCTGCTAGATGGTAAACCATGGAGTCCAGAA
>Microcebus_murinus_Mouselemur_ENSMICG00000004341_TLR4
ATGATGTTTCCCTCCCACCTGGCTGGGACGCTGATCCCGGCCATGGCC---TTCCTCTCCTGCCTGAGACCAGAAAGCTGGGAGCCCTGCATGGAGGTGGTTCCTAACATTACTTACCAGTGCATGGATCTGAATCTCTACAAAATCCCTGACAACCTCCCCTCCTCAACCAAGAACCTGGACCTGAGTTTTAACCACCTGAGGCACTTAGGCAGCCATAGCTTCTCCAATTTCCCAGAACTGCAGGTGCTGGATTTATCCAGGTGTGAAATCCAGGTGATTGAAGATGATGCGTATCAGAGTCTAAACCATCTTTCCACCTTGATATTGACAGGGAACCCTATCCAGAGTTTAGCGCTAGGAGCCTTTTCTGGATTACCAAGTTTACAGAAGCTGGTGGCCGTGGAAACAAACCTAATCTCTCTAGAGAACTTTCCTATTGGACATCTCAAAAGCTTGAAGGAGCTCAATGTGGCTCACAATTTTATCCATTCTTTCAAGTTACCTGGATATTTTTCTAACCTGCCCAAGCTGGAGCACTTGGACCTTTCCAAAAATAACATTCAAAATATTTATCATAAAGACTTGCACATCCTACAT---CAAAATTCTTCACTCAATCTCTCTGTAGACCTGTCCATGAACCCTATAGTCTTTATTCAACCTGGTTCCTTTAAAGGAATTAGGCTCCATGAACTGACTTTGAGAAGTAGTTTTGATAGTATGAATATAATGAAAACTTGTATTCAAGGCCTGGCTGGTTTAGAAGTCCATCGACTGGTTTTGGGAGAATTTAGAAATGAAAGGAACATGAACGATTTTGACAAATCTGCCCTGGAGGGACTGTGCAATTTGGTCATTGAAGAATTCAGTTTAGCAAACTTAGAAGAAAGCCTGAAAGATGCT---GAGTTATTTCATTGTTTGACAAATGTTTCTGCAATTTCCCTGGTGAGTTTGGGTTTA------------------------TACCATCTAAAAGGCTTTCATAATAAATACGGATGGCGATCTTTAGAATTAGTTAACTGTGAATTTGAACAA------TTTCCCACATTGGAGCTCTTTTCTCTTGAAAGGTTTATTTTAACT------GAGAACAAAGATGGGCTCACTTTTGCAGAAGTTACGCTACCAAGCCTTGAGTACCTAGATCTCAGTAAAAATGGCTTGAGTTTCAAGGGTTGCTGTTCTTATGACGATTTTAGTACAAACAGACTGACACATTTAGATCTGAGCTTCAATGGTGTTATTATCATGAGTTCAAACTTCCTGGGTTTAGAAGGACTACAACATCTGGATTTCCGGCATTCCAATTTGAAACAGGCTAGTGATTTCTCAGTATTCCTATCACTCAAAAACCTCCGTTACCTTGACATTTCTTATACTCACACCCGAGTTGTCTTCCATGGCATCTTTGCTGGCTTGGTCAGTCTCGAAATCTTGAAAATGGCTGGCAATTCTTTCCAAGACAATGTCCTTCCAGATGTCTTCAAAGAAATGAATAACTTGACTTTCCTGGACCTCTCTGCGTGTCAGCTGGAACAAGTGACCCAGGAAGTGTTTAACTCACTCTCCAGTCTTCGATTGCTAAATATGAGCCACAACAACCTCTTAACATTGGATATACTTCCTTATAAGTCTCTCCAATCCCTCCACGTTCTAGATTGCAGCTTCAATCGCATAGTGGCTTCCAAAAACCAAGAACTA------------------CAGTATTTTCCAAGTAGTCTAACTTTCTTAAATCTTACTCAGAATGACTTTGCTTGTGTTTGTGAACACCAGAGTTTCCTGCAGTGGGTCAAGGACCAGAGGCAGCTCTTGGTGGAAGCTGAACAAATGCTATGTGCCTCACCTTTAGATATGCGGGGCATACCTGTGCTGAGTTTTAGGAACGCTACCTGTCAGATGAGCAAGACCATAATTGGTGTGTCAGTGGTCACTTTGCTTGTGGTATCCGTTGTACTAGTTCTGGTCTATAAGTTTTATTTTCACCTGATGCTTCTTGCTGGATGCAAAAAACACAGCAGAGGTGAAAGCACCTATGATGCCTTTGTCATCTACTCAAGCCAGGATGAGGACTGGGTGAGGAATGAGCTAGTAAAGAATTTAGAAGAAGGGGTGCCCCCATTTCGGCTCTGCCTTCACTACAGAGACTTTATTCCCGGTGTGGCCATAGCTTCCAACATCATCCAGGAAGGTTTCCACAAAAGCCGGAAGGTTATTGTTGTGGTGTCCAATCACTTCCTGCAAAGCCGCTGGTGTATCTTTGAGTATGAGATTGCCCAGACCTGGCAGTTTCTGAGCAGTCGTGCTGGTATCATCTTCATTGTCTTGCAGAAGGTGGAGAAGTCCCTGCTGCGGCAGCAGGTGGAGCTGTACTGCCTTCTCAAGAGGAACACTTACCTGGAGTGGGAGGACAGTGTCCTGGGGCGGCACATCTTCTGGAGACGACTCAGAAAAGCTCTGTTGGATGGTAAACCATGGAGTCCAGAA
>Otolemur_garnettii_Bushbaby_ENSOGAG00000017116_TLR4
ATGATGTTTTTCTCGCGCCTGGCTGGGGCTCTGATCCCCGCCATGGCC---TTCCTCTCCTGCCTGCGACCGGAAAGCTGGGAACCCTGCGTGGAGGTGGTTCCTAACATTACTTACCAATGCATGGAGCTGAATCTCTACAAAATCCCCGACAACATACCCTCCTCAACCAAGAATCTGGACCTGAGTTTTAACCCCCTGGGGCACTTAGGCAGCCATAGCTTCTACAGTTTCTCAGAACTGCAAGTGCTGGATTTATCCAGGTGTGAAATCCAGGCGATTGAAGAGAATGCATTTCAGAACCTAAACCACCTTTCCACCTTGATATTAACAGGAAACCCTCTCCGGAGTTTAGCCCTAGGAGCCTTTTCTGGACTACCAAGTTTACAGAAGCTGGTGGCTGTGGAAACAAACCTCGCCTCTCTTGAGGACCTTCCCATTGGACATCTCGAAAGCTTGAAGGAGCTTAATGTGGCTCACAATCTTATCCATTCTTTCAAGTTGCCTGAGTATTTTTCCAATCTACTCAATCTGGAGCGCTTGGACCTTTCCAATAACCACATTCAAAATATTTCTCATAAAGACTTGCAGGTCCTACAT---CGAGTGCCTTCACGCAACCTCTCTTTAGACTTGTCCCTAAACCCTATAGACTTTATTCAACCTGGTTCCTTTAAAGGAATTAGGCTCCGTGAACTGACTTTGAGAAGTAATTTTGATAGCCTGAGTGTAATGAAAACTTGTATCCAAAATCTGGCTGGTTTAGAGGTCCATAGGTTGGTTTTGGGAGAATTTAAAAATGAAAGGTACATAAAAGATATTGACCAATCTGCCCTGGAGGGACTGTGCAATTTGACCATTGAAGAATTTCGGTTAGCATACTTAGATGACAGCCTACAAGGTGCT---GAATTACTTCATTGTTTAGAAAATGTTTCTGCAATTTCCCTGGTGAGTTTAGATTTA------------------------TCTCATCTAAAAAGCCTTTGTAATAATTTCAAATGGAAATCTCTAGAATTAATTGACTGTAAATTTGAACAA------TTTCCCATATTGGAGCTATTTTCTCTCAAAAGGTTTATTTTCACT------GCCAATAGAGGTGGGAACACATTTATAAAAGTCAAACTACCAGACCTTGAGTATCTAGATCTCAGTAAAAATGGCTTGAGTTATACAGGTTGCTGTTCTCACACTGATTTGGGGACAACCAGACTGACGCATTTAGATATGAGCTTCAATGGTATTATTACCATGACTTCAAACTTCCTGGGCTTAGAACAACTAAAACATCTGGATTTCCAGCATTCCAGTTTGAAGCAGATGAGTGATTTCTCAGTGTTCCTACCACTCAGAAACCTCCTTTACCTTGACCTTTCTTATACTCACACCCAAGTTGCCTTCCATGGGATCTTTGATGGGTTGGTCAGTCTTCAAGTCTTAAAAATGGCTGGCAATTCTTTTCAAGACAACATCCTTCCAGATGTCTTCAAAGAAATGACTAATTTGACCTTCCTGGACCTCTCTGACTGTCAACTGGAACAGGTGTCCCAGAAAGCATTTAATACACTCTCCAGGCTTCAGTTACTAAACATGAGCCACAACAATCTAGTTTCATTGGATGTACTTCCTTATAAGCCTCTCCAGTCCCTCCAGGTTCTGGACTTCAGCTTCAACCGCATAGTGGCTCTCCGAAAGCAAGAACTA------------------CAGGATTTTCCAAGGAGCCTAGCTTTCTTAAATCTTACTCAGAATGAGTTTGTTTGTGTTTGTGAACACCAGAGTTTCCTGCAGTGGGTCAAGGACCAGAGGCAGCTCTTGGTGAAAGCTGAGAATATGGTATGTGCAATGCCTTTAGATATGAAGGGCATGTCTGTGCTGAGTTTTAGGAACACCACCTGTCAGATGAACAAAACCGTAATCAGTGTGTCAGTGGTCATTGTCCTTATGGTATCCGTTGTAGTAGTTCTGGTCTATAAGTTCTATTTTCACCTGATGCTGCTTGCTGGATGCAAAAAATATGGTACAGGTGAAAGCACCTATGATGCCTTTGTTATCTACTCAAGCCAGGATGAGGACTGGGTGAGGAATGAGCTAGTAAAGAATTTAGAAGAAGGGGTGCCCCACTTTCAGCTCTGCCTTCACTACAGAGACTTTATTCCCGGTGTGGCCATTGCTGCCAACATCATCCAGGAGGGTTTCCACAAAAGCCGCAAGGTCATTGTGGTGGTGTCCAAGCACTTTATCCAGAGCCGCTGGTGCATCTTTGAGTATGAGATTGCTCAGACCTGGCAGTTTCTGAGCAGCCGAGCTGGTATCATCTTCATCGTCCTGCAGAAAGTGGAGAAGTCGCTGCTCCGGCAGCAGGTGGATCTGTACTGCCTTCTCAACAGGAACACCTACCTGGAGTGGGAGGACAATGCCCTGGGGAGGCACATCTTCTGGAGACGACTCAGAAAAGCCCTGCTGGATGGTAAACCATGGAGTCCTGAA
>Ochotona_princeps_Pika_ENSOPRG00000011541_TLR4
ATGATGCTTTGGTTGCGCCTGGCTAGGACTCTGATCTCAACTGTGGCA---TTCCTCTCCTACCTGAAACCAGAAAGCTGGGAACCCTGTGTGGAGGTGGTTCCTAACATTACTTACCAGTGCATGGAGAAGAATCTCTACAAAATCCCTGACAACATTCCCTGCTCAATCAAGAACTTGGACCTGAGTTTTAACCCCTTGAAGCATTTAGGAAGTCATAGCTTTTCAAATTTCTCACAACTACAGGTTCTGGATTTATCCAGGTGTGAAATCCATACAATTGAAGATGATGCATACAAAGGTCTAAAGAATCTCTCCACCTTGATATTGACAGGAAACCCCATCCAAAATTTGGCCCCTGGAGCTTTTTCTGGATTATCAAGTTTGCAGAAGTTGGTGGCTGTGGAAACAAACATAGCATCTTTAGCTGACTTCCCTATTGGACATCTCAAAACCTTGAAAGAGCTCAATGTGGCTCACAATTTTATCCATTCCTTCAGTTTTCCTGAGTATTTTTCTAACCTCTGTAAGCTTGAATATCTGGACCTTTCCAGTAACAAGATTCAAAATATTTATTATAAAGACTTGCATGTTCTACGTAGTCAAATTTCCCTACTCACACTTTCTTTAGACTTGTCTTTGACCCCTATAGATTTTATCCAACCTGGAACCTATGAAGCAATTAGATTGCATGAACTGATTTTGAGGGGCAAT------AGTACAAATGTAATGAAGACTTGTATGGAAGGGCTAGCTGGTTTAGAAGTTCGCCGATTAGTTTTGGGAGAATTT---AATGAAAGGGTTATGGAAAATTTTGATAAATCTGCCCTGGAGGGTCTTTGCAATTTGGTCATTGAAGAGTTTCAATTAGCATACATAGATGACCTCTGGGGTAATGTTACTGACTTACTTGATTGTTTGGAAAATGTTTCTGTGATGTCTTTGGTGAGTATGAATGTA------------------------CAAACCCTAGAGAGTTTTCCTAAAGATTTCAGCTGGAAATCATTAGAAATTGTTAACTGTATATTTGGACAA------TTTTTCAATTTGAAGTTATCCTCTCTCACAAGGCTTACTTTCACT------TCCAACCATGATGTGAGGGCTTTTCCAGAACTTGACGTACCGAATCTTGAATTTCTGGATCTCAGTAAAAATCAATTGAGTTTTCAAAGCTGCTGTTCTGAGCGTAGATTGGGAACATCCAAACTCAAGCATTTAGATTTGAGCTTCAATGATGTTATTACTATGACATCAAATTTTTTAGGCTTAGAACAACTGAAACATCTAGATTTCCAACATTCCACTTTGAGAAGCATCAATGAATTTTCTATATTCTTCTCACTCAAAAGCCTCCTTTATCTTGATATTTCCTATACTGACATCCGAATTGCCTTCAGTGGAATTTTTAATGGATTGGGCAATCTTCAGGTTNNNNNNNNNNNNNNNNNNNNNNNNNNNNNNNNNNNNNNNNNNNNNNNNNNNNNNNNNNNNNNNNNNNNNNNNNNNNNNNNNNNNNNNNNNNNNNNNNNNNNNNNNNNNNNNNNNNNNNNNNNNNNNNNNNNNNNNNNNNNNNNNNNNNNNNNNNNNNNNNNNNNNNNNNNNNNNNNNNNNNNNNNNNNNNNNNNNNNNNNNNNNNNNNNNNNNNNNNNNNNNGATGTCAGTTTCAATCTCATA------------------GAAATTCTGCAAGAGTCAGAACAACAGTCTTTTCCAAGTGGTCTAACTTTCTTAAATCTTACTAAGAACACTTTGGCTTGTGACTGTGAACATCAAAGGTTCATGCAGTGGATCAAGGACCAGAGATGGCTCTTGGTGGGAGTTGAAGAAATGATATGTGCTACACCTCCAAATATG---------CTTGTGCTGAGTTTTAGGAATGCCACCTGTCGGTTGAGCAAGACCATCATTGGTGTGTCGGCATTCAGTGCCCTTGTGGTATCTCTTGTTGTGGTTCTGATTTATAAGTTTTATTTTCATTTGATGGTACTTGTTGGCTGCAAAAAGTATGGTGGCTGTGAAAACATCTATGATGCTTTTGTTATCTACTCCAGCCAGGATGAGGACTGGGTGAGGAATGAGTTGGTGAAGAATCTAGAAGAAGGAGTACCTCCATTTCACCTCTGCCTCCACTACAGAGACTTTATTCCTGGTGTGGCCATTGCTGCCAATATTATCCAGGAAGGTTTCCACAAAAGCCGAAAAGTTATTGTTGTTGTGTCGCAGCATTTTATCCAGAGCAGCTGGTGTATCTTTGAGTATGAGATTGCTCAAACCTGGCAGTTTTTGAGAAGCCGAGCAGGTATCATTTTCATTGTTCTGCAGAAGGTGGAGAAGTCCCTACTCCGGCAGCAGGTAGAGCTGTATCGACTTCTCAGCAGAAACACTTACCTGGAGTGGGATGATACAGCCCTGGGAAGGCACATCTTCTGGAGACGACTCAGGAATGCCTTGCTGGATGGTAGACCACTGAATCCAGAG
>Oryctolagus_cuniculus_Rabbit_ENSOCUG00000002216_TLR4
ATGATGCCTCGCCTGCGCCTGGCTGGGACTCTGGTCCCAGCCATGGCC---TTCCTTTCCTACTTGAGACCAGAAATCTGGGAGCCCTGTGTGGAGGTCGTTCCCAATATTACTTACCAGTGCATGGAGAAGAATCTCTACAAAATCCCTGACAACATTCCCTTCTCAACCAAGAACCTGGATCTGAGTTTTAACCTCCTGGAGCATTTAGGCAGCCATAGCTTCTTGCATGTCTCAGAACTGCACTTTCTGGATTTATCCAGGTGTAAAATTCATACAATTGAAGATGATGCATACCAAGGCCTAAAGAATCTCTCTACCTTGATATTGACAGGAAACCCTATCCAAAGCTTATCCCCACAAGCTTTTTCTGGACTATCAAATTTGCAGAAACTAGTGGCTGTGGAGACACACCTGACCTCTCTAGGGGACTTCCCTATTGGACATCTCAAAACCTTGAAGGAGCTTAATGTGGCCCATAATCTTATCCATTCCTTCAGTATTCCTGACTATTTTTCTAACCTGTCTAGCCTTGAGCACCTGGACCTTTCAAATAACAAGATTCAAAGTATTTATCATAAAGACTTGCGTGTTCTACAT---CAAATGCCCCTAGGCACACTCTCTTTAGACCTGTCTTTGAACCCTATAGATTTTATCCAACCCGGTGCCTTTGAAGCAATTAGACTCCACGAACTGATTTTGAAAAGTAATTTTAAAAGTACAAATATAATGAAGATCTGTATTCAAGGGCTGAGTGGTTTAGAAGTTCACCGGTTGGTTTTGGGAGAATTTAAAAATGAAAGAAACATGAAAAATTTTGATAAATCTGCCCTGGAGGGACTTTGCAATTTGGCTATTGAAGAATTCCGATTAGCATACATAGATGACCTCGAAGGCAATATTACTGACTTATTTGATTGTTTGGAAAATGTTTCTGTAATGGCTCTGGTGCATATGTATATA------------------------GACAACCAAGAAATTTTTCCTAAAGATTTCAGCTGGAAATCATTAGAATTTATTAACTGTGAATTTAGTGAAAATATTTTCTTC---TTGAAGCTCTCATCTCTCAGAAGACTTATTTTCACT------GCCAACAAAGGTGTGAGGACTTTTCCAGAACTTAACACACCAAGCCTTGAGTTTCTAGATATCAGCAATAATGGTTTGAGTCTCCAAAGCTGCTGTTCTGTGAATAGTTTGAGACTGACCCAACTCAAGCATTTAAATCTGAGCTTCAATGGTGTTATTACCATGACATCAAACTTTGTGGGCTTAGAACAACTGGAACATCTGTATTTCCAACATTCCAATTTGAGAAACATCAATGAATTTTCAATATTCTTATCACTCAACAACCTCCTTTACCTTGACATTTCCTATACTCACATCCGAGTTGCCTTCCGTGGCATCTTTGATGGTTTATACAGTCTCCGAGTCTTAAAAATGGCTGGAAATGCTTTCCAGGACAACAGGCTTCTGAATATCTTCACAGAGATGACTAGCTTGACCACCCTGGACCTTTCTTCATGTCAACTAGAACAGGTGTACCAGGGAGCATTTGAGTCACTCCCCAGACTGGAGTCACTAAATATGAGTCACAACAACCTGTTGGTATTGGATACACTCACTTATAAATGTCTCTACTCCCTCCAGGTTCTGGATTTAAGTTTCAATCACATA------------------GGAAATATTACAGAGCCAGGGCAGCAGCATTTTCCAAGTAATCTAACTTTATTACATCTTACTAAGAATGCCTTTGTTTGTGATTGTGAACATCAGATTTTCATGCAGTGGATCAAAGACCAGAGGAGGCTGTTGGTGGAAGTTGAACAAATGGTGTGCATCACACCTCCAAATATG---------CCTGTGCTGAGTTTTACAAATGCCACCTGTCAGATAAGCAAGACCATCATTAGCGTGTCAGTATTCAGTGTGCTTGTGGTATCTTTTGCTGTAGTTCTGGTTTATAAGTTCTATTTTCCTTTGATGCTTCTAGTTGGCCGAAGAAAGTATGGTAGGGGTGAAAGCGTCTATGATGCCTTTGTTATCTACTCAAGCCAGGATGAGGACTGGGTGAGAAATGAGTTAGTAAAGAACTTAGAAGAAGGAGTGCCTCCCTTTCGGCTCTGCCTTCACTATAGAGACTTTATTCCTGGTGTGGCCATCGCTGCCAACATCATCCAGGAAGGTTTCCACAAGAGCCGGAAGGTTATTGTTGTAGTGTCCCAGCACTTCATCCAGAGCCGCTGGTGTATCTTTGAATATGAGATTGCTCAGACCTGGCAGTTTTTGAGCAGCCATGCGGGTATCATTTTCATTGTCCTGCAAAAGGTGGAGAAGTCCCTACTCCGGCAGCGGGTGGAGCTGTATCGCCTTCTCAGCAGGAACACTTACTTGGAGTGGGAAGATACTGTCCTGGGGCGGCATATCTTCTGGAGACGGCTCAGAAAAGCCCTACTGGATGGAAAAACACTGAGTCCAGAG
>Mesocricetus_auratus_Hamster_XM_005075127_TLR4
ATGATGCCTTCCTTCTGCCTGGCTGGGACACTGATG------ATGGCGTTGTTCTTCTCCTCCCTGAGACCTGAAAGTTTGGATCCCTGTGTGGAGGTGGATCCTAATATTAGTTACCAATGCATGGATCAGAATCTCCACAAAATCCCAAACAACATCCCCTCTTCAGTCAAGCATTTGGATCTGAGCTTCAACCCCCTGAAGATCTTGGGAAGCCATAGCTTCTCTAATTTTCCAGAACTCAAGTTGCTGGATTTATCCAGGTGTGAAATTGAGACAATTGAAGACAAGGCATATCAGGATTTACACCAGCTCACAACCTTGATACTGACAGGAAACCCTATCCAGAGTTTATCCCGGGGAAGTTTTTCTGGACTAGCAAATTTACAGAATCTGGTGGCTGTGGAGATCGAACTGGCTTCTCTAGACAACTTACCTATTGGACACCTTATAACTTTAAAGACACTCAATGTGGCTCACAATTTTATACGTTCCTCCAAGCTACCTGAATATTTTTCTAATCTGACCGACCTAGATCACTTAGACCTTTCTAATAACTATATCCAAACAATTTACTACACAGACTTCCAGACTTTACGT---GAAAATCCCCAGCTCAATCTCTCTTTAGAGCTGTCCTTAAACCCAATTGACTTTATTCAGCCTGGAGCCTTTCAAGGAGTTAGGCTCCATGAGCTGACTCTAAGAAGTAATTTTAATAGCACAAATGTAATGAAAACTTGCATTCAAAACCTGGATGGTTTACAAGTGCATCGACTGATCTTGGGAGAATTTAAAAATGAAAGGAGGGTAGAAAGGCTTGACCGCTCTGTCATGGAAGGACTGTGCAAGGTGACCATTAATGAATTCCGGTTTACGTATGCAGACGAGTTTTCGAATGATATCACTGATTTC---GAGTGCTTGGCAAATGTTTCTACAATGTCTTTGGTAAATGTGTATTTA------------------------AGACAGCTAGAACACATTCCTAAATATTTCAAATGGGAAACCTTAACAGTCATTAGATGTGAGCTTAAGCAC------TTTCCACCTCTAGAAAACCCCTTTCTTAAAAGATTGATTTTTATT------ACCAACAAAGGGGCTACCAGTTTTGCAGAAATGAATCTGCCAAGCCTCACATTTCTAGATCTCAGTAGAAATGGTATGAGCTTCAGGCGTTGCTGTTCTTACTCTGATTTGGGAACAAGAAGCCTGAAACACTTAGACCTCAGCTTCAACGGTGTCATCAGGATAAATGCAAACTTCATGGGTTTAGAAGAGCTTGAATATTTGGATTTTCAGCATTCTACTTTAAAAAAGGCCACTGTATTCTCAATGTTCTTACCACTTGAAAAACTGCTTTATCTTGACATCTCTCATACTAACACCAAAATTGACTTCAATGGCATATTTTTTGGCTTGACCAGTCTCAACACCTTAAAAATGGCTGGTAATTCTTTCAAAGATAACACCCTTTCAAATGTCTTTACAAACACTACAAACTTGACATTCCTGGATATTTCTAACTGCCAATTGCAGAAAGTATCTTGGGGGGTGTTTGACACACTCCATAGACTTGAGTTACTAAATATGAGTCACAACAATCTACTGCTTTTGGATTCATTCCATTATAACCAGCTGCACTCCCTCAAGACTCTTGATTGCAGTTTCAATCACATAGAGACATCCAAAGGA---ATGATG------------------CAACATTTCCCAAAGAGTCTAGCCTTCCTAAATCTTACTAATAATTCCATTGCTTGTACATGTGAACATCAGAACTTCCTGCAGTGGGTCAAGGACCAGAGGCTGTTCTTAGTGAACACTGAACAAATGATGTGTGCAACACCTGTAGAGATGAAGGGCTCCCTGGTATTGGACTTTCGGAATGCCACCTGTTACATTCAGAAGACCATCATCGGTGCATCAGTGGTCAGTGTGCTTGCAGTATCCACTATAGCGTTTCTGGTCTACAAATTCTATTTCCACCTGATACTTATTGCTGGTTGTAAGAAGTACAGCAGAGGTGAAAGCGTCTATGATGCCTTTGTCATCTACTCCAGCCACGACGAGGACTGGGTGAGAAACGAGTTGGTAAAGAATTTAGAAGAAGGGGTCCCCCCCTTTCAGCTGTGCCTCCACTACAGAGACTTTATTCCTGGTGTGGCCATTGCCGCCAACATCATCCAGGAAGGCTTCCACAAGAGCCGGAAGGTTATTGTTGTGGTGTCTAGACACTTTATCCAGAGCCGCTGGTGTATCTTTGAATATGAGATTGCTCAGACATGGCAGTTTCTGAGCAGCCACTCTGGCATCATCTTCATTGTCCTGGAGAAGGTGGAGAAGTCCCTGCTGAAGCAACAAGTGGAGCTGTATCGCCTTCTCAGCAGGAATACCTACCTCGAGTGGGAGGACAATGCTCTGGGGAGGCACATCTTCTGGAGAAGGCTCAAAAAAGCTCTGTTGGACGGAAGAGCCTGGGACCCAGAT
>Mus_musculus_Mouse_ENSMUSG00000039005_TLR4
ATGATGCCTCCCTGGCTCCTGGCTAGGACTCTGATC------ATGGCACTGTTCTTCTCCTGCCTGACACCAGGAAGCTTGAATCCCTGCATAGAGGTAGTTCCTAATATTACCTACCAATGCATGGATCAGAAACTCAGCAAAGTCCCTGATGACATTCCTTCTTCAACCAAGAACATAGATCTGAGCTTCAACCCCTTGAAGATCTTAAAAAGCTATAGCTTCTCCAATTTTTCAGAACTTCAGTGGCTGGATTTATCCAGGTGTGAAATTGAAACAATTGAAGACAAGGCATGGCATGGCTTACACCACCTCTCAAACTTGATACTGACAGGAAACCCTATCCAGAGTTTTTCCCCAGGAAGTTTCTCTGGACTAACAAGTTTAGAGAATCTGGTGGCTGTGGAGACAAAATTGGCCTCTCTAGAAAGCTTCCCTATTGGACAGCTTATAACCTTAAAGAAACTCAATGTGGCTCACAATTTTATACATTCCTGTAAGTTACCTGCATATTTTTCCAATCTGACGAACCTAGTACATGTGGATCTTTCTTATAACTATATTCAAACTATTACTGTCAACGACTTACAGTTTCTACGT---GAAAATCCACAAGTCAATCTCTCTTTAGACATGTCTTTGAACCCAATTGACTTCATTCAAGACCAAGCCTTTCAGGGAATTAAGCTCCATGAACTGACTCTAAGAGGTAATTTTAATAGCTCAAATATAATGAAAACTTGCCTTCAAAACCTGGCTGGTTTACACGTCCATCGGTTGATCTTGGGAGAATTTAAAGATGAAAGGAATCTGGAAATTTTTGAACCCTCTATCATGGAAGGACTATGTGATGTGACCATTGATGAGTTCAGGTTAACATATACAAATGATTTTTCAGATGATATTGTTAAGTTC---CATTGCTTGGCGAATGTTTCTGCAATGTCTCTGGCAGGTGTATCTATA------------------------AAATATCTAGAAGATGTTCCTAAACATTTCAAATGGCAATCCTTATCAATCATTAGATGTCAACTTAAGCAG------TTTCCAACTCTGGATCTACCCTTTCTTAAAAGTTTGACTTTAACT------ATGAACAAAGGGTCTATCAGTTTTAAAAAAGTGGCCCTACCAAGTCTCAGCTATCTAGATCTTAGTAGAAATGCACTGAGCTTTAGTGGTTGCTGTTCTTATTCTGATTTGGGAACAAACAGCCTGAGACACTTAGACCTCAGCTTCAATGGTGCCATCATTATGAGTGCCAATTTCATGGGTCTAGAAGAGCTGCAGCACCTGGATTTTCAGCACTCTACTTTAAAAAGGGTCACAGAATTCTCAGCGTTCTTATCCCTTGAAAAGCTACTTTACCTTGACATCTCTTATACTAACACCAAAATTGACTTCGATGGTATATTTCTTGGCTTGACCAGTCTCAACACATTAAAAATGGCTGGCAATTCTTTCAAAGACAACACCCTTTCAAATGTCTTTGCAAACACAACAAACTTGACATTCCTGGATCTTTCTAAATGTCAATTGGAACAAATATCTTGGGGGGTATTTGACACCCTCCATAGACTTCAATTATTAAATATGAGTCACAACAATCTATTGTTTTTGGATTCATCCCATTATAACCAGCTGTATTCCCTCAGCACTCTTGATTGCAGTTTCAATCGCATAGAGACATCTAAAGGA---ATACTG------------------CAACATTTTCCAAAGAGTCTAGCCTTCTTCAATCTTACTAACAATTCTGTTGCTTGTATATGTGAACATCAGAAATTCCTGCAGTGGGTCAAGGAACAGAAGCAGTTCTTGGTGAATGTTGAACAAATGACATGTGCAACACCTGTAGAGATGAATACCTCCTTAGTGTTGGATTTTAATAATTCTACCTGTTATATGTACAAGACAATCATCAGTGTGTCAGTGGTCAGTGTGATTGTGGTATCCACTGTAGCATTTCTGATATACCACTTCTATTTTCACCTGATACTTATTGCTGGCTGTAAAAAGTACAGCAGAGGAGAAAGCATCTATGATGCATTTGTGATCTACTCGAGTCAGAATGAGGACTGGGTGAGAAATGAGCTGGTAAAGAATTTAGAAGAAGGAGTGCCCCGCTTTCACCTCTGCCTTCACTACAGAGACTTTATTCCTGGTGTAGCCATTGCTGCCAACATCATCCAGGAAGGCTTCCACAAGAGCCGGAAGGTTATTGTGGTAGTGTCTAGACACTTTATTCAGAGCCGTTGGTGTATCTTTGAATATGAGATTGCTCAAACATGGCAGTTTCTGAGCAGCCGCTCTGGCATCATCTTCATTGTCCTTGAGAAGGTTGAGAAGTCCCTGCTGAGGCAGCAGGTGGAATTGTATCGCCTTCTTAGCAGAAACACCTACCTGGAATGGGAGGACAATCCTCTGGGGAGGCACATCTTCTGGAGAAGACTTAAAAATGCCCTATTGGATGGAAAAGCCTCGAATCCTGAG
>Rattus_norvegicus_Rat_ENSRNOG00000010522_TLR4
ATGATGCCTCTCTTGCATCTGGCTGGGACTCTGATC------ATGGCATTGTTCCTTTCCTGCCTGAGACCAGGAAGCTTGAATCCCTGCATAGAGGTACTTCCTAATATTACCTACCAATGCATGGATCAGAATCTCAGCAAAATCCCTCATGACATCCCTTATTCAACCAAGAACCTAGATCTGAGCTTCAACCCCCTGAAGATCTTAAGAAGCTATAGCTTCTCCAATTTCTCACAACTTCAGTGGCTGGATTTATCCAGGTGTGAAATTGAGACAATTGAAGACAAGGCATGGCATGGCTTAAACCAGCTCTCAACCTTGGTACTGACAGGAAACCCTATCAAGAGTTTTTCCCCAGGAAGTTTTTCTGGACTAACAAATTTAGAGAATCTGGTGGCTGTGGAGACAAAAATGACCTCTCTAGAGGGTTTCCATATTGGACAGCTTATATCCTTAAAGAAACTAAATGTGGCTCATAATCTTATACATTCCTTTAAGTTACCTGAATATTTTTCTAATCTGACAAACCTAGAACATGTGGATCTTTCTTATAACTATATTCAAACTATTTCTGTCAAAGACTTACAGTTTCTACGT---GAAAATCCCCAAGTCAATCTCTCTTTAGACCTGTCTTTAAACCCAATTGACTCCATTCAAGCCCAAGCCTTTCAGGGAATTAGGCTCCATGAATTGACTCTAAGAAGTAATTTTAATAGCTCAAATGTACTGAAAATGTGCCTTCAAAACATGACTGGTTTACATGTCCATCGGTTGATCTTGGGAGAATTTAAAAATGAAAGGAATCTGGAAAGTTTTGACCGTTCTGTCATGGAAGGACTATGCAATGTGAGCATTGATGAGTTCAGGTTAACATATATAAATCATTTTTCAGATGATATTTATAATCTC---AATTGCTTGGCAAATATTTCTGCAATGTCTTTCACAGGTGTACATATA------------------------AAACACATAGCAGATGTTCCTAGACATTTCAAATGGCAATCCTTATCAATCATTAGATGTCATCTTAAGCCT------TTTCCAAAGCTGAGTCTACCTTTTCTTAAAAGTTGGACTTTAACT------ACCAACAGAGAGGATATCAGCTTTGGTCAGTTGGCTCTGCCAAGTCTCAGATATCTAGATCTTAGTAGAAATGCCATGAGCTTTAGAGGTTGCTGTTCTTATTCTGATTTTGGAACAAACAACCTGAAGTACTTAGACCTCAGCTTCAATGGTGTCATCCTGATGAGTGCCAACTTCATGGGTCTAGAAGAGCTGGAATACCTGGACTTTCAGCACTCCACTTTAAAAAAGGTCACAGAATTCTCAGTGTTCTTATCTCTTGAAAAACTTCTTTACCTTGACATCTCTTACACTAATACCAAAATTGACTTTGATGGCATATTTCTTGGCTTGATCAGTCTCAACACTTTAAAAATGGCTGGCAATTCTTTCAAAGACAACACCCTTTCAAATGTCTTTACAAACACAACAAACTTAACATTCCTGGATCTTTCTAAATGCCAACTGGAACAGATATCTAGGGGGGTATTTGACACACTCTACAGACTCCAGTTATTAAACATGAGTCACAACAACCTACTGTTTCTGGATCCATCCCATTATAAACAGCTGTACTCCCTCAGGACTCTTGATTGCAGTTTCAATCGCATAGAGACATCCAAAGGA---ATACTG------------------CAACATTTTCCAAAGAGTCTAGCCGTCTTCAATCTGACTAATAATTCTGTTGCTTGTATATGTGAATATCAGAATTTCTTGCAGTGGGTCAAGGACCAGAAAATGTTCTTGGTGAATGTTGAACAAATGAAATGTGCATCACCTATAGACATGAAGGCCTCCCTGGTGTTGGATTTTACGAATTCCACCTGTTATATATACAAGACTATCATCAGTGTATCGGTGGTCAGTGTGCTTGTGGTAGCCACTGTAGCATTTCTGATATACCACTTCTATTTTCACCTGATACTTATTGCTGGCTGTAAAAAGTACAGCAGAGGAGAAAGCATCTATGATGCATTTGTGATCTACTCGAGCCAGAATGAGGACTGGGTGAGAAACGAGCTGGTAAAGAATTTAGAAGAAGGAGTGCCCCGCTTTCAGCTTTGCCTTCATTACAGGGACTTTATTCCTGGTGTAGCCATTGCTGCCAACATCATCCAGGAAGGCTTCCACAAGAGCCGGAAAGTTATTGTGGTGGTGTCTAGACACTTTATCCAGAGCCGTTGGTGTATCTTTGAATATGAGATTGCTCAGACATGGCAGTTTCTGAGTAGCCGCTCTGGCATCATCTTCATTGTCCTTGAGAAAGTGGAGAAGTCCTTGCTGAGGCAGCAGGTCGAATTGTATCGCCTTCTTAGCAGAAACACCTACCTCGAGTGGGAGGACAATGCTCTGGGGAGGCACATCTTCTGGAGAAGACTCAAAAAAGCCCTGTTGGATGGAAAAGCCTTGAATCCAGAT
>Jaculus_jaculus_Jerboa_XM_004662684_TLR4
ATGACGCCCTGCTCAAGCCTGGCTGCGATTCTGATCCCAGCCATGGCC---TTCTTCACCTGCCTGAGACCGGAGCGCTGGGATCCCTGTGTGGAGGTGCTTCCTAACATCACGTATGACTGCATGGAGCAGAATCTTCACAACATCCCTTACAGCCTTCCCTCCTCCACTGAGAACCTGGACCTGAGCTTCAACCCCCTGAAGATCTTAAGCAGTAATTGCTTCTCCAGTTTCCCAGAACTACAAGTGTTGGATTTATCCAGGTGTGAAATTACAATGATAGAAGATGATGCTTTTCAGGACTTAATCCAACTCTCTACCTTGATATTGACTGGCAACCCTATACACAGTTTAGCTCTGGGAGGCTTTTCTGGACTATCGAGTTTACAGAAGCTGGTGGTTGTGGAGATAAACCTGGCTTCTCTGGAGAGCTTTCCTATTGGGCATCTCAGAAGTTTAAAGCACCTCAATATGGCTCACAATCTTCTTCATTCTTTCAAGTTACCTGAATATTTTTCTAATCTGACCAACCTGGAATACTTGGACCTTTCCAACAACAAGATCCAAAGTATTCATCATAAAGACTTGAAGGTTCTGCAT---GAAAATCCCCAACTCAATCTTTCTTTAGACCTGTCTCTGAACCCCATTGACTTTATCCAACCTGGTGTCTTTCAAGAAATCAGGCTCCACGAACTAACACTAAGAAGTAATTTTAACAGTACAGATGTAATGACAAGTTGTATTCAAAGTCTACTGGGATTAGAAGTGCACAGGTTAATCCTAGGGGAATTTAAAAATGAAAGGAATATAGAAAGGTTTGACAGATCTGTCCTGGAGGGATTGTGTAGTGTGAGCATTAATGAATTCCGGTTAACTTATGTAGATCAGTTTTCAGGAAAAGTCACTGACTTGGTAAATTGTTTAGCGAATATTTCTGCAATGTCCATGGTAAGTCTGTATATAAGTGATGACAATTTTTATAATGAT---------------------------TTCAAATGGCAATCATTAGAATTCATTAACTGTGATTTTAAAACC------TTCCCCTTTCTGGCACTCCCCTTTCTCAAAAGTTTGATTTTCACT------GCCAACAGAGGTGCAACCAGTTTTGTAGATGTGGAACTACCAAACCTTGTCTTCCTAGATATCAGTAGAAACAGCTTGAGTTTTGAAAGCTGCTGTTCTCATAAACATCTGGGAACAACCAGACTGAAGTATTTAGATCTCAGCTACAATGGCGTTGTGACTATGAGTTCAAACTTCCTGGGGTTAGAGCAACTGGAGTATCTGGATTTTCAGCATTCTACTTTGAAAAAGATGAGTGAGTTCTCTGTGTTTTTATCCCTCAGCAAACTCCTTTACCTTGACATCTCTCATACTCACATCCGGGTTGACTTCAATGGCATCTTTGATGGCCTGATCAGTCTCAAAGTTTTAAAAATGGCTGGCAACTCTTTTAAGGATAACACTCTTTCAAATACCTTCACCAATATGACGAGCTTGATATTTCTGGACCTCTCTGAATGTCGCCTAGAACAGGTGTCCCAGGGAGCATTTGCCACACTCTCTAGACTTCAGGTTCTAAATATGAGTCACAACAACCTCTTGGTGTTGAATACACTTCATTATAAACCTCTCCAGTGTCTCCAGCTTCTGGATTACAGTTTCAACCACATAGAAACCATCAAAGGGGAGGAACTT------------------CGACATTTTCCATGGAGTCAGGCTCGCTTAAATCTTACACAGAATGACTTTGCCTGTACTTGTGAATACCAGAGCTTCCTGCAGTGGGTCAAGGACAAGAGGCAGCTCCTGGTGGAAGCTGAACAAATGAAGTGTGTAAAATCACTAGAAATGAAGGGAAGACCTGTGTTGAGTTTCAGGAATGCCACCTGTGAAATCAACAAGGGCATCATCAGCATGTCAGTGATCAGCGTGGTTCTTGTATTCATTATGGTGTTTCTTGGCTACAAGTTTTACTTTCACCTGATGCTTTTAGCTGGCTGTAAAAAGTATGCTCAAGGGGAAAGCATCTATGATGCCTTTGTTATCTATTCAAGCCATGATGAGGACTGGGTGAGGAATGAGTTGGTAAAGAACCTAGAGGAAGGGGTGCCCCCATTTCAGCTATGCCTCCACTACAGAGACTTTATCCCTGGTGTGGCCATCGCTGCCAACATCATCCAAGAGGGCTTCCACAAAAGCCGAAAAGTCATTGTGGTGGTATCTCAGCACTTTATCCAAAGCCGCTGGTGCATTTTTGAATATGAGATCGCTCAGACTTGGCAGTTTCTGAGCAGCCGCTCTGGCATCATCTTCATCATCCTGGAGAAGGTGGAGAAAGCCCTGCTGAGGCAGCAGGTGGAGCTGTACCGCCTTCTCAGCAGGAACACGTACCTGGAGTGGGAGGACAATGCCCTGGGGAGGCATATCTTCTGGAGAAGACTAAGGACAGCTCTGCTGAATGGAAAATCATGGGATCCAGAA
>Dipodomys_ordii_KangarooRat_ENSDORG00000001288_TLR4
ATGATGCCTTCCTGGCGCCTAGCTGGGACTCTAATGCCCAGTATGGCT---TTCCTCTCCTGTCTCAGACCTGAAAGCTGGGAGCCCTGCATTGAGGTGATCCCCAATGTGACATACCAGTGCATGGAGCAGAATCTCTCCAGAATCCCTGACAACATACCCTCCTCAACCAGAAACCTGGACCTGAGCTTTAACCCCCTGAATACCCTAGAAAGTCAGAGCTTCTCCAAATTTCCAGAACTTCAGGTGCTGGATTTATCCAGGTGTGATATTCGGGTGATTGAAGATGGTGCCTATCAAGGTTTAGGCCAACTATCTACCTTGATATTGACGGGAAACCCTATCGAGAGTTTAGCCCCAGGAGCCTTTTCTGGACTTTCACATTTGCAGAAGCTGGTGGCTGTGGAGACCAACATACTCTCTCTAAGGACCTTCCCTATTGGAAATCTCAGAGCATTGAAGGAGCTCAATGTGGCTCACAATCTTATCCATTCCTTCAAGTTGCCTGAATATTTCTTAAACTTGACCAACCTGGAACACTTGGACTTTTCTGATAACAAGATTCAAAGTATTCATTACAAAGACTTACAGGTTCTACGT---AAAAAGCCACTACTCAACCTTTCTTTAGATCTTTCCCTGAACCCAATTGATATCATTCATCCTGGTGCCTTTAAAGAAGTAAAACTCCATAAATTGACTTTAAGAAGTAATTTTAATAATACACATGTAATGAGAACTTGTATTCAAGGTCTGGCTGGTTTAGAAGTCTACCGGTTGGTTTTGGGAGAATTTAAAAATGAAAGGAACATGGACAGTTTTGACAAATCTGCCTTGGATGGATTGTGTAGTTTGACCATTGAAGAATTCCGGTTTGCATATTTAGATGAATTTTCTGGTGATGTTACTGGCTTGTTTAATTGTTTGGCAAATGTTTCTGCAATGTCTCTAGTGAATCTGTATGTT------------------------AAAAACCTAGAAAACCTTCCTGAAGATTTCAAGTGGAAATCCTTAGAAGTAGCAAGGTGTAAGTTTAGACAA------TTTCCCCCTTTGGCACTCCCTTCTCTCAAAGAGTTGAATTTTACA------GATAACAAAGGTGCAGTTAACATGGTAGATATTGAACTACCAAATCTGGAAATTCTAGATCTTAGTAGAAATGGCTTGAGTCTCCGGCATTGCTGTTCTTCTGAGGATTTTGGAACAACCACACTCCGGCATTTAGATCTGAGCTTCAATGGGGTTATTCTCATGAATTCAAATTTCATAGGCTTATGCCAGCTAGAGTATCTAGATTTTCAGCATTCCGCTTTGAAACATACCAATCAGTTTACAGTATTCTTATGTCTCCACCAACTGCACTACCTTGACATCTCTTATACCCATATACAAGTTGTCTTCGATGGCATCTTTGATGGCTTGACCAATCTGAAAGTTTTAAAAATGGCTGGTAATTCTTTCAAGGACAGCACCCTTCCAAATATCTTCAGAAACATGACTAACTTAACCATCCTGGACATTTCTGAGTGTCAACTGACACAGGTATCCAAGGGACCATTTGACACCCTTCCCAATCTTCGGGTCCTAAATCTGAGTCACAACCATCTCGTGTATTTGGATCTGTTCCCTTATGCACATCTCCTCTCTCTCCAGGTCTTAGATTATAGTTTCAATTATATCGTAGCTTCCAAACGG---CAGGCA------------------CTACATTTCCCTAGTAAGCTAACACATTTAAATCTTACTCAGAATAATTTTGCTTGTAGTTGTGAACATCAGAGTTTCTTGCAGTGGGTCAAGGATCAGAGGGGACTCTTGGTGGAGGCTGAACAAATGACATGTGCAAATCCTCCAGATATGCAGGGCATGCCAGTGCTGAGTTTCAGAAATACCACCTGTCAAATAAACAAGACCACTATTAGCCTGTCAGTGCTCAGTATCCTCATGGTAGCTATTATTGGACTTTTAGTCTACAAGTTCTATTTTCACCTAATGCTCCTTGCTGGCTGTAAAGAGTATGGTAGAGGTGAAATGGCCTATGATGCCTTTGTTATCTATTCGAGTCAGGATGAGAACTGGGTGAGAAATGAGTTGGTAAAGAACTTAGAAGAAGGAGTACCCCCCTTTCAACTCTGCCTTCACTACAGGGACTTTATCCCCGGTGTGGCCATTGCTGCCAACATTATCCAGGAAGGCTTCCACAAAAGCCGGAAGGTGATTGTTGTAGTGTCTCGGCACTTCATCCAGAGCCGCTGGTGCATTTTTGAATATGAGATCGCTCAGACCTGGCAGTTTCTGAGCAGCCGCGCTGGCATCATCTTCATCGTCCTGCAGAAGTTGGAGAAGTCCCTGCTCCGGCAGCAGGTGGAACTGTATCGCCTTCTCAGTAGAAATACTTACCTGGAGTGGGAGGACAGTATGCTGGGGAGGCACATCTTCTGGAGACGACTCAGGAAAGCTCTGCTGGATGGAAAAACATCACAACCGGAT
>Cavia_porcellus_GuineaPig_ENSCPOG00000015159_TLR4
ATGAAGCCTCCGTGGCGCCTGGCTGGGACTCTGATCCCAGCCATGGCC---TTCCTCGCCTGCGTGAGCCCTGGGAGCTGGGAGCCCTGCGCGGAGGTGGTGCCCAACATTACATATGATTGTATGGAACGGAATCTCTACAAAATTCCCAGCAGCATCCCCTCCTCAGTCAAGCACCTGGATCTGAGCTTTAATCCCTTGAGGTTCTTAGCCAGCCAAAGCTTCTCTCCTTTTCCAGAATTACAGGTGCTGGATTTATCCAGGTGTGAAATTCAAAGGATTGAAGATGATGCATACTGGGGCTTAGATTACCTCTCTACATTGATATTGACAGGAAACCCTATCCAGAATTTAGCACCGGGAGCTTTTTCTGGACTTCTTAGTTTACAGAAGCTGGTGACTGTGGAGATAAATCTGTCTTCTCTAGAGAACTTCCCTATTGGACATCTCAGAACTTTGAAGGAGCTTAATATGGCTCACAATCTTATCAATTCTTTCAAGTTACCTGAATATTTTTCTAACCTGACAAACTTGGAGTACTTGGACCTTTCCAATAACAATATTCAAAATATTTATTGTAAAGACCTACATGTACTCCAC---GACACATTC------AATCTCTCTTTAGATCTGTCTCTAAACCCAATTAAA------------------------------------------CTGACTTTGAGAAGTAATTTTGATAATACAGATGTAATGAAAACTTGTATTCAAGGTTTGGCTGGTTTAGAAGTCCATAAACTGGTTCTAGGAGAATTTAAAAATGAAAGGTATATGAAAGAGTTTGACAAGTCTGCCCTAGAAGGACTGTGCAGCATAAATATTACAGAATTCAGATTGGCATTTTTGGATGACTTTCCAAAGGATATTAGTGGTTTCTTTGATTGTTTGGTAAATGTTTCTGCAGTGTCTTTGGTGAATCTGAATTTA------------------------CATAGCCTCGAAGGCCTTCCGAAAGACTTAAAATGGCAATCTTTAGAGTTGATAAAATGTAAAATAAATCAA------TTTCCCAAATTGGTGCTGCCCTCTCTCAAAAGGTATGTTTTCACT------GCCAACAGAGGTGCAGACAGTTTTGTAAAGGTTGAATTGGAAAACCTTGAGTTTCTGGATCTCAGTAGCAACGGTATGAGTTTCAAGAGTTGTTGTGATCAGGATGATTGGAAAACAACCAGTCTGAAGTATTTAGATCTCAGCTTCAATGATGCCATAACCATGGGCTCCAACTTCCTGGGTTTAGAACTATTAGAGTATCTGGATTTTCAGCATTCTACTTTGAAACAGGCAAGTCAATTTTCAGTGTTCTTATCACTCAGCAAACTCCTTTATCTTGACATTTCCTATACTCATACCGAGGTTGCCTTCCATGGCATCTTCAGTGGTTTGGTCAGTCTCCAAGTCTTAAAAATGGCTGGCAATTCTTTCAAGGACAACACTCTTTCAAGTATCTTCACAGATCTGACTAACTTGACCTTCTTGGACCTTTCAAAGTGTCAACTGGAACATGTGTCCCAAGGAGTATTTAGCTCACTCTCCAGCCTTCAGTTCCTGAATATGAGTTACAATAACTTCATATTATTGGATGCACTTTCTTTTCAACCTCTGCATTTACTCCAGGTTCTAGATTGCAGTTTCAATAAAATAGAATCTTTCGAAGGGCAAGAACTA------------------CAGCATTTCCCAAGCAGTCTAACTACCTTAAACCTCACTCGGAACGCTTTTGATTGTTCTTGTAAACACCAGAGTTTCCTTCAATGGATTAAGGACCAAAGGCAGCTCCTCGTGGGAGCTGAACAATTGCAATGTATGATGCCTTTAGATATGAAGAATATGTCGGTGCTGAGTTTTAGGAATTCTACTTGCCAAATAACCAAGATCGTCATTGCTGTGACAGTGGTCAGTGTTGTTGTGGTATCCGTTATAGCATGTCTGGTCTACAAATTCTATTTTCACCTCATGCTTCTTGCTGGCTGTAAAAAGTATGGTCGAGGTGAAAGCACCTATGATGCCTTCGTCATCTACTCAAGCCAAGATGACGACTGGGTGAGGAATGAGTTGGTAAAGAACTTGGAAGAAGGGGTGCCCTCCTTTCGGCTCTGCCTTCACTACAGAGACTTTATTCCGGGTGTGGCCATTGCTGCCAACATCATCCAAGAAGGTTTTCACAAAAGCCGGAAGGTTATCGTTGTGGTGTCTCAGCACTTTATCCAAAGCCGCTGGTGTATCTTTGAATATGAGATTGCTCAGACCTGGCAGTTTCTCAGCAGCCATGCTGGCATCATCTTCATCGTCCTGCAGAAGTTGGAGAAGTCCCTGCTCCGGCAGCAGGTAGAGCTGTATCGCCTCCTTAACAGGAACACTTACCTGGAATGGGAAGACAATGTCCTTGGGCGGCATATCTTCTGGAGACGACTCAGAAAAGCCCTGATGGATGGCAAATCA------CCAGAA
>Chinchilla_lanigera_Chinchilla_XM_005382606_TLR4
ATGACGCCTCCGTGGCGCCTGGCTGGGACTCTGATCCCAGCCATGGCT---TTCCTCGCCTGCGTGAGACCTGAAGGCTGGGAGCCCTGCGTGGAGGTGGTTCCCAACATTACATATGAGTGCATGGAGCGGAATCTCTACAAAATCCCCAGCAGCATCCCCTCCTCAGCCAAGAACCTGGACCTGAGCTTTAATCCCCTGATGTTCTTAGCCAGCCATAGCTTCTCCCGTTTTCCAGAACTACAGGTGCTGGATTTATCCAGGTGTGAAATTCAAACAATTGAAGATGATGCATACTGGGGCTTGAACTACCTCTCTACCTTGATATTGACGGGAAACCCAATCCAGAATTTAGCACCAGGGGCTTTTTCTGAACTATTCCGTTTACAGAAGCTGGTGGCTGTGGAGATAAATCTTTCTTCTCTAGAGGACTTCCCAATTGGACATCTCAGAACCTTGAAGGAGCTTAATGTGGCTCACAATTTCATCCATTCCTTCAAGTTACCTGAATATTTTTCTAACCTGACCAACTTGGAGTACTTGGACCTTTCCAATAACAAGATTCAAAATATACATTGTGACGACCTATATGTTCTACAT---GACAAATCC------AATCTCTCTTTAGACCTGTCTTTAAACCCAATTGCTTTTATTCAACCTGGTGCTTTTAACAAAGTGAAGCTTGGAGGATTGACTTTGAGAAGTAATTTTAATAGCACACATGTAATGAAACAATGTATTCAAGGTCTGGCTGGTTTAGAAGTCCAGCAGCTGGTTCTAGGAGAATTTAAAAATGAAAGGTGTGTGGAAGAGTTTGACAAGTCTGCTCTGGAAGGACTGTGCAACTTGACCATTGCAGAATTCAGGTTGGCATTTTTAGATGACTTTCCAGAAGATACTAATGGTTTCTTTAAATGTTTGGTAAATGTTTCTGCAGTGTCTCTGGCAAATTTGTATTTA------------------------AATAGCCTAGAAGGCCTTCCTAGAGACATAAAGTGGCAATCTTTAAAGTTGGTAAAGAGTAAAGTTAACCAA------TTTCCCACCTTGGCTCTCCCATCTCTCAAAAGGTATATTTTCACT------ACCAACAGAGGTGCGACTAGTTTTGCAGAGTTTGAACTGAAAAACCTTGAGTTCCTAGATCTCAGTAGAAATGGCATGAGTTTCAAGAGTTGTTGTTCTCAGAGTGTTTTTGGAACAACCAGTCTGAAGTATTTAGATCTAAGCTTCAATGATGTTATAACCATGAGTGTAAACTTCATAGGTTTAGAACTGCTAGAACATCTGGATTTTCAGCATTCTACTTTGAAACAGGCAAGTCAATTTTCAGCATTCTTATCACTCAGCAAACTCCTTTATCTTGACATGTCCTACACCCACACCCAGGTTGCCTTCCATGGCATCTTTAGTGGTTTGGTCAGTCTCCAGGTCTTAAAAATGGCTGGCAATTCTTTCAAGGACAACTCCCTTTCAGCTGTCTTCACAGACCTGACTAACTTGACCTTCTTGGACCTTTCAAAGTGTCAACTGGAACATGTGTCCCCAGGAGTATTTGACACACTCCTCAGGCTTCAGTTCCTGAATATGAGTCACAACAACTTTGTTTTATTGGATGTACTTTCTTTTAACCCTCTGCAAGCACTCCAGATTCTAGATTGCAGTTTCAATAAAATAGAGTCTTCTGAAGGGCAAGAACTG------------------CAGTATTTCCCAAGCCATCTAACTACCTTGAATCTTACTCAGAACCCTTTTGATTGTTCTTGTAAATACCAGAGTTTCCTGCAGTGGATTAAGGACCAGAGGCAGCTCTTGGTGGAAGCCAAACAATTGGAATGTGCTATGCCTCCTGACATGCGGGGTATGCTGGTGCTGAGTTTCAGGAATGCTACCTGTCAGATAAACAAAATCGTCATCATTGTGACAGTGGTCAGTGTTCTTGTGGTATCTGTTATAGCATTTCTGGTGTACAAGTTCTATTTTCACCTCATGCTTCTTGCTGGCTGCAAAAAGTATGGCCGAGGTGAAAACACCTATGATGCCTTTGTCATCTACTCAAGCCAAGATGAGGACTGGGTGAGGAATGAGTTGGTAAAGAACTTGGAAGAAGGGGTGCCCCCCTTTCGGCTCTGTCTTCACTACAGAGACTTTATTCCTGGTGTGGCCATTGCTGCCAACATCATCCAGGAGGGTTTCCACAAAAGCCGGAAGGTTATTGTGGTGGTGTCTCGGCACTTTATCCAGAGCCGATGGTGTGTCTTTGAATATGAGATTGCTCAGACCTGGCAGTTTCTCAGCAGCCATGCTGGCATCATCTTCATTGTCCTGCAGAAGTTGGAGAAGTCCCTGCTCCGGCAGCAGGTCGAGCTGTACCGCCTCCTCAGCAGGAACACTTACTTGGAGTGGGAAGACAACATCCTGGGGCAGCACATCTTCTGGAGACGACTCAGAAAAGCCCTGATGGATGGAAAACCACGGAGTCCAGAA
>Octodon_degus_Degu_XM_004641503_TLR4
------------CGGCGCCTGGCTGGGACGCTAATCCTAGCCATGGCC---TTCCTCGCCTGCGTGAGAGCCGACGGCTGGGAGCCCTGCGTGCAGGTGGTTCCCAACATTACCTATGTGTGCATGGAGCTGAATCTCTCCAAAGTCCCCAGTGGCATCCCCTCCTCAGCCAAGCACCTGGACCTGAGCTTTAATCCTCTGAGGGTCTTAGCCCGCCGAAGTTTCTCCAGCTTTCCAGAACTACAGGTGCTGGATTTATCCAGGTGTGAAATTCAAGACATTAAAGACGATGCATTCTGGGGCTTAGACTACCTCTCTACCTTAATATTGACGGGAAACCCTATCCAGAATTTAGCACCGGGAACTTTTTCTGGACTACTCAGTTTACAGAAGCTGGTGGCTGTGGAGATAAATCTGTCCTCTCTGGAGAACTTCCCTATCAGGCATCTCAGAACCCTGAAGGAGCTTAATATAGCTCACAACCTTATCCATTCCCTGAAGTTACCTGAATATTTTTCTAACCTGAGCAACTTGGGATACTTGGACCTTTCCAATAACAAGATTCAAGAGATTCATCATAAGGACCTCCATGTTCTGCAC---GACAAGCCC------AATCTCTCCTTAGACCTTTCTTTAAACCCAATTGATTTTATCCAACCTGGTGCCTTTGACAAAATGAGGCTTCAAGGACTAACTTTGAGAAGTAATTTTGATAGTGCACATGTAATGAAAACTTGTATTTATGGTCTGACGGGTCTAGAGGTCCATCAGTTGGTTCTGGGAGAATTTAAGAATGAAAGGTATGTGCAAGAGTTTGACAAGTCGGCCCTGGAAGGACTGTGCAACCTGACCATTTCAGAGTTCAGGCTGGCGTATTTAGATGACTTTCCCAAAAACATTAATGGCTTCTTTAAATGTTTGGTAAATGCTTCTGCAGTGTCTCTGGCAAATCTGTACATA------------------------CAAAGCCTTGAAGGCCTCCCTAATGATCTACAATGGCAATCTTTAGAGCTGGTGAAGTGTAAAGTTAATCAA------TTCCCCATGTTGGAGCTGCCTTCTCTCAAAAGATATGTTTTCACT------GCCAACAGAGGTGCGATCAGTTTTTCAGAGTTTGAACTGAAGAATCTTGAGTTTCTAGACCTCAGTAGAAATGGCATGAGTTTTAAGGGTTGTTGTTCTCAGAGGGATATGGGAACAACCAGTCTGAAGTATTTAGATCTAAGCTTCAATGATGTTGTAACTATGAGTTCAAACTTCCTGGGTTTAGAACTACTAGAACATCTAGATTTTCAGCATTCTACTTTGAAACAGGCAAGTGAATTTTCAGTATTCTTATCACTCAGCAAACTGCTTTATCTTGACATTTCCTACACGCACACTGAGGTCGCCTTCCATGGCATCTTCAGTGGTTTGGTCAGTCTTCAAGTCTTAAAAATGGCTGGCAATTCTTTCAAAGGCAACGCCCTTTCAGGTATCTTCACAGATCTGACAAATTTGACCTTCCTGGATCTTTCAATGTGTCAGCTGGAATATGTGTCCCAGGGAGTATTTGACTCACTCCTTAAACTTCAGTTCCTGAATATGAGTCACAACAAATTCATATCACTGGATGCATTCTCTTTTAAACCTTTGCATACACTCCAGATTCTAGATTTCAGCTTCAATAAAATAGTATCTTCCAATGGGCAAGAACTA------------------CAGCACTTCCCAAGTAATTTAACTGTACTGAACCTCACTCAGAACCCTTTTGATTGTTCTTGTAAACACCAGAGTTTTCTGCAGTGGATTAAAGACCAGAGGCAGCTCTTGGTGGATGCTAAAAACTTAGAATGTGTGATGCCTCCAGATATGGAGGGTAAGCTCGTGCTGAGTTTCAGTAATACTACCTGTCAGATAACCAAAGTCATCATCATTGTGACGGTGGTCAGTGTTGCCGTGGTATCTGTGATAGTAGGTCTGGTCTATAAGTTTTATTTTCATCTCATGCTTCTTGCTGGCTGCAAAAGATATGGTCGAGGTGAAAACATCTATGATGCCTTTGTCATCTACTCAAGCCAGGATGAGGACTGGGTGAGAAACGAGTTGGTGAAGAACTTGGAAGAAGGGGTACCCCCCTTTCGTCTCTGCCTTCACTACAGAGACTTTATTCCTGGTGTGGCCATTGCTGCCAACATCATCCAAGAGGGTTTCCACAAAAGCCGGAAGGTTATTGTGGTGGTGTCTCGGCACTTTATCCAGAGCCGCTGGTGTATCTTCGAGTACGAGATTGCTCAGACTTGGCAGTTTCTCAGCAGCCGCTCTGGCATCATCTTCGTTGTCCTGCAGAAGCTAGAGAAGTCACTGCTCCGGCAGCAGGTGGAGCTGTATCGCCTCCTCAGCAGGAACACTTACCTGGAGTGGGAGGACAATGTCCTTGGGCGGCACATCTTCTGGAGACGACTCAGAAAAGCCCTGATGGATGGAAAAGCATGGACTCTGGAA
>Heterocephalus_glaber_NakedMoleRat_XM_004905804_TLR4
ATGACTCCTTCTCAGGTCCTGGCTGGGACTCTGCTTCCAGCCATGGCC---TTCCTCGCCTGCGTGAGACCTGAAAGCTGGGAGCCCTGCGTGGAGGTGGTTCCCAACATTACATATGACTGCATGGAGCAAAATCTCTACAAAATCCCCAGCAGCATCCCCTCCTCAGCCAAGCACCTGGACCTGAGCTTTAATCCCCTGATGTTCTTAGGAAGCCAAAGCTTCACCAGTTTTCCAGAACTAGAGGTGCTGGATTTATCCAGATGTGAAATTCAAAAGATTGAAGATGATGCATACTGGGGCTTACACTACCTCTCTACCTTGATATTGACAGGAAACCCTATCAAGAATTTAGCACCAGGAGCCTTTTCTGGACTACTCAGTTTACAGAAGTTGGTGGCCGTGGAGATAAATCTGTCCTCTCTAGAGAACTTCCCAATTGGACATCTCAAAACCTTGAAGGAGCTTAATGTTGCTCACAATCTTGTCCGTTCCTTCAAGTTACCTGAATATTTTTCTCACCTGAACAACTTGGAGTACTTGGACCTTTCCAATAACAAGATTCAAAATATTTATCATAAAGACCTGCATGTTCTATAT---AACAACTCC------AAACTCTCTTTAGACTTGTCTCTAAACCCAATTGATTTTATCCAACCTGGTGCCTTTGACAAAATGAGGCTTCAAGGACTGACTTTGAGAAGTAATTTTGATAATACAAGTGTAATGAAAACTTGTATTCAAGGTCTGGCCGGTTTAGAAGTCAATCAGTTGGTTCTGGGAGAATTTAAAAATGAAAGGTATGTGGAAGAGTTTGACAAATCTGCCCTGCAAGGACTGTGTACCTTGACCATTGAAGAATTCAGGTTGTCATATTTAGATGACTTTCCAAAAAATATTAATGGCCTCTTTAATTGTTTGGTAAATGTTTCTGCAGTGTCTCTGGCACATGTGTATTCA------------------------AGGAGACTAGAAGGCCTGCCTAAAGATTTAAAATGGCAATCTTTAGAGTTGGTGAAGTGTAAAGTTAATCAA------TTTCCTGCATTTTCAATCCCCTCTCTCAAAAGGTATAGTTTCACA------GCCAACAGAGGTGTGAACAGTTTTACAGACCTTACACTGAAAAACCTTGAATTTCTAGATCTCAGTGGAAATGGCATGAGTTTCAAGGGTTGTTGTTCTGTGAAAGATTTGGAAACACCTAATCTGAAGTATTTAAATCTAAGCTTCAATGATGTTATAAGCATGAGCTCAAACTTCATGGGTTTGGAACTACTGGAGCGTCTGGAGTTTCAGCATTCTACTTTGAAACAGACCAGTCAATTTTCAATGTTCTTATCACTCAGCAGACTCCTTTATCTTGACATTTCCTATACTCACACCCATGTTGCCTTCCATGGCATCTTCAGTGGCTTGTTCAGTCTCCAAGTCTTAAAAATGCCTGGCAATTCTTTCAAGGACAACACCCTTTCCAATATCTTCATGGAGGTCACTAACTTGACCCTTTTGGACATTTCAGAGTGTCAACTGGAACATGTGTCCCAGGGAGTATTTGACAAACTTCTCAGGCTTCGGGTCCTAAATATGAGTAATAACCACTTCTTATTACTGGATGCACTTTCTTTTAAACCTCTCCATACCCTCCAGAATCTGGATTGCAGTTCCAATAGAATAGCATCTTCCAATGGGCAAGATCTG------------------CAGCATTTCCCAAGCAATCTAACTACCTTAAACCTTACTCAGAATCCTTTTGATTGTTCTTGTGAGCACCAGAGTTTCCTGCAATGGATTAAGGACCAAAGGCACCTCTTGGTGGAAGCTGAACGATTGGAGTGTGCCATGCCTCCAGATATGCAGGGTAAGATGCTGCTGAGTTTTAGGAATGCCACCTGTCAAATACCCAAGGTTATCATCATTGTGACAGTGGTCAGTGTCCTTGTGGTGTCTGTTATAGCATGTTTGGTCTACAAATTCTATTTTCACCTCATGCTTCTTGCTGGCTGCAAAAAGTATGGTCAAGGCGAAAACACCTATGATGCCTTTGTCATCTACTCAAGCCAAGATGAGGACTGGGTGAGGAATGAGTTGGTAAAGAACTTGGAAGAAGGTGTGCCACCCTTTAAGCTCTGCCTGCACTACAGAGACTTTATTCCTGGTGTGGCCATCGCTGCCAACATCATCCAGGAAGGTTTCCACAAAAGCAGGAAGGTAATTGTGGTGGTGTCTCAGCACTTTATTGAGAGCCGCTGGTGTATCTTTGAATATGAGATTGCTCAGACCTGGCAGTTTCTCAGCAGCCGAGCTGGCATCATTTTCATTGTCCTGCAAAAGTTGGAGAAGTCCCTGCTCCGGCAGCAGGTGGAGCTGTATCGCCTTCTCNNNNNNNNNNNNTACCTGGAG---GAAGACCATGGCCTCGGGCGGCACATCTTCTGGAGACGACTCAGGAAAGCCCTGATGGATGGAAAATCATGGAATCCAGAA
>Ictidomys_tridecemlineatus_Squirrel_ENSSTOG00000021892_TLR4
ATGATACCTCCCCGGAGCCTGGCTGGGACTCTGATCCCAGCCATGGCC---TTCCTCTCCTGCCTGAGACCCGAGAGCTGGGAGCCCTGCGTGGAGGTGGAGCCTAATGTTACGTACCAATGCATGGAGCTGAATCTCTCCAAAATCCCCAACAGCATCCCCTCCTCAGCCAAGAATCTGGACCTGAGTTTCAACCCCCTGAAGTGCATAGACAGTCACAGCTTCTCCAGTTTCCCAGAACTGGAGGTGCTGGATTTATCCAGGTGTGAAATTCAGACTATTGAAGATGATGCATATGAGGGCTTACACAACCTCTCTACCTTGATATTGACAGGAAATCCTATCCAGAGTTTAGGCACAGGAGCCTTTCATGGACTATCAAGTTTAAGGACACTGGTGGCCGTGGAGACGAAATTGGCCTCTCTAGGAAATTTCCCTATTGAACATCTCACAAGCTTGGAGAAGCTTAATGTGGCTCACAATCTTATTCATTCCTTCAAGTTACCTGAATATTTTTCTAACCTGCCAAACCTGAAGCACTTGGACCTCTCCAGTAACGAGATTCAAAATATTTTCAATATGGACTTGGAGGCTCTACAC---AAAATGCCATTACTCAATCTCTCTTTAGACCTGTCTCTGAACCCAATAGATTTCATCCAACCCGGTGCCTTTAAAGAAATTAGGCTCCATGAACTGACTTTGAGAAGCAATTTTCATAATAAAAGTGCAATGAAAACATGTATTCAAGGTCTGGCTGGTTTAGAAGTTCATCGCTTGGTTCTGGGAGAATTTAAAAACGAAAGAAATGTGGAAATGGTTGATAAATCTGTCCTGGAAGAACTATGCAATTTGACCATTGAGGAATTCCAGTTAGCATATATAGATAATCTGGCAAGAGATGTTACTGACTTATTGAGTTGTTTGGCAAATGTTTCTGCAATGTCTCTGGTAAGCCTGAATTTG------------------------AATAGGGTAGAAGAAATTTCTACAGGCTTCAACTGGCAATCTTTAGAACTGGTGAAGTGTCAATTTAAACAA------TTTCCTAAGATAGTGCTCCCATCGCTCAAAAGA------TTTACTTGCATTGCCAACAAAGATTTAGACAGTTTTGGAGAACTTAAAGCGCCAAGACTTGAGCATCTAGATCTCAGTGGAAATGACTTGAGCTTTAAGAGTTGCTGTTCTCATTATCACTTTGGAACAACCAGTCTGAAGTACTTAGATCTGAGCTTCAATGGGGCTATTACAATGACTGCAAACTTCATGGGTTTAGAACAACTAGAATATCTGGATTTTCAGTATTCCACTTTGAATAGGATCAACGAGTTTTCGGTATTCTTGTCGCTCAGCAAACTCCATTACCTTGATATTTCTTACACTAAAATCCAGGTGGCCTTCCATGGCATCTTCAATGGCTTGGTCAGTCTCCAAATCTTAAAAATGGCTGGCAATTCTTTTGAGGACAACCTCCTTCCAGATATCTTCACAAACATGAGAAACTTGACTTACCTGGATCTTTCCAAATGTCAACTGGAACAGGTGTCTGAGAAAGCCTTTGACGCTCTCCCTGAACTTAAGTTCCTAAATATGAGTCACAACAACCTGTTTTTGTTGGATGAACTTGCTTATAAACCTCTCTACTCCCTCGAGATTCTGGACTGCAGTTTTAATAGCATAAAATCTTCCAGAGGGCAAGAACTA------------------CAGCATTTTCCAAGTAATCTA---ACCATAAATCTTACTCAGAACGTACTTGCTTGTACTTGTGAACACCAGCATTTCCTGCAGTGGATAAAGGACCAGAGGAGATCCTTGGTGGAGGTTGAAAAACTGGTGTGTGCAACCCCTTCAGATCTACAGGGCTTGCCTGCTCTGAGTTTTAGGAATGACACCTGTCAAATAAAGAAGACCATTATCGGGGTGTCGGTATTGAGTGCGCTGGTGGTATCTGTGATAGTGTTTCTGGTCTACAAGTTCTATTTTCACTTGATGCTTTTTGCTGGTTGCAAAAAGTATGGCAGAGGCGAAAGCACCTATGATGCTTTTGTGATCTACTCAAGCCAGGATGAGGACTGGGTGAGGAATGAATTGGTAAAGAATTTAGAAGAAGGGGTACCCCCCTTTCAGCTCTGCCTCCACTACAGAGACTTTATTCCTGGTGTGGCTATTGCAGCCAACATCATCCAGGAAGGTTTCCATAAAAGCCGGAAGGTCATAGTGGTGGTCTCTCAGCACTTCATCCAGAGCCGCTGGTGTATCTTTGAATATGAGATTGCTCAGACCTGGCAGTTCCTGAGCAGCCACGCTGGCATCATTTTCATCGTCCTGCAGAAGGTGGAGAAGTCGCTGCTCCGGAAGCAGGTAGAGTTGTACCGTCTACTCAGCAGGAACACTTACCTGGAATGGGAGGACAGCATCCTGGGGCGCCACATCTTCTGGAGAAGACTCAGAAAAGCCCTGATGGATGGAAAGCTCTGGAGTCCAGAA

[TLR5]
>Chinchilla_lanigera_Chinchilla_XM_005409240_TLR5
GTCCAGCCCTGCTCCTCCGATGGTCAGATAGCCTTGTTCCGTTCCTGCAACCTCACCCAGGTGCCCCCAGTCCCCAAC---ACCACAAGGAACCTCCTGCTGAGCTTCAACTACATCGGGACGGTCACCAGCACGTCGTTCCCCTTCCTGGAGCAGCTCCAGCTTCTCGAGCTCGCGGCCCAGTTAAAACCCTTGACCATCGGCCCAGAGGCCTTCCAGAACCTGCCCAACCTCAGGATCTTGGACCTGGGCAACAACAAGTTCCACATCCTGCATCCGGACACTTTCCAGGGCCTGTCCCGGCTGTTTGAGCTTAGACTGTTTTCCTGTGGTCTCTCGGAGGCTGTGCTGAGGGACGGTTATTTCAGAAATTTAAATTCCTTAGCCCACCTGGACCTGTCCTTCAATCAGATTAGTAGCCTTTCCCTTCATCCTTCATTTCAGGAGCTGAATTCCTTAAATTCCATGGATTTTTCTCTCAACAAAATCCTCACCGTATGTGAGGGCGAGCTCAGCCCGCTCCAAGGGAAGACGTTGTCTTTTCTCAGTCTCAGATCGACCCAGGTGTACAGCAGG---GGGCTAGACTGGGAGCAGTGCGGAAACCCATTCCGGAATCTGCGGCTGGAGACCCTGGACGCTTCCCAGAACGGCTGGACAGCGGCCATCACCGGAAACTTCAGCAGCGCCATCTCCGGGAGTGTGGTTTCCTCTTTGATTCTTCAACACCACATCATGGGCTCTGGATTTGGCTTCCATAACATCAAAGATCCTGACTGGAGCACATTCGCAGGCCTGGCCAGAAGCTCGGTGAGGAGCCTGGACCTCTCGGGAGGGTTCATCTTCTCCCTGAACCCCAGGCTCTTTGGGACACTCAAGGACTTGAAGGTTCTGAACCTTGCCCACAACAAGATAAACAAGATCTCAGACGGAGCATTCCTCGGACTTGACAGCCTGCAGATTCTCAATATGTCATTTAATCTCCTAGGGGAACTGTACAATTCCAACTTCCACGGGCTGCCCAGCGTAGCATACATCGATCTGCAGAAGAACCACATTGGGATCATTCAGGACCAAACCTTCAGATTCCTGGCAAATCTCGAGACCTTGGATCTCCGGGACAATGCTCTGAAGACCATTTCCTTTATTCCAAGCATACTGACTGTCTTCCTAAGTGGCAATAAACTGGTGACCTTGCCAAACATTGACCTTAGGGTCAATTTCATCCAGTTATCAGAAAACAGGCTGGAAAAGCTGTCGGATCTCTACTTTCTTCTCCGGGTACCGCATCTCCAGACACTCATCTTAAATCAGAATCGCCTTTCCTCTTGT------------------------------------------------CAGCCAGGTCTT---------AGCCCTTCAGCAAACCCCAGCTTAGAAAACCTTTTCCTAGGAGAAAATATGCTGCAACTCGCCTGGGAAACCGGGCTCTGCTGGGATGTCTTTAAGGGGCTTTCCCGTCTCCGGGTTCTGTTTCTGAATAATAACTACCTTAATTTCCTCCCCCCTGGGGTATTTAGTGACCTGGCTTCACTGAGAGGACTTAGCCTCAGCTCCAACAGGCTGACAGTGCTCTCTCCCGGCAGTTTACCAGCCAACCTGGAGGTCCTGGACATATCCAGGAACCAGCTCCTCTCTCCTGACCCTGGCTCGTTCGCATCGCTTCGTTCCTTGGACATAACTCATAACAGGTTCATCTGTGAGTGTGAGCTCAGCACTTTCGTCAGATGGCTCAACCGCACCAGCACCACTCTGGAGGGGTCTCCGGAGGACATGTCCTGCGCGTACCCTGCCTGGCTCGCAGACGTGTCCCTCTACTCTCTCTCCACAGAAGGCTGTGATGAAGAGGAGGCCTTAAAGTCCCTGCGGTTT---------TCCCTTTTCCTCGTGTCTCTGACCACTGTGACCCTGTTCCTCATGACCGTCCTCGTAGTCACAAAGCTCCGGGGCTTTTGTTTTCTGTGCTACAAGACAGCACAGAGCCTGCTGTCGGGCGACCGCCCCCTGAGGAGAGAA------------------TCAGACACCTACAAGTACGATGCCTACTTCTGCTTCAGTAGCAAAGACTTCGAATGGGTGCAGAATGCTTTGCTGAAACACCTGGACGCCCAGTACAGTGACCGAAACAGGCTTAACCTGTGCTTTGAGGAGAGAGACTTTGTGCCAGGGGAAGACCACATTGCCAACCTCCAGGCCGCCGTCTGGAGCAGCAGGAAAGTGGTCTGCCTCGTGAGCAGGCACTTCCTCGGCGACGGGTGGTGCCTGGAAGCCTTCAGCCACGCCCAGGGCAGGTGTGTGTCTGACCTGCGGAGAGTGCTCATCGTGGTGGTGGTGGGGTCACTGACCCAGTATGAGCTGATGAGACATCCGGCGATCCGAGGATTTGTGCAGAAGCAGCAGTACTTGAGGTGGCCTGAGGACCTCCAGGATGTGGGCTGGTTTCTCAGTAAACTCTCTCAGCACATACTAAAGAAAGAGAAGGGAAAGAAGGAAGAC---AGTGGCATTCAGCTGCAAACCGTAACC---ACCTCC
>Octodon_degus_Degu_XM_004626950_TLR5
ATCCAGCCCTGCTCCTCCAACGGCCAGATAGCCTTGTTTCGTCTCTGCAACCTCACCCAGGCCCCTCAAGTCCCTGCC---ACCACCAAGAACCTCCTGCTGAGCTTTAACTACATCGGGACAGTCACCCGCACATCGTTCCCCTTCTTGGAGCAGCTCCGGCTGCTGGAGCTCGGGGCCCAGTGGACACCCATGACCATTGGCCCAGAGGCCTTCCAGAACCTGCCCAACCTCAGGATCTTGGATCTGGGCAACAGCAAGATCCATGTGCTACATCCGGACGCTTTCCAAGGCCTGCCCCAGCTGTTCGAACTTAGACTGTTTTCCTGTGGCCTCTCGGAGACTGTGCTGAGGGACGGTTACTTCAGAAATTTAAGTTCCTTGACCCACCTGGACCTGTCCATGAATCAGATCAGCAGCCTTTCCCTTCACCCTTCCTTCCAGGAACTGAGTTCCTTAAAGTCCATGGACTTCTCTCTCAACCGGATCCTCACCGTGTGTGAGGGCGAGCTCAGCGCGCTCCAAGGGAAGACGCTGTCTTTCCTCAGTCTCAAGCTGACCTATGTGTTCAGCAGG---GGGGTGGACTGGGAGCGGTGTGGGAACCCCTTCCGGAGCCTACGGCTGGAGACGCTCGATGTCTCGCAGAACGGCTGGACAGTGGCTATCACCGGAAACTTCAGCCACGCCATCTCGGGGAGCGAGGTTTCCTCCCTGGTCCTTCAGTACCACATCATGGGCTCTGGCTTTGGCTTCCAGAACATTGCAGACCCCGATACCAGCACATTCGCAGGCCTGGCCAGAAGCTTGGTGAGGAGCCTGGACCTCTCTGAAGGGTTCATCTTCTCCCTGAAGCCCCGGGTCTTCGAGACACTCGAGGTCCTGAAGGCGCTGAACCTGGCCTGCAACAAGATAAACAAGATCTCAGAAGGAGCGTTTCTCGGGCTGCACAGCCTGCAGGTCCTCAACATGTCTTTCAATCTCCTGGGGGAGCTGTACAGCTTCACCTTCCGCGGGCTGCCTCGCGTAGCATACATTGATCTGCAGAAGAACCACCTGGGGATCATCGCGGCCCAAACCTTCCAGCTCCTGGGAAAGCTGGAGACCTTGGATCTCCGGGACAATGCTCTCAAGACCATTCCTCCCATCCCAAGCATTCCTACTGTCCTCCTAAGTGGCAATAAGCTGGTGAGCTTGCCAGATGTCAGACTTAGTGTCCACTTCCTGCAGTTATCAGAAAACAGGCTAGAAAATCTGGCTGATCTCTACCGCCTCCTCCAGGTGCCTCATATCCAGACCCTCATCTTAAACCAAAACCGCCTTTCCTCTTGT------------------------------------------------CAGCCAGGCCTT---------CGCCCTTCAGCAAACCCCAGCTTAAAAAACCTTTTCCTTGGAGAAAATATGCTGCAACTCGCCTGGGAAGCCGGGCTCTGCTGGGATGTGTTCAGGGGGCTCTTCCATCTCCAGGTTCTGTTTCTGAACAATAACTACCTTAGTTTCCTGCCCCCTGGGGTGTTCAGTGACCTGACTTCACTGAGAGGACTCAGCCTCACCGCCAACAGGCTGACCACGATTTCTCCTGGCAGCTTGCCAGCCAGCCTGGAGGTCCTGGACATTTCCTGGAATCAGCTCCTGTCTCCCGACCCCAGCTCATTTGCCACGCTTCGTTCCTTGGACATAACGCACAACAAGTTCATCTGTGAGTGTGAGCTTACCGTGTTCCTCCGATGGCTCAACCACACCAACGTCACTTTGGAAGGAGCTCCAGAGGACATGGTCTGCGCCTACCCTGCCTGGCTCTCCGACCTGTCCCTCTTCTCACTTTCCACGGAGGGCTGTGATGAGGAGGAGACCTTAAAGTCCCTGCGCTTT---------TCGCTTTTTGTCGTGTCTGCAGTCAGTGTGACCGTGTTCCTCATGACCATCCTCGTAGTCACAAAGCTCCGGGGGCTTTGTTTCCTGTGCTACAAGACAGCACAGAGCTTGGTGTTGGGTGAGCGCCCCCCAAGAAGAGAC------------------CCTGACACCTACAAGTATGATGCCTACTTCTGCTTCAGCAGCAAAGACTTTAGGTGGGTGCAGAATGCTTTGCTTAAACACCTGGATGCCCAGTACAGTGACCGAAACAGGCTCTCCCTGTGCTTCCAGGAGAGAGACTTCGTCCCAGGGGAGGACCATGTTGCCAACCTCCAGGCCGCCATCTGGAGCAGCAGGAAGGTGGTCTGCCTCCTGAGCAGGCACTTCCTCAGCGATGGGTGGTGCCTGGAGGCCTTCAGCTACGCCCAAGAGCGGTGTGTGTCTGACCTGCAGAGTGTTCTCATTGTGGTGGTGCTGGGGTCACTGTCCCCGTACGAGCTCATGAGACATCCAGCCATTCGGGGGTTTGTGCAGAAGCGGCAGTACTTGCGGTGGCCCGAGGAGCACCAGGACGTGGGCTGGTTTCGCAGTAAACTCTCTCAGCACATACTAAAGAAGGTGAAGGGAAAGAGGGAAGAC---CGCAACATTCAGCTGCAGACCGTAGCCTCTGTCTCC
>Heterocephalus_glaber_NakedMoleRat_XM_004904304_TLR5
ATCCCGGCCTGCTCCTCCGATGGCCAGGTGGCTCTATTTCGTTTCTGCAACCTCACCCAGGTCCCCCAGGTCCTCAAC---ACCACCAAGAGGCTCCTGCTGAGCTCCAACTACATCGGGACGGTCACAAGCACGTCCTTCCCTTTCCTGGAGCAGCTCCAGCTGCTGGAGCTCGGGGGCCAGCTGACACCCCTGACCATCGGGCCAGAGGCCTTCCGGAACCTGCCCACCCTCAGGATCTTGGACCTGGGTGACAGCAAGATGCATGCCCTGCATCTGGATGCTTTCCAGGGTCTGCCCCAGCTGCTTGAACTTAGACTGTTTTCCTGTGGTCTCTCGGATGCTGTGTTGAGAGATGGTTATTTCAGAAATTTAAATTCCTTAACCCACTTGGACCTGTCTGTAAACACGATTAGCAGCCTTTACCTTCATCCTTCATTTCAAGGACTAAATTCCTTAAAGTCTGTGGATTTTTCTTTCAACCAAATCCCCACCATATGTGAGGGTGAGCTCAGCCCACTCCAAGGGAAGACGCTGTCTCTTCTCCGCCTCAGAATGACGAAGGTGTACATGAGG---GGCGTGGACTGGGGGAAGTGTGGGAACCCCCTCCGAAGCCTGCAGCTGGAGACCCTCGACGCTTCTGAGAACGGCTGGACCGTGCCCATCATGGGAAACTTCAGCAACGCCATTGAGGGGAGCAAGGTTTCCTCTTTGATCCTTCAGTACCACATCATGGGGGCTGGGTTTGGCTTCCGTAACATCAAGGATCCCGACCGGAGCACGCTTGCAGGCCTGGCCAGAAGCTCGGTGAGGAGCCTGGATCTCTCGAAGGGGTTCATCTTCTCCCTGAACCCCCGGCTCTTTGAGACGCTCAAGGACTTGAAGGTCCTGAACCTTGCCCACAACAAGATAAACAGGATCTTAAATGGGGCCTTTGAAGGGCTCGATGGCCTCCAGGTCCTCAATCTGTCATTTAACCTCCTGGGGGAGCTGTATAATTCCGACTTCCGGGGGCTGCCCAGTGTAGCATACATTGACCTTCAGAGGAATCACATTGGGATCGTTCAGGCCCAAACCTTCAGATTCCTGGGGAACCTAGAGACCTTGGATCTCCGGGACAATGCTCTTAAGACCATGTCTTTTATTCCGAGCATACTTACTGTCTTTCTAGGTGGCAACAAACTGGGGACTTTGCCACACATCAATCTCAGCGTTGACTTCATGCAGTTATCAGCAAACAGGCTAGAAAATCTGGCCGATCTCTACTTCCTCCTCCAGGTGCCTCATCTCCACACGCTCATCTTAAATCAAAATCGCCTTTCCTCCTGT------------------------------------------------CCACCAGGCCTT---------AGCCCTGCAGCGAGCCACAGCTTAGAAAAACTTCTCCTTGGAGAAAATATGCTGCAACTGGCCTGGGAAACTGGGCTCTGCTGGGATGTTTTTAAGGGACTTTCCCGTCTCCAGGTTCTGTTTCTGAATGATAACTACCTTAATTTTCTCCCACCTGGGGTATTTAGTGAGCTGACTTCACTAAGAGGACTCAGCCTCAGCTCCAACAGGCTGACATCTCTCCCTGCCGGCAGTTTTCCAGCCAACTTGGAGTCCTTGGATCTCTCTGGAAACCAGCTCCTCTCTCCAGATCCCAGCTTGTTTGCATCACTGCATTTCCTGGACATAACCCATAACAAGTTCATCTGTGAGTGCGAGCTGACCACATTTATCAGATGGCTCAACCATACCAGTGTCACTCTTGAGGGGTCTCCTGAGGATGTGTCCTGTGCATACCCCGCCTGGCTCTCAGATGTGCCCCTCTATTCTCTCTCCACGGAGGGCTGTGATGAAGAGGAAGCCTTGAAGTCTGTGCAGCTT---------TCTCTCTTCGTCACGTCTGCTGTCACCGTGACTCTGTTCCTCACAACTATCCTCGTGGTCACAAAGCTCCGGGGGTTTTGTTTCCTGTGCTACAAGACAGTGCAGAGCCTGGTGTTGGGCGACCGACCCCTGAGAAGAGAC------------------CCCAACACGTTCAAATACGATGCCTATTTCTGCTTCAGTAGCAAAGACTTCGAATGGGTTCAGAACGCTTTGCTTAAACAGCTGGATGCTCAGTACAGCGACCAAAACAGACTTAACCTGTGCTTCGAAGAGCGAGACTTCATCCCCGGGGAGGACCACGTCGCCAACCTCCAGGCTGCCATCTGGAGCAGCAGGAAGGTCGTCTGCCTGGTGAGCAGGCACTTCCTCCTTGACGGCTGGTGCCTGGAAGCCTTAGCCTACGCTCAGGGCAGGTGTGTGTCTGACCTCCAGAGCGTGCTCGTGGTGGTAGTGGTGGGGTCGCTGTCCCAGTACGAGCTGATGAGACATCAGGCCATCCGAGGATTTGTGCAGAAGCAGCAGTACTTGAGGTGGCCTCAGGATCTCCAGGATGTGGGCTGGTTTCTCAGTAAACTCACTCAGCACATACTAAAGAAAGAGAAGGGAAGGAAGGGAGAC---AGCGCCATGCAGCTGCAGATGGTAGCCTCCACCTCC
>Jaculus_jaculus_Jerboa_XM_004653238_TLR5
GTTTCTCCCTGCTCCTCTGATGACCAGACGGCCTCATTCCGCTTTTGCAACCTCACCCAGATCCCCTGGGTTCCCAGT---GCCATTGTGAACCTGCTGCTCAGCTTCAACTATATCAGGACAGTCAACGCCACATCGTTTCCCTTCCTGGAGCAGCTCCACCTGCTGGAGCTCGGCACCCAGTTTACCCCCTTGACTATTGGCTCAGAAGCCTTCAGAAACCTGCCCAATCTTAGGATCTTGGACCTGGGTCAAAACCAGATTGCTGTCTTGCATGTGGATGCTTTTCAGGGGCTGACTCATCTGCTTGAACTTAGACTGTTCTCCTGTGGTCTTTCTGATGCTGTGTTAAGAGATGGTTACTTCAGAGAGTTGAGTTCTTTAACTCGCTTGGACCTATCCAGAAACCAGATTCATAGCCTCCACCTTCACTCCTCATTTCAAGAACTGCATTCCTTGAAGTCCATAGACTTTTCTCTCAACCAAATATCCACTGTATGTCAGAATGATCTCAAGCCCTTGCAAGGGAAAAGTCTCTTCTTTTTCAGCCTCAGAGATACCAGCCTGTACAGCAAAGTCTTGGTGGACTGGGAGAAATGCATGAACCCATTCAAAGATGTGAGGCTAGAAACGCTTGATGTTTCCAGCAATGGCTGGACAGTGGCCATCACAAGGAACTTCAGCAATGCCATCTGGGGAAGCCAAACTTCCTCTCTGATTCTTGCGCACCACATAATGGGCTCCTCATTTGGTTTCCATAACATCAGAGACCCTGACCGGAACACGTTTGCGGGTCTAGCCAGCAGTTCGGTGATACACATGGATCTTTCACATGGGTTTCTCTTTTCCTTGAACCCCAGAGTGTTTGAGGCACTGAAGGACCTGAAATTGCTGGACCTTTCCCACAACAATATAAACAAGATTACAGATGAAGCATTTTATGGACTTGACAACCTCCAAGTTCTCAATGTGTCTTATAACCTTTTGGGGGAACTGTATAATTCTAATTTTGATGGGTTGCCTGAGGTAGCCTACATTGATCTTCAAAACAATCATATTGGGATAATTCAAGACCAAGCATTCAGATCTCTGAAAAAATTACATACCTTGGATCTCCGTGACAATGCTCTTAAAACCATTTATTTTATTCCAAGCATACCAACTATATTCCTTGGTAACAATAAACTTACTACTTTGCCAAACATCAGCTTAGCAGCCAACTTCATTCACTTATCAGAGAACAGACTAGAGAGCCTGACTGACCTCTACCTTCTCCTCCAAGTCCCACAGCTCCAAATTCTCATTCTTAACCAGAACCGCCTTTCGTCATGT------------------------------------------------TACCCAGGTCAA---------ATCCCCCCAGAGAATCCCAGCTTGGAACAGCTGTTCCTTGGAGAAAACATGTTGCAACTCGCCTGGGAAACTGGCTCCTGCTGGGATGTTTTTAAGGGGCTTTCCCATCTGCAAATCTTGTACCTGAATGATAACTACCTCAGTTTCCTTCCTCCCGGAGTGTTCAGTGGCTTGGTTGCATTAAGGGGCCTCAGCCTTGGCTCTAACAGGCTGACGGCCCTTTCTCCTGACAGTTTGCCTGATCATCTGGAGATCCTAGACATCTCCAGAAACCAGCTCTTCTCTCCAGATCCTACTGCATTTGCTTCTCTTAGTGTCCTGGACATAACTCATAACAAGTTCGTGTGTGAGTGTGAACTCAGCACATTCATAATTTGGCTCAACCAAACCAACATCACCATCTTTGGCTCTCCTGCAGACATCTACTGTGTGTACCCTGACTCACTGCTAGACACTTCGCTCTATAGCATTTCCACAGAGGGTTGTGATGAGGAGAAAGTCTTACAGTCCCTAAGGTTT---------GCCCTTTTCATCTTGGCCACTGTCACCTTAACCCTGTTCCTTGTCACCACTGTCGTAATCACAAAATTCCGGGGATTTTGTTTCAAGTGTTTGAAAACCATCCATAGGCTGGTGTTC------------------AGTGATGGGGCCCGGGGATCAGAGTTTGATAGCTACAAATATGATGCCTATTTTTGCTTCAGTAGCAAAGACTTTGAATGGGTGCAGAGCGCTTTGCTGAAATACCTGGACGCTCAGTATAGTGACCGAAATAGACTCAACCTGTGCTTTGAAGAAAGGGACTTTGTCCCAGGAGAAAACTACATTGCCAACATCCAGGCTGCCATCTGCAGCAGCAGGAAGACTGTTTGTCTGGTGAGCAGACACTTCCTTAGGGACGGCTGGTGCCTGGAAGCCTTTAGCTATGCCCAGAACCAGTGTCTGTCGGATCTCAGCAGTGCCCTCATCATGGTGGTGGTGGGGACCCTGTCTCAGTTCCAGCTGGCGAGACATCAGACTGTCAGAGGATTTATCCAGAAGCGGCAGTATCTGAGGTGGCCTGAAGATGTCCAGGACGTTGACTGGTTTCTCCATAAACTCTCCCAGTGCATACTAAAGAAAGAAAAGGGGGAGAGGGAAGAC---CGCCACATCCAGCTGCAAACCATAACAACCATCTCT
>Mesocricetus_auratus_Hamster_XM_005078118_TLR5
TTGTCTCCCTGTTCTTCTGACGGCCAGATAGCCTTACTTCGCAATTGTAACCTTACCCAGATTCCCTGGGTCCTCCAC---ACCACTGAGAGGCTCCTACTCAGCTTCAACTATATCAGTATGGTCAACGCCACATCATTTCCATTCCTGGAGCAGCTCCTGCTGCTGGAGCTGGGAACCCAGTTTGTACCCATGACCATCGGCCAGGAGGCCTTCAGAAACCTGCCCAACCTTAGGATCTTGGACCTGGGCCAAAACCAGATTGAAGTCTTGAGTCCGGATGCTTTTCAGGGACTGCCCCATCTCTTGGAACTCCGCCTGTTTTCCTGTGGCCTCTCGAGTGCTGTGCTAAGAGATGGGTACTTCAGAAATCTAAGTTCGTTAGCTCGCTTAGACCTGTCCGGAAACCAGATCCACAGCCTTCACCTCCATTCTTCATTCCAGGGACTGAACTCCTTACAATCCATAGATTTTTCCTTCAATGAAATATTCACTTTATGTGAGGATGAACTCAAGCCCCTGCAGGGCAAAACGCTGTCTTTCTTTGGCCTCAAATCAACTAGCCTGTTCAGCAGGGTCTCTGTGGCCTGGGAGACATGCAGGAACCCATTCAGAGGCATGTGGCTGGAAATGCTGGATCTTTCTTCAAATGGCTGGACAGTGGACATCACAGGGAACTTCAGCTACATCATCCAGGACAGCCAGGTCTCCTCTTTGATTCTCAAGCATCACATAATGGGGTCTGGCTTTGGCTTCCAGAACATCAAAGACCCTGACCAGAACACATTTGCTGGCCTGGCTAGAAGTTCGGTGACATTCCTGTACCTTTCACACGGTTATATCTTCTCCCTGAATTCCCGGGTGTTTGAAACGCTGAAAGATTTGCAGCTTCTGAACCTCGCTTCCAACAAGATAAACAAGATCGCAGATAACGCGTTTTATGGACTTGACAGTCTCCAGGTTCTCAACGTGTCATGTAATCTTCTGGGAGAACTTTATAATTCCAACTTCTACGGGCTGCCCAAAGTAGCCTACATCGACCTCCAAAAGAACCACATTGGGGTCATTCAGTACCAAACATTCAGATTCCTGAAAAACTTGCACACCTTGGATCTCCGAGATAACGCCCTTAAAACCATTAATTTCATTCCAAGCATACCGACTGTCTACCTGGGCGGCAATAAGCTGGCGGATCTGCCACACATCCGCTTCATGGTCAACTTCATCCAGTTGTCTGAGAACAGGCTGGAAAATCTGTCCGACCTCTACTTCCTCCTGGGCCTTCCCCAGCTCCAGTTTCTCATCCTGAATCAGAACCGTCTTTCTTCCTGC---------------------------------TGGGAAGTCCAGGCG------------------------CCTTCAGAGAACCTGAGCTTGGAACAGCTTTTCCTTTCAGAAAACATGCTGCAGCTTGCCTGGGAGACTGGCCTCTGTTGGGATGTCTTTAGAGGCCTATCCCGCCTCCAAATCCTGTATCTGAATAGCAACTACCTTAATTTCCTCCCGCCGGGAGTATTTAGCGGCTTGGTTTCGTTAAGGTTGCTCAGTCTTAATGCTAACAGGCTGACCACTCTCTCTCCCGGCAGTTTACCTGCTAACTTAGAGATTCTTGATGTATCTAGAAATCAGCTTTTCTCTCCGGATCCTGGGTCATTTGCTTCACTTAGCGTCTTGGACATAAGGCACAACGAGTTCGTCTGCCAATGCGAGCTTAGCCCTTTCATCATCTGGCTCAACCAAACCAACGTCACCCTGCTGGGCTCTCCGACAGACGTATACTGCATGTACCCTGACTCGCTGCTAGGGGTCTCCCTCTACGACATCTCCACCAAGGACTGTGACGAAGAGGAAGCATCGCAGACCCTAAAGTTC---------TGCCTTTTCCTCCTGTGCACCGTCACCTTGACCCTGATCCTCGTCACTACCCTGATAGCCACAAAGTTCCGGGGTGGCTGTTTCCTGTGTTACAAGACCATTCAGAGGCTGGTGCTC------------------AGGGACAAGGTCCGGAGTTCGGAACCCAGCGCATACAGATACGATGCCTACTTTTGCTTCAGTAGCAAAGACTTCGAATGGGCACAGAATGCTCTGCTAAAACACCTGGATGCTCAGTACAGTTCCCACAACAGACTCAGGCTGTGCTTTGAAGAAAGAGACTTCATCCCTGGGGAGAACCACATCTCCAACATCCAGGCAGCTGTGTGGAGCAGCAGGAAGACCGTGTGTCTGGTGAGCAGACAGTTCCTCAAGGATGGCTGGTGCCTGGAAGCCTTCCGGTATGCCCAGAGCAGGGGCCTGTCTGACCTCAAGAGCGTTCTCATCGTGGTGGTGGTGGGGTCCCTGTCCCAGTATCAACTGATGAGACATGAGACTATCAGAGGGTTTCTGCAAAAGCAACAGTACTTGAGGTGGCCCGAGGACCTCCAGGACGTTGGCTGGTTTCTCAATAAACTCTCCGGGCACATACTGAAGGAAGAAAATGGAGAGAAGAGAAAC---AATACCATTCAGTTGCAAACCTTAACAACCATTTCC
>Mus_musculus_Mouse_ENSMUSG00000079164_TLR5
ATATCTCCCTGTTCTTCAGACGGCAGGATAGCCTTTTTCCGAGGCTGTAACCTCACCCAGATTCCCTGGATCCTCAATACTACCACTGAGAGGCTCCTGCTCAGCTTCAACTATATCAGTATGGTGGTTGCCACATCATTTCCACTCCTGGAGCGGCTCCAGTTGCTGGAGCTGGGGACCCAGTATGCTAACTTGACCATTGGTCCAGGGGCTTTCAGAAACCTGCCCAATCTTAGGATCTTGGACTTGGGCCAAAGCCAGATCGAAGTCTTGAATCGAGATGCCTTTCAAGGTCTGCCCCATCTCTTGGAACTTCGGCTGTTTTCCTGTGGACTCTCCAGTGCTGTGTTAAGTGACGGTTACTTCAGAAATCTATATTCATTAGCTCGCTTAGACCTATCTGGCAACCAGATTCACAGCCTCCGCCTCCATTCTTCATTCCGGGAACTGAATTCCTTAAGCGACGTAAATTTTGCTTTCAACCAAATATTCACTATATGTGAAGATGAACTCGAGCCTCTGCAGGGCAAAACACTGTCTTTCTTTGGCCTCAAATTAACTAAGCTGTTCAGCAGAGTCTCTGTGGGCTGGGAGACATGCAGGAACCCCTTCAGAGGCGTGAGGCTAGAAACTCTAGATCTTTCTGAAAATGGCTGGACGGTGGACATCACAAGGAACTTCAGCAACATCATCCAGGGAAGCCAGATTTCCTCTTTGATTCTTAAACACCACATCATGGGTCCTGGCTTTGGCTTCCAGAACATCAGAGATCCTGACCAGAGCACATTTGCCAGCCTGGCCAGAAGTTCGGTGCTGCAACTGGACCTTTCGCACGGCTTTATCTTCTCCTTGAATCCTCGACTGTTTGGGACACTGAAGGATTTGAAGATGCTGAACCTTGCCTTCAACAAGATAAACAAGATTGGAGAGAATGCCTTTTATGGGCTTGACAGCCTCCAGGTTCTCAATCTATCCTATAATCTTTTGGGGGAACTCTATAATTCCAACTTCTATGGGCTTCCTAGAGTAGCCTACGTTGACCTTCAAAGGAACCACATTGGGATCATTCAAGACCAAACATTCAGATTATTAAAAACGTTACAAACCTTAGATCTCCGTGACAATGCTCTTAAGGCCATTGGTTTTATTCCAAGCATACAGATGGTCCTCCTGGGAGGCAATAAGCTGGTCCATTTGCCACACATCCACTTTACTGCCAACTTCCTAGAGTTATCTGAAAACAGGCTAGAAAACCTGTCCGACCTCTACTTCCTCCTGCGAGTCCCCCAGCTCCAGTTTCTCATCTTGAATCAGAATCGCCTTTCGTCATGC------------------AAGGCAGCCCACACT---------------------------------------CCCTCGGAGAACCCAAGCTTAGAACAGCTTTTCCTTACAGAGAATATGCTGCAGCTGGCCTGGGAGACCGGCCTCTGTTGGGATGTTTTTCAAGGCCTTTCCCGCCTCCAGATTCTTTACCTGAGTAATAACTACCTTAATTTCCTTCCACCTGGGATATTTAACGACCTGGTTGCATTACGGATGCTTAGTCTTAGTGCTAACAAGCTGACCGTGCTCTCTCCGGGCAGTTTACCTGCTAATTTAGAGATTCTCGACATATCTAGAAATCAGCTTTTCTCTCCTGACCCTGCTTTGTTTTCTTCGCTTCGTGTTTTGGACATAACTCATAACGAGTTCGTCTGCAACTGTGAACTTAGCACTTTTATCTCCTGGCTCAACCAAACCAACGTCACCCTGTTCGGCTCTCCTGCAGACGTGTATTGCATGTACCCTAACTCACTGCTAGGGGGCTCCCTCTACAACATATCCACCGAAGACTGCGATGAAGAGGAAGCCATGCGGTCCCTAAAGTTT---------TCCCTTTTCATCCTGTGCACGGTCACTTTGACTCTATTCCTCGTCATCACCCTTGTAGTCATAAAGTTCCGGGGAATCTGTTTCCTGTGCTATAAGACCATCCAGAAGCTGGTGTTC------------------AAGGACAAGGTCTGGAGTTTGGAACCTGGTGCATATAGATATGATGCCTACTTCTGCTTCAGCAGCAAAGACTTTGAATGGGCACAGAATGCTTTGCTCAAACACCTGGATGCTCACTACAGTTCCCGAAACAGGCTCAGGCTATGCTTTGAAGAAAGAGACTTCATTCCGGGGGAAAACCATATCTCCAACATCCAGGCGGCTGTCTGGGGCAGCAGGAAGACGGTGTGTCTAGTGAGCAGACACTTCCTGAAGGATGGTTGGTGCCTGGAGGCCTTCAGGTATGCCCAGAGCCGGAGTCTGTCTGACCTCAAGAGCATTCTCATCGTGGTGGTGGTGGGATCGCTGTCCCAGTATCAGCTGATGAGACATGAGACCATCAGAGGGTTTCTGCAAAAGCAACAGTACTTGAGGTGGCCTGAAGACCTCCAGGATGTTGGCTGGTTTCTCGATAAACTCTCCGGATGCATTCTAAAGGAAGAAAAAGGAAAGAAAAGAAGC---AGTTCCATCCAGTTGCGAACCATAGCAACCATTTCC
>Rattus_norvegicus_Rat_ENSRNOG00000022067_TLR5
ATGTCTCCCTGCTTCTCTGATGGCCGGATAGCCTTATTCCGAGGTTGTAACCTTACCCAGATTCCCTGGGTCCTCAAC---ACGACTGAGAGGCTCCTACTCAGCTTCAATTACATCAGTACGGTTGTCACCACATCGTTTCCACTCCTGGAGCAGCTCCTGCTACTGGAGCTGGGGACCCAGTATGCTCGCTTGACAATTGGCCAGGAGGCCTTCCGAAACCTGCCCAACCTCAGGATCTTAGACCTGGGCCAGAGCCAGATTGAAGTCTTGAATCCAGACGCTTTTCAGGGACTGCCCCATCTCTTCGAACTTCGGCTGTTTGACTGTGGACTCTCCAATGCTGTATTAAGGGACGCTTACTTCAGAAATCTAAATTCACTAGCTCGCTTAGACCTCTCTGCCAACGAGATTCACAGCCTTCACCTCCACTCTTCATTTCAGGAACTGAGTTCCTTAAGCGATATAAATTTTTCTTTCAACCGGATATTCACTTTATGTGAAGATGAACTCCAGCCTCTCCAGGGCAGAACACTTTCTTTCTTTGGCCTCAAATCAACCAGCCTGTTCAGCAGAGTCTTCGTGGACTGGGAGGCATGCAGGAACCCCCTCAGAGGCATAAGGCTAGAGACTCTAGACCTTTCTGAAAATGGCTGGACAGCGGCCATCTTAGGGAACTTCAGCCACACCATCCAGGGAAGCCACATTTCCTCTTTGATTCTTACATACCACATCATGGGTTCTGGCTTTGGCTTCCAGAACATCAAAGATCCCGACCAGAGCACATTTGCCAGCCTGGCCAGGAGTTCGGTGCTACAACTGGACCTTTCACACGGCTATATCTTCTCCTTGAACCCCCGACTGTTTGAGACGCTGAAGGATTTGAAGAAGCTGAACCTTGCCTTCAACAAGATAAACAAGATCAGCGATTACGCGTTTCATGGACTCGACAGCCTACAGATTCTCAATCTATCCTATAATCTTTTGGGAGAACTCTACAATTCCAACTTCTATGGGCTTCCTAGCATAGCCTACCTTGACCTTCAAAGGAACCACATTGGGATCATTCAAGACCGAACATTCAGATTATTAAAAAAGCTACAAACCTTAGATCTCCGTGACAATGCTCTTAAAACCATTGGTTTTATTCCAAGTGTACAGATGGTCCTCCTGGGTAGCAATAAGCTGACCCATTTGCCACACGTCCGCTTTACCGCCAACTTCATAGAGTTATCTGAAAATGGGCTAGAAAATCTGTCTGACCTCTACTTCCTCCTGCGAATCCCCGGTCTCCAGTTTCTCATCCTAAATCAGAACCGCCTTTCGTCCTGCAGCAATGTGGACTACGCC------------------------------------------------------CCTTCCCAGAACCTGAGCTTAGAACAGCTTTTCCTTGCAGAGAACATGCTACAGCTCGCCTGGGAGACCGGCCTCTGTTGGGATATTTTTAAAGGCCTTTCCCGCCTCCAAATCCTTTACCTGAATAATAACTACCTTAATTTCCTCCCGCCCGGAATATTTAACGGCCTGGTTGCATTACGGATGCTCAGTCTCAGTGCTAACAGGCTAACCATGCTCTCTCCGGGCAGTTTACCTGCTAATTTAGAGATTCTCGACATATCTAGAAATCAGCTTTTCTCTCCCGACCCTGGTTTGTTTTCTTCGCTCCGTGCCTTGGACATAACTCACAACGAGTTCATCTGTGACTGTGAACTTAGCACTTTTATCGTCTGGCTCAACCAAACCAATGTCACCCTATTCGGTTCTCCTGCAGATGTATATTGCATGTACCCCAATTCACTGCTAGGGAGCTCCCTCTACAACATATCCACCAAGGACTGCGATGAAGAGGAAGCCGTGCGCTCCCTAAACTTT---------TCCCTTTTCATCCTGTGCACAGTCACTTTGACTCTGTTCCTCGTCATCACCCTCATAGTCACAAAATTCCGGGGGATTTGTTTCCTGTGTTTTAAGACCATCCAGAAACTGATGTTT------------------AAGGGCAAGTTCCGGAATCCGGAACCTAGCGCATACAGATATGACGCCTACTTCTGCTTCAGTAGCAAAGACTTTGAATGGGCACAGAACGCGCTGCTCAAACACCTGGATGCTCAGTACAGTTCCCAAAACAGGCTCAGGCTGTGCTTTGAAGAAAGAGATTTCATTCCGGGGGAAAACCATATCTCCAACATCCAGGCAGCTGTCTGGGGCAGCAGAAAGACGGTATGTCTAGTAAGCAGACACTTCCTTAAGGATGGCTGGTGCCTGGAAGCCTTCAGGTATGCCCAGAGCCGGTGTCTGTCTGACCTCAAGCGTGTTCTCATCGTGGTAGTGGTGGGTTCGCTGCCCCAGTATCAGCTAATGAGACATGAGACCATCAGAGGGTTTCTGCAAAAGCAGCAGTATTTGAGGTGGCCCGAGGACCTCCAGGATGTTGACTGGTTTCTCGATAAACTGTCTGGATGCATACTGAAGGAAGAGAAAGGAAAGAAGAGAAGC---AGTCCCATTCAGTTGCGAACCATAAGGACGGTTTCC
>Ictidomys_tridecemlineatus_Squirrel_ENSSTOG00000022418_TLR5
ATCCCTTCCTGCTCCTCTGATGGTGGGACAGCCTTATTTCGTTTCTGCAATCTCACCGAGATTCCCCCGGTCCTCAAC---ACCACAGAGAAGCTCCTGCTAAGCTTCAACTACATCAGGACAGTCACTGCCACGTCCTTCCCCCTCCTAGAGCAGCTCCTACTGCTAGAGATGGGGAGCCAGTTTACTCCCTTGTCTATCGACAAAGAGGCCTTCAGAAACCTGCCCAATCTTCGGATCTTGGATCTGGGTAAAAGTCAGATCGGCTTCTTGCATCCAGATGCTTTCCAGGGACTGTTCCATCTCTTTGAACTGAGACTGTTTGCCTGTGGTCTCTCTAATGTGGTACTACGAGATGGTTATTTCAGAAATTTAACTTCTTTAATTCGCTTAGACCTGTCCTCTAATCAAATTGGGAGCCTTTACCTTCATCCTTCGTTTCGGGAGCTGAATTCCTTAAAGTCCATAGATTTTTCCTTCAACCAGATATCCATCTTATGTGAAGAGGAGCTCAAGCCACTCCAAGGGAAAATGCTGTCTCTTTTCAAACTCAAATCAACTTACCTGTACATCAGAGTCTCTGTGGACTGGGAGAAATGCATGAACCCATTCAGAAATATACAGCTAGAGACCCTTGATGTTTCTAATAACGGCTGGACTGTGGCTATCACGGGGAACTTCAGCAACGCCATCAGGGGAAGCCAGATTTCCTCTTTGATTCTCACCTACCATATTATGGGTTCTGGGTTTGGCTTCCAAAACCTCAAAGACCCCGACGAGAACATATTTACCGGCCTGGAGAGAAGCTCAGTAGAGCGCCTGGATCTGTCCCACGGGTACATCTTCTCCTTGAACCCCCGACTCTTTAAGACACTCAAGGACTTGAAAGTTCTGAACCTTTCCCACAACAAGATAAACAGGATTGCGGAGAAAGCCTTTTATGGACTTGAGAACCTCCAGATACTCAATATATCGTATAACCTTCTGGGGGAACTTTATAATTCCAACTTCGAGGGGCTACGTAGCGTAGCCTACATTGACCTCCAAAAGAATCACATTGGAATAATTCAGGACCAGACCTTCAGATTCCTAAAAGAATTGCATACCTTAGATCTCAGGGACAACGCTCTTAAAACCATTTCTTTTATTCCAGACTTACTTACCGTCTTCTTAGGCGGCAACAAACTGGTGACTTTGCCCAACGTGAACTTTAAAGCCAACTTCATCCACTTATCAGAGAACAAGCTAGAAAATCTGGCTGACCTCTACGAACTTCTCCGGGTATCTCAGCTCCAAACTCTCATTTTAAATCAAAATCGCTTTTCCTCTTGC------------------------------------------------AGCCCAAGCCAC---------GCCCCTTCGGGGAATCCCAACTTAAAACACCTTTTCCTTGGAGAAAATATGTTGCAACTTGTCTGGGAAACTGGGTTCTGCTGGGACGTTTTTAAGGGGCTCTCCCAACTCCAGGTTCTGTATCTGAATAATAACTATCTTAATTTCCTTCCCCCTGGAGTATTTAGCGATCTGACGGCATTGAGGGGACTGAGCCTCAACTCCAACAGGCTGACGATTCTCCCTCCTGGCAGTTTACCTGCTAATTTAGAGATCCTGGATATATCCAGAAACCATCTCCTGTCTCCTGATCCTGGTTTATTTGCATCCCTTAGCATGTTGGACATAACTCATAACGAGTTCATCTGTGAGTGTGAACTCCGCACCTTTATCAGTTGGCTCAATCAAACCAACGTCACTCTGTTGGGATCTCCTGCAGACATCTACTGCATGTATCCTAACTCGCTCTTAGGGGTTTCCCTCTACTCCGTTTCCATGGAAGACTGCGATGAAGAGGAAGTCTTCAAGTCCCTAAAGTTT---------TCTCTTTACATCTTATTCATTGTCACTTTGACTCTGTTCCTCATGAGTGTTCTCATAGTCGCAAAGTTCCGGGGATTTTGTTTCATCTGTTACAAGACAGCCCAGAGATTGCTGTTCCATGACCGTCCGCAGAGAAGAGAA------------------TCTGATAGGTACAGATACGACGCCTATTTATGCTTCAGTAGCAAAGACTTTGAGTGGGTACAGAATGCTTTGCTTAAACACCTGGACACTCAGTACAGTGACCGAAATAGGTTTCACCTGTGCTTTGAAGAAAGAGACTTCGTCCCCGGGGAAAACCACATCACCAACATCCAAGCTGCCATCTGGAGCAGCCGGAAGATCGTCTGTCTTGTGAGCAGACACTTCCTTAGGGATGGGTGGTGCCTGGAAGCCTTCAGTTACGCCCAGACCAGGTGCCTCTCTGACCTCAGCAGTGTCCTCATCATGGTGGTGGTTGGGTCCCTGTCCCAGTACCAGTTGATGAAACACCAGTCAATCAGAGGATTCATACAGAAGCAGCAGTACTTGAGGTGGCCAGAAGATCTCCAAGACGTGGGCTGGTTTCTCAATAAACTCTCTCAGTGCATCCTAAAGAAAGAAAAAGGAAAGAAAGAAGAC---AGTCGCATTCAGTTGCGATCCATAGCAACCGTCTCC
>G_gorilla_Gorilla_ENSGGOG00000028152_TLR5
ATTCCTTCCTGCTCCTTTGATGGCCGAATAGCCTTTTATCGTTTCTGCAACCTCACCCAGGTCCCCCAGGTCCTCAAC---ACCACTGAGAGGCTCCTGCTGAGCTTCAACTATATCAGGACAGTCACTGCTTCATCCTTCCCCTTTCTGGAACAGCTGCAGCTGCTAGAGCTCGGGAGCCAGTATACCCCCTTGACTATTGACAAGGAGGCCTTCAGAAACCTGCCCAACCTTAGAATCTTGGACCTGGGAAGTAGTAAGATATACTTCTTGCATCCAGATGCTTTTCAGGGACTGTTCCATCTGTTTGAACTTAGACTGTATTTCTGTGGTCTCTCTGATGCTGTATTAAAAGATGGTTATTTCAGAAATTTAAAGGCTTTAACTCGCTTGGATCTATCCAAAAATCAGATTCGTAGCCTTTACCTTCATCCTTCATTTGGGAAGTTGAATTCCTTAAAGTCCATAGATTTTTCCTCCAACCAAATATTCCTTGTATGTGAACATGAGCTCGAGCCCCTGCAAGGGAAAACGCTCTCCTTTTTTAGCCTCGCAGCTAATAGCTTGTATAGCAGAGTCTCAGTGGACTGGGGAAAATGTATGAACCCATTCAGAAACATGGTGCTGGAGATACTAGATGTTTCTGGAAATGGCTGGACAGTGGACATCACAGGAAACTTTAGCAATGCCATCAGCAAAAGCCAGGCCTTCTCTTTGATTCTTGCCCACCACATCATGGGTGCCGGGTTTGGCTTCCATAACATCAAAGATCCTGACCAGAGCACATTTGCTGGCCTGGCCAGAAGTTCAGTGAGACACCTGGATCTTTCACATGGGTTTGTCTTCTCCCTGAACTCACGAGTCTTTGAGACACTCAAGGATTTGAAGGTTCTGAACCTTGCCTACAACAAGATAAATAAGATTGCAGATGAAGCATTTTACGGACTTGACAACCTCCAAGTTCTCAATTTGTCATATAACCTTCTGGGGGAACTTTACAGTTCGAATTTCTATGGACTACCTAAAGTAGCCTACATTGATTTGCAAAAGAATCACATTGGAATAATTCAAGACCAAACATTCAAATTCCTGGAAAAATTACAGACCTTGGATCTCCGAGACAATGCTCTTACAACCATTCATTTTATTCCAAGCATACCCGATATCTTCTTGAGTGGCAATAAACTAGTGACTTTGCCAAAGATCAACCTTACAGCGAACCTCATCCACTTATCAGAAAACAGGCTAGAAAATCTAGATATTCTCTACTTTCTCCTACGGGTACCTCATCTCCAGATTCTCATTTTAAATCAAAATCGCTTATCCTCCTGT------------------------------------------------AGTGGAGATCAA---------ACCCCTTCAGAGAATCCCAGCTTAGAACGGCTTTTCCTTGGAGAAAATATGTTGCAACTTGCCTGGGAAACTGAGCTCTGTTGGGATGTTTTTGAGGGACTTTCTCATCTTCAAGTTCTGTATTTGAATAATAACTATCTTAATTCCCTTCCGCCAGGAGTATTTAGCCATCTGACTGCATTAAGGGGACTAAGCCTCAACTCCAACAGGCTGACAGTTCTTTCTCACAATGATTTACCTGCTAATTTAGAGATCCTGGACATATCCAGGAACCAGCTCCTAGCTCCCGATCCTGATGTATTTGTATCACTTAGTGTCTTGGATATAACTCATAACAAGTTCATTTGTGAATGTGAACTTAGCACTTTTATCAATTGGCTTAATCACACCAATGTCACTATAGCTGGGCCTCCTGCAGACATATATTGTGTGTACCCTGACTCGCTTTCTGGGGTTTCCCTCTTCTCTCTTTCCACAGAAGGTTGTGATGAAGAGGAAGTCTTAAAGTCCCTAAAGTTC---------TCCCTTTTCATTGTATGCACTGTCACTCTGACTCTGTTCCTCATGACCATCCTCACAGTCACAAAGTTCCGGGGCTTCTGTTTTATCTGTTATAAGACAGCCCAGAGACTGGTGTTCAAGGACCATCCCCAG------------------GGCACAGAACCTGATATGTACAAATATGATGCCTATTTGTGCTTCAGCAGCAAAGACTTCACATGGGTGCAGAATGCTTTGCTCAAACACCTGGACAGTCAATACAGTGACCAAAACAGATTCAACCTGTGCTTTGAAGAAAGAGACTTTGTCCCAGGAGAAAACCGCATTGCCAATGTCCAGGATGCCATCTGGAACAGTAGAAAGATCGTTTGTCTTGTGAGCAGACACTTCCTTAGAGATGGCTGGTGCCTTGAAGCCTTCAGTTATGCCCAGGGCAGGTGCTTATCTGACCTTAACAGTGCTCTCATCATGGTGGTGGTTGGGTCCTTGTCCCAGTACCAGTTGATGAAACATCAATCCATCAGAGGCTTTGTACAGAAACAGCAGTATTTGAGGTGGCCTGAGGATCTCCAGGATGTTGGCTGGTTTCTTCATAAACTCTCTCAACAGATACTAAAGAAAGAAAAAGAAAAGAAGAAAGAC---AATAACATTCCGTTGCAAACTGTAGCAACCATCTCC
>Homo_sapiens_Human_ENSG00000187554_TLR5
ATTCCTTCCTGCTCCTTTGATGGCCGAATAGCCTTTTATCGTTTCTGCAACCTCACCCAGGTCCCCCAGGTCCTCAAC---ACCACTGAGAGGCTCCTGCTGAGCTTCAACTATATCAGGACAGTCACTGCTTCATCCTTCCCCTTTCTGGAACAGCTGCAGCTGCTGGAGCTCGGGAGCCAGTATACCCCCTTGACTATTGACAAGGAGGCCTTCAGAAACCTGCCCAACCTTAGAATCTTGGACCTGGGAAGTAGTAAGATATACTTCTTGCATCCAGATGCTTTTCAGGGACTGTTCCATCTGTTTGAACTTAGACTGTATTTCTGTGGTCTCTCTGATGCTGTATTGAAAGATGGTTATTTCAGAAATTTAAAGGCTTTAACTCGCTTGGATCTATCCAAAAATCAGATTCGTAGCCTTTACCTTCATCCTTCATTTGGGAAGTTGAATTCCTTAAAGTCCATAGATTTTTCCTCCAACCAAATATTCCTTGTATGTGAACATGAGCTCGAGCCCCTACAAGGGAAAACGCTCTCCTTTTTTAGCCTCGCAGCTAATAGCTTGTATAGCAGAGTCTCAGTGGACTGGGGAAAATGTATGAACCCATTCAGAAACATGGTGCTGGAGATACTAGATGTTTCTGGAAATGGCTGGACAGTGGACATCACAGGAAACTTTAGCAATGCCATCAGCAAAAGCCAGGCCTTCTCTTTGATTCTTGCCCACCACATCATGGGTGCCGGGTTTGGCTTCCATAACATCAAAGATCCTGACCAGAACACATTTGCTGGCCTGGCCAGAAGTTCAGTGAGACACCTGGATCTTTCACATGGGTTTGTCTTCTCCCTGAACTCACGAGTCTTTGAGACACTCAAGGATTTGAAGGTTCTGAACCTTGCCTACAACAAGATAAATAAGATTGCAGATGAAGCATTTTACGGACTTGACAACCTCCAAGTTCTCAATTTGTCATATAACCTTCTGGGGGAACTTTACAGTTCGAATTTCTATGGACTACCTAAGGTAGCCTACATTGATTTGCAAAAGAATCACATTGCAATAATTCAAGACCAAACATTCAAATTCCTGGAAAAATTACAGACCTTGGATCTCCGAGACAATGCTCTTACAACCATTCATTTTATTCCAAGCATACCCGATATCTTCTTGAGTGGCAATAAACTAGTGACTTTGCCAAAGATCAACCTTACAGCGAACCTCATCCACTTATCAGAAAACAGGCTAGAAAATCTAGATATTCTCTACTTTCTCCTACGGGTACCTCATCTCCAGATTCTCATTTTAAATCAAAATCGCTTCTCCTCCTGT------------------------------------------------AGTGGAGATCAA---------ACCCCTTCAGAGAATCCCAGCTTAGAACAGCTTTTCCTTGGAGAAAATATGTTGCAACTTGCCTGGGAAACTGAGCTCTGTTGGGATGTTTTTGAGGGACTTTCTCATCTTCAAGTTCTGTATTTGAATCATAACTATCTTAATTCCCTTCCACCAGGAGTATTTAGCCATCTGACTGCATTAAGGGGACTAAGCCTCAACTCCAACAGGCTGACAGTTCTTTCTCACAATGATTTACCTGCTAATTTAGAGATCCTGGACATATCCAGGAACCAGCTCCTAGCTCCTAATCCTGATGTATTTGTATCACTTAGTGTCTTGGATATAACTCATAACAAGTTCATTTGTGAATGTGAACTTAGCACTTTTATCAATTGGCTTAATCACACCAATGTCACTATAGCTGGGCCTCCTGCAGACATATATTGTGTGTACCCTGACTCGTTCTCTGGGGTTTCCCTCTTCTCTCTTTCCACGGAAGGTTGTGATGAAGAGGAAGTCTTAAAGTCCCTAAAGTTC---------TCCCTTTTCATTGTATGCACTGTCACTCTGACTCTGTTCCTCATGACCATCCTCACAGTCACAAAGTTCCGGGGCTTCTGTTTTATCTGTTATAAGACAGCCCAGAGACTGGTGTTCAAGGACCATCCCCAG------------------GGCACAGAACCTGATATGTACAAATATGATGCCTATTTGTGCTTCAGCAGCAAAGACTTCACATGGGTGCAGAATGCTTTGCTCAAACACCTGGACACTCAATACAGTGACCAAAACAGATTCAACCTGTGCTTTGAAGAAAGAGACTTTGTCCCAGGAGAAAACCGCATTGCCAATATCCAGGATGCCATCTGGAACAGTAGAAAGATCGTTTGTCTTGTGAGCAGACACTTCCTTAGAGATGGCTGGTGCCTTGAAGCCTTCAGTTATGCCCAGGGCAGGTGCTTATCTGACCTTAACAGTGCTCTCATCATGGTGGTGGTTGGGTCCTTGTCCCAGTACCAGTTGATGAAACATCAATCCATCAGAGGCTTTGTACAGAAACAGCAGTATTTGAGGTGGCCTGAGGATTTCCAGGATGTTGGCTGGTTTCTTCATAAACTCTCTCAACAGATACTAAAGAAAGAAAAAGAAAAGAAGAAAGAC---AATAACATTCCGTTGCAAACTGTAGCAACCATCTCC
>Pan_paniscus_PygmyChimp_AB445647_TLR5
ATTCCTTCCTGCTCCTTTGATGGCCGAATAGCCTTTTATCGTTTCTGCAGCCTCACCCAGGTCCCCCAGGTCCTCAAC---ACCACTGAGAGGCTCCTGCTGAGCTTCAACTATATCAGGACAGTCACTGCTTCATCCTTCCCCTTTCTGGAACAGCTGCAGCTGCTGGAGCTCGGGAGCCAGTATACCCCCTTGACTATTGACAAGGAGGCCTTCAGAAACCTGCCCAACCTTAGAATCTTGGACCTGGGAAGTAGTAAGATACACTTCTTGCATCCAGATGCTTTTCAGGGACTGTTCCATCTGTTTGAACTTAGACTGTATTTCTGTGGTCTCTCTGATGCTGTATTAAAAGATGGTTATTTCAGAAATTTAAAGGCTTTAACTCGCTTGGATCTATCCAAAAATCAGATTCGTAGCCTTTACCTTCATCCTTCATTTGGGAAGTTGAATTCCTTAAAGTCCATAGATTTTTCCTCCAACCAAATATTCCTTGTATGTGAACATGAGCTCGAGCCCCTGCAAGGGAAAACGCTCTCCTTTTTTAGCCTCGCAGCTAATAGCTTGTATAGCAGAGTCTCAGTGGACTGGGGAAAATGTATGAACCCATTCAGAAACATGGTGCTGGAGATACTAGATGTTTCTGGAAATGGCTGGACAGTGGACATCACAGGAAACTTTAGCAATGCCATCAGCAAAAGCCAGGCCTTCTCTTTGATTCTTGCCCACCACATCATGGGTGCCGGGTTTGGCTTCCATAACATCAAAGATCCTGACCAGAACACATTTGCTGGCCTGGCCAGAAGTTCAGTGAGACACCTGGATCTTTCACATGGGTTTGTCTTCTCCCTGAACTCACGAGTCTTTGAGACACTCAAGGATTTGAAGGTTCTGAACCTTGCCTACAACAAGATAAATAAGATTGCAGATGAAGCATTTTACGGACTTGACAACCTCCAAGTTCTCAATTTGTCATATAACCTTCTGGGGGAACTTTACAGTTCGAATTTCTATGGACTACCTAAGGTAGCCTACATTGATTTGCAAAAGAATCACATTGGAATAATTCAAGACCAAACATTCAAATTCCTGGAAAAATTACAGACCTTGGATCTCCGAGACAATGCTCTTACAACCATTCATTTTATTCCAAGCATACCTGATATCTTCTTGAGTGGCAATAAACTAGTGACTTTGCCAAAGATCAACCTTACAGCGAACCTCATCTACTTATCAGAAAACAGGCTAGAAAATCTAGATATTCTCTACTTTCTCCTACGGGTACCTCATCTCCAGATTCTCATTTTAAATCAAAATCGCTTATCCTCCTGT------------------------------------------------AGTGGAGATCAA---------ACCCCTTCAGAGAATCCCAGCTTAGAACAGCTTTTCCTTGGAGAAAATATGTTGCAACTTGCCTGGGAAACTGAGCTCTGTTGGGATGTTTTTGAGGGACTTTCTCATCTTCAAGTTCTGTATTTGAATCATAACTATCTTAATTCCCTTCCACCAGGAGTATTTAGCCATCTGACTGCATTAAGGAGACTAAGGCTCAACTCCAACAGGCTGACAGTTCTTTCTCACAATGATTTACCTGCTAATTTAGAGATCCTGGACATATCCAGGAACCAGCTCCTAGCTCCCGATCCTGATGTATTTGTATCACTTAGTGTCTTGGATATAACTCATAACAAGTTCATTTGTGAATGTGAACTTAGCACTTTTATCAAGTGGCTTAATCACACCAATGTCACTATAGCTGGGCCTCCTGCAGACATATATTGTGTGTACCCTGACTCACTCTCTGGGGTTTCCCTCTTCTCTCTTTCCACGGAAGGTTGTGATGAAGAGGAAGTCTTAAAGTCCCTAAAGTTC---------TCCCTTTTCATTGTATGCACTGTCACTCTGACTCTATTCCTCATGACCATCCTCACAGTCACAAAGTTCCGGGGCTTCTGTTTTATCTGTTATAAGACAGCCCAGAGACTGGTGTTCAAGGACCATCCCCAG------------------GGCACAGAACCTGATATGTACAAATATGATGCCTATTTGTGCTTCAGCAGCAAAGACTTCACATGGGTGCAGAATGCTTTGCTCAAACACCTGGACACTCAATACAGTGACGAAAACAGATTCAACCTGTGCTTTGAAGAAAGAGACTTTGTCCCAGGAGAAAACCGCATTGCCAATATCCAGGATGCCATCTGGAACAGTAGAAAGATTGTTTGTCTTGTGAGCAGACACTTCCTTAGAGATGGCTGGTGCCTTGAAGCCTTCAGTTATGCCCAGGGCAGGTGCTTATCTGACCTTAACAGTGCTCTCATTATGGTGGTGGTTGGGTCCTTGTCCCAGTACCAGTTGATGAAACATCAATCCATCAGAGGCTTTGTACAGAAACAGCAGTATTTGAGATGGCCTGAGGATCTCCAGGATGTTGGCTGGTTTCTTCATAAACTCTCTCAACAGATACTAAAGAAAGAAAAAGAAAAGAAGAAAGAC---AATAACATTCCGTTGCAAACTGTAGCAACCATCTCC
>Nomascus_leucogenys_Gibbon_ENSNLEG00000000432_TLR5
ATTCCTTCCTGCTCTTTTGATGGCCGAGTAGCCTTTTACCGTTTCTGCAACCTCATCCAGGTCCCCCAGGTCCTCAAC---ACCACTGAGAGGCTCCTGCTGAGCTTCAACTATATCAGGACAGTCACTGCTTCATCCTTCCCCTTTCTGGAACAGCTGCTGCTGCTGGAGCTCGGGAGCCAGTATACCCCCTTGACTATTGACAAGGAGGCTTTCAGAAACCTGCCCAACCTTAGAATCTTGGACCTGGGAAATAGTAAGATATACTTCTTGCATCCAGATGCTTTTCAGGGACTGTTCCATCTGTTTGAACTTAGACTGTATTTCTGTGGTCTCTCCGATGCTGTGTTAAAAGATGGTTATTTCAGAAATTTAAAGTCTTTAACTCGCTTGGATCTATCCAAAAATCAGATCCGTAGCCTTTACCTTCATCCTTCATTTGGGAAGTTGAATTCCTTAAAGTCCATAGATTTTTCCTCCAACCAAATATTCCTTGTATGTGAACATGACCTCGAGCCCCTGCAAGGGAAAACGCTCTCCTTTTTTAGCCTCGCAGCTAATAACTTGTATAGCAGAGTCTCAGTAGACTGGGGAAAATGTATGAACCCATTCAGAAACATGGTGCTGGAGACGCTAGATGTTTCTGGAAATGGCTGGACAGTGGACATCACAGGAAACTTTAGCAATGCCATCAGCAAAAGCCAGGCCTTCTCTTTGATTCTTGCCCACCACATCATGGGTGCCGGGTTTGGCTTCCATAACATCAAAGATCCTGACCAGAACACATTTGCTGGCCTGGCCAGAAGTTCAGTGAGACGCCTGGATCTTTCACATGGGTTTATCTTCTCCCTGAACTCGCGAGTCTTTGAGACACTCCAGGATTTGAAGGTTCTGAACCTTGCCTACAACAAGATAAATAAGATTGCAGATAAAGCATTTTACGGACTTGACAACCTCCAAGTTCTCAATTTGTCGTATAACCTTCTGGGGGAACTTTACACTGCGAATTTCTATGGACTACCTAAGGTAGCGTACATTGATTTGCAAAAGAATCACATCGGAATAATTCAAGACCAAACATTCAAATTCCTGGAAAAATTACGGACTTTGGATCTCCGAGACAATGCTCTCACAACCATTCATTTTATTCCGAGCATACCTGACATCTTCTTGAGTGGCAATAAACTAGTGACTTTGCCAAAGATCAACCTTACAGCCAACTTCATCCACTTATCAGAAAACAGGCTAGAAAATCTAGATATTCTCTACTTTCTCCTACGGGTACCTCATCTCCAGATTCTCATTTTAAATCAAAATCGCTTATCCTCTTGT------------------------------------------------GGTGGAGATCAA---------ACCCCTTCAGAGAATCCCAGCTTAGAACAGCTTTTCCTTGGAGAAAATATGTTGCAACTTGCCTGGGAAACTGCGCTCTGTTGGAATGTTTTTGAGGGACTTTCTCATCTTCAAGTTCTGTATTTGAATAATAACTATCTTAATTCCCTTCCACCGGGAGTATTTAGCCATCTGACTGCATTAAGGGGACTAAGCCTCAACTCCAACAGGCTGACAGTTCTTTCTCACAATGATTTACCTGCTAATTTAGAGATCCTGGACATATCCAGGAACCAGCTCCTAGCTCCCAATCCTGATGTATTTGTATCACTTAGTGTCTTGGATATAACTCATAACAAGTTCATTTGTGAATGTGAACTTAGCACTTTTATCAATTGGCTTAATCACACCAATGTCACTATAGCTGGGCCTCCTGCAGACATATATTGTGTGTACCCTGACTCACTCTCTGGGGTTTCCCTCTTCTCTCTTTCCACGGAAGGTTGCGATGAAGAGGAAGTCTTAAAGTCCCTAAAGTTC---------TCCCTTTTCATTGTATGCACTGTCACTCTGACTCTGTTCCTCATGACCATCCTCACAGTCACGAAGTTCCGGGGCTTCTGTTTTATCTGTTATAAGACAGCCCAGAGACTGGTGTTCAAGGACCATCCCCAG------------------GGCACAGAACCTGATATGCACAAATATGATGCCTATTTGTGCTTCAGCAGCAAAGACTTCGCGTGGGTGCAGAATGCTTTGCTCAAACACCTGGACACTCAATACAGTGACCAAAACAGATTTAACCTGTGCTTTGAAGAAAGAGACTTTGTCCCAGGAGAAAACCACATTGCCAATATCCAGGATGCCATCTGGAACAGTAGAAAGATTGTTTGTCTTGTGAGCAGACACTTCCTTAGAGATGGCTGGTGCCTTGAAGCCTTCAGTTATGCCCAGGGCAGGTGCTTATCTGACCTTAACAGTGCTCTCATCATGGTGGTGGTTGGGTCCTTGTCCCAGTACCAGTTGATGAAACATCAATCCATCAGAGGCTTTGTACAGAAACAGCAGTACTTGAGGTGGCCTGAGGATCTCCAGGATGTTGGCTGGTTTCTTCATAAACTCTCTCAACAGATACTAAAGAAAGAAAAAGAAAAGAAGAAAGAC---AATAACATTCGGTTGCAAACTGTAGCAACCATCTCC
>Macaca_mulatta_RhesusMacaque_ENSMMUG00000000870_TLR5
TTTCCTTCCTGCTCCTTTGATGGCCGAATAGCCTTTTATCGTTTCTGCAACCTCACCCAGGTCCCCCAGGTCCTCAAC---ACCACTGAGAGGCTCCTGCTGAGCTTCAACTATATCCGGACAGTCACTGTTTCATCCTTCCCCTTTCTGGAACAGCTGCAGCTGCTGGAGCTCGGGAACCAGTATACCCCCTTGACTATTGACAAGGAGGCCTTCAGAAACCTGCCCAACCTTAGAATCTTGGACCTGGGAAGTAGTCAGATATACTTCTTGCATCCAGATGCTTTTCAGGGACTGTTCCATCTGTTTGAACTTAGACTGTATTTCTGTGGTCTCTCCGATGCTGTATTGAAAAATGGTTATTTCAGAAATTTAAAGTCTTTAACTCGCTTGGATCTATCCAAAAATCAGATTCGTAGCCTTTACCTTCATCCTTCATTTGGGAAGCTGAATTCCTTGAAGTCCATAGATTTTTCCTCCAACCAAATATTTCTTGTATGTGAACATGAGCTCGAGCCCCTCCAAGGGAAAATGCTCTCCTTTTTCAGCCTCGCAGCTAATAACTTGTATAGCAGAGTCTCAGTGGACTGGGGAAAATGTATGAACCCGTTCAGAAACATGGTGCTGGAGACACTAGATGTTTCTGGAAATGGCTGGACAGTGGATATCACAGGAAACTTTAGCAATGCCATCAGCAAAAGCCAGGCCTTCTCTTTGATTCTTGCCCACCACATCATGGGTGCCGGGTTTGGCTTCCATAACATCAAAGATCCTGACCAGAACACATTTGCTGGCCTGGCCAGAAGTTCAGTGAGACACCTGGACCTTTCACATGGGTTTATCTTCTCCCTGAACTCCCGAGTCTTTGAGACACTCCAGGATTTGCAGGTTCTGAACCTTGCCTACAACAAGATAAATAAGATTGCGGTTGAAGCATTTTACGGACTTGACAACCTCCAAGTTCTCAATTTGTCGTATAACCTTCTGGGGGAACTTTACAGTTCGAATTTCTATGGACTACCTAAGGTAGCCTACATTGATTTGCAAAAGAATCACATTGGAATAATTCAAGACCAAACATTCAAATTCCTGGAAAACTTACAGACCTTGGATCTCCGAGACAATGCTCTTACAACCATTCATTTTATTCCAAGCATACCTGATATCTTCTTGAGTGGCAATAAACTAGTGACTTTGTCAGAGATCAACCTTACAGCCAACTTCATCCACTTATCAGAAAACAGGCTAGAAAATCTAGATATTCTCTACTTTCTCCTACGGGTACCTCATCTCCAGATTCTCATTTTAAATCAAAATCGCTTATCCTCTTGT------------------------------------------------AGTGGAGCTCAA---------ACCCCTTCAGAGAATCCCAGCTTAGAACAGCTTTTCCTTGGAGGAAATATGTTGCAACTTGCCTGGGAAACTCAACTCTGTTGGGATGTTTTTGAGGGACTTTCTAATCTTCAAGTTCTGTATTTGAATAATAACTATCTTAATTCCCTTCCACCAGGAGTATTTAGCCATCTGACTGCATTAAAGAGACTAAGCCTCAACTCCAACAGGCTGACAGTTCTTTCTCACAATGATTTACCTGCTAATTTAGAGATCCTGGACATATCTGGGAATCAGCTCCTAGCTCCCGATCCTGATTTATTTGTATCACTTAGTGTCTTGGATATAACTCATAACAAGTTCATTTGTGAATGTACACTTAGCACTTTTATCCATTGGCTTAATCACACCAATGTCACTATAGCTGGGCCTCCTGCAGACATACATTGCGTGTACCCTGACTCGCTCTCCGGGGTTTCCCTCTTCTCTCTTTCCACGGAAGCTTGTGATGAAGAGGAAGTCTTAAAGTCCCTAAAGTTC---------TCCCTTTTCATTGTATGCACTGTCACTCTGACTCTGTTCCTCATGACCATCCTCATAGTCACGAAGTTCCGGGGCTTCTGTTTTATCTGTTATAAGACAGCCCAGAGACTGGTGTTCAAGTACCATCCCCAG------------------GGCACAGAACCTGATACGTACAAATATGATGCCTATTTGTGCTTCAGCAGCAAAGACTTCGCATGGGTGCAGAATGCTTTGCTCAAACACCTGGACACTCAATACAGTGACCAAAACAGATTTAACCTGTGCTTTGAAGAAAGAGACTTTGTCCCGGGAGAAAACCACATTGCCAATATCCAGGACGCCATCTGGAACAGTAGAAAGATTGTTTGTCTTGTGAGCAGACACTTCCTTAGAGATGGTTGGTGCCTTGAAGCCTTCAGTTATGCCCAGGGCAGGTGCTTATCTGATCTTAACAGTGCTCTCATCATGGTGGTGGTTGGGTCCTTGTCCCAGTACCAGTTGATGAAACATCAATCCATTAGAGGCTTTGTACAGAAACAGCCGTACTTGAGGTGGCCTGAGGATCTCCAGGATGTTGGCTGGTTTCTTCATAAACTCTCTCAACAGATACTAAAGAAAGAAAAAGAAAAGAAGAAAGAC---AGTAACATTCCGTTGCGAACTGTAGCAACCATCTCC
>Papio_anubis_Baboon_XM_003899428_TLR5
TTTCCTTCCTGCTCCTTTGATGGCCGAATAGCCTTTTATCGTTTCTGCAACCTCACCCAGGTCCCCCAGGTCCTCAAC---ACCACTGAGAGGCTCCTGCTGAGCTTCAACTATATCCGGACAGTCACTGTTTCATCCTTCCCCTTTCTGGAACAGCTGCAGCTGCTGGAGCTCGGGAACCAGTATACCCCCTTGACTATTGACAAGGAGGCCTTCAGAAACCTGCCCAACCTTAGAATCTTGGACCTGGGAAGTAGTCAGATATACTTCTTGCATCCAGATGCTTTTCAGGGACTGTTCCATCTGTTTGAACTTAGACTGTATTTCTGTGGTCTCTCCGATGCTGTATTGAAAGATGGTTATTTCAGAAATTTAAAGTCTTTAACTCGCTTGGATCTATCCAAAAATCAGATTCGTAGCCTTTACCTTCATCCTTCATTTGGGAAGCTGAATTCCTTGAAGTCCATAGATTTTTCCTCCAACCGAATATTTCTTGTATGTGAACATGAGCTCGAACCCCTCCAAGGGAAAATGCTCTCCTTTTTCAGCCTCGCAGCTAATAACTTGTATAGCAGAGTCTCAGTGGACTGGGGAAAATGTATGAACCCGTTCAGAAACATGGTGCTGGAGACACTAGATGTTTCTGGAAATGGCTGGACAGTGGATATCACAGGAAACTTTAGCAATGCCATCAGCAAAAGCCAGGCCTTCTCTTTGATTCTTGCCCACCACATCATGGGTGCCGGGTTTGGCTTCCATAACATCAAAGATCCTGACCAGAACACATTTGCTGGCCTGGCCAGAAGTTCAGTGAGACACCTGGACCTTTCACATGGGTTTATCTTCTCCCTGAACTCCCGAGTCTTTGAGACACTCCAGGATTTGCAGGTTCTGAACCTTGCCTACAACAAGATAAATAAGATTGCGGTTGAAGCATTTTACGGACTTGACAACCTCCAAGTTCTCAATTTGTCGTATAACCTTCTGGGGGAACTTTACAGTTCGAATTTCTATGGACTACCTAAGGTAGCCTACATTGATTTGCAAAAGAATCACATTGGAATAATTCAAGACCAAACATTCAAATTCCTGGAAAACTTACAGACCTTGGATCTCCGAGACAATGCTCTTACAACCATTCATTTTATTCCAAGCATACCTGATATCTTCTTGAGTGGCAATAAACTAGTGACTTTGTCAGAGATCAACCTTACAGCCAACTTCATCCACTTATCAGAAAACAGGCTAGAAAATCTAGATATTCTCTACTTTCTCCTACGGGTACCTCATCTCCAGATTCTCATTTTAAATCAAAACCGCTTATCCTCTTGT------------------------------------------------AGTGGAGATCAA---------ACCCCTTCAGAGAATCCCAGCTTAGAACAGCTTTTCCTTGGAGAAAATATGTTGCAACTTGCCTGGGAAACTGAGCTCTGTTGGGATGTTTTTGAGGGACTTTCTAATCTTCAAGTTCTGTATTTGAATAATAACTATCTTAATTCCCTTCCACCAGGAGTATTTAAACATCTGACTGCATTAAAGGGACTAAGCCTCAACTCCAACAGGCTGACAGTTCTTTCTCACAATGATTTACCTGCTAATTTAGAGATCCTTGACATATCTGGGAACCAGCTCCTAGCTCCCGATCCTGATGTATTTGTATCACTTCGTGTCTTGGATATAACTCATAACAAGTTCATTTGTGAATGTGCACTTAGCACTTTTATCCATTGGCTTAATCACACCAATGTCACTATAGCTGGGCCTCCTGCAGACATACATTGCGTGTACCCTGACTCGCTCTCTGGGGTTTCCCTCTTCTCTCTTTCCACGGAAGCTTGTGATGAAGAGGAAGTCTTAAAGTCCCTAAAGTTC---------TCCCTTTTCATTGTATGCACTGTCACTCTGACTCTGTTCCTCATGACCATCCTCATAGTCACGAAGTTCCGGGGCTTCTGTTTTATCTGTTATAAGACAGCCCAGAGACTGGTGTTCAGGTACCATCCCCAG------------------GGCACAGAACCTGATACATACAAATATGATGCCTATTTGTGCTTCAGCAGCAAAGACTTCGCATGGGTGCAGAATGCTTTGCTCAAACACCTGGACACTCAATACAGTGACCAAAACAGATTTAACCTGTGCTTTGAAGAAAGAGACTTTGTCCCGGGAGAAAACCACATTGCCAATATCCAGGACGCCATCTGGAACAGTAGAAAGATTGTTTGTCTTGTGAGCAGACACTTCCTTAGAGATGGTTGGTGCCTTGAAGCCTTCAGTTATGCCCAGGGCAGGTGCTTATCTGACCTTAACAGTGCTCTCATCATGGTGGTGGTTGGGTCCTTGTCCCAGTACCAGTTGATGAAACATCAATCCATTAGAGGCTTTGTACAGAAACAGCAGTACTTGAGGTGGCCTGAGGATCTCCAGGATGTTGGCTGGTTTCTTCATAAACTCTCTCAACAGATACTAAAGAAAGAAAAAGAAAAGAAGAAAGAC---AGTAACATTCCGTTGCGAACTGTAGCAACCATCTCC
>Callithrix_jacchus_Marmoset_ENSCJAG00000022060_TLR5
ATTCCTTCCTGCTCCTCTGATGGTCGGATAGCTTTATATCGTTTCTGCAACCTCACCCAGGTCCCCCAGGTCCTCAAC---ACCACTGAGAGGCTCCTGCTGAGCTTCAACTATATCAGGACAGTCACTGCTTCATCCTTCCCCTTCCTGGAGCAGCTGCAGCTGCTGGAGCTCGGGAGCCAGTATACCCCCTTGACCATTGACAAGGAGGCCTTCAGAAACCTGCCCAACCTTAGAATCTTGGACCTGGGAGATAGTCAGATAAACTTCTTGCACCCAGATGCTTTTCAGGGACTGTTCCACCTGTTTGAACTTAGACTGTTTTTCTGTGGTCTCTCCGATGCTATATTAAAAGATGGTTATTTCAGAAATTTAAAGTCTTTAACTCGCTTGGATCTATCCAAAAATCAGATTCGTAGCCTTTACCTTCATCCTTCATTTGGGGAGTTGAATTCCTTAGAGTCCATAGATTTTTCCTCTAACCAAATATTCCTCGTATGTGAACATGAGCTCAGGCCCCTCCACGGGAAAACGCTCTCCTTCCTTAGCCTGGCGGCTAACAGCTTGTACAGCAGAGTCTCAGTGGACTGGGGGAAATGTATGAACCCCTTCAGAAACATGGTGCTGGAGACTCTAGATGTTTCTGGAAATGGCTGGACAGTGGACATCACAGGAAACTTCAGCAATGCCATCAGCGGAAGTCAGGCCTTCTCTCTGACTCTTGCCTACCACATCATGGGTGCCACATTTGGCTTCCATAACATGAAAGACCCTGACCAGAGCACATTCGCCGGCCTGGCCAGATGTTCCGTGAGACTCCTGGATCTTTCACATGGGTTTATCTTCTCCCTGAACTCCCGAGTCTTTGAGAGACTCAGGGATTTGAAGGTTCTGAACCTTGCCTACAACAAGATCAATAAGATTGCAGATGAAGCATTTGATGGACTTGACAACCTCCAAGTTCTCAATTTGTCATATAACCTTATAGGGGAACTTTACAATTTGAATTTCTATGGATTACCTAAGATAGCCAACATTGATTTGCAAAAGAATCACATTGGAATCATTCAGGACCAAACATTCAAATTCCTGGAAAAATTACAGACCTTGGATCTCCGAGACAATGCCCTTACAACCATTTATTTTATTCCAAGCATACCTAATATCTTCTTGGGCGGAAATAAACTAGCAACTTTGCCAAAGATCAACCTTACAGCCAACTTCATCCACTTATCAGAAAACAGGCTAGAAAATCTAGATATTCTCTACTTTCTCCTAGAGGTTCCTCATCTCCAGATTCTCATTTTAAATCAAAACCGCTTATCCTCTTGT------------------------------------------------AACGGAGGTCAA---------ACCCCTTCAGAGAATCCCAGCTTAGAACAGCTTTTCCTTGGAGAAAATATGTTGCAACTGGCCTGGGAAACTGAGCTCTGCTGGGATGTTTTTGAGGGACTTTCTCATCTGCAAGTTCTGTATTTGAATAATAACTATCTTAATTTCCTTCCACCAGGAATATTTAGCCATCTGACTGCATTAAGGGGACTAAGCCTCAACTCCAACAGGCTGACAGTGCTTTCTCACAATGACTTACCTGCTAATTTAGAGATCCTGGACATATCCAGAAACCAGCTCCTAGCTCCCGATCCTAATTTCTTTGTATCACTTAGTATCTTGGATATAACTCATAACAAGTTCATTTGTGAATGTGAACTTAGCGCTTTTATCAACTGGCTTAATCATACCAATGTCACTGTAGCTGGACCTCCTGCGGACATATATTGTGTGTACCCTGATTCGTTCTCTGGGGTTTCCCTCTTCTCTCTTTCCACAGAAGACTGTGATGAAGAGGCAATCTTAAAGTCCCTCAAGTTC---------TCCCTTTTCATCGGATGCACTGTCACTCTGACTCTGTTCCTCATGGCCAGCCTCATCGTCGCCAAGTTCCGGGGCTTTTGTTTTATCTGTTATAAGACGGCCCAGAAACTGGTATTCAAGGACCATCCCCAG------------------GGA------CCCGATACGTACAAATATGATGCCTATATGTGCTTCAGCAGCAAAGACTTCGAGTGGGTGCAGAATGCTTTGCTCAAACACCTGGACACTCAATACAGTGACCAAAACAGATTTAACCTGTGCTTTGAAGAAAGAGACTTTGTCCCAGGAGAAAACCACATTGCCAACATCCAGGACGCCATCTGGAACAGCAGAAAGACTGTTTGTCTTGTGAGCAGACACTTCCTTAGAGATGGCTGGTGCCTTGAAGCCTTCAGTTATGCCCAGGGCAGGTGCTTGTCTGACCTTAACAGTGCTCTCATCATGGTGGTGGTTGGGTCCTTGTCCCCGTACCAGTTGATGAAACATCAATCCATCAGAGGCTTTGTACAGAATCAGCAGTACTTGAGGTGGCCTGAGGATCTCCAGGATATTGGCTGGTTTCTTCATAAACTCTCTCAACAGATACTAAAGAAAGAAAAAGAAAAGAAGAAAGAC---AGTAACATTCCTTTGCAAACCGTGGCAACCATCTCC
>Saimiri_boliviensis_SquirrelMonkey_XM_003930319_TLR5
ATTCCTTCCTGCTCCTTTGATGGTCAGATAGCCTTATATCGTTTCTGCAATCTCACCCAGGTCCCCCGGGTCCTCAAC---ACCACCGAGAGGCTCCTGCTGAGCTTCAACTATATCAGGACAGTCACTGCTTCATCCTTCCCCTTCCTGGAGCAGCTGCAGCTGCTGGAGCTCGGGAGCCAGTATACCCCCTTGACCATCGACAAGGAGGCCTTCAGAAACCTGCCCAACCTTAGAATCCTGGACCTAGGAGACAGTCAGATAAGCTTCTTGCACCCAGATGCTTTTCAGGGACTGTTCCATCTGTTCGAACTTAGACTGTTTTTCTGTGGTCTCTCCAATGCTGTATTAAAAGATGGTTATTTCAGAAATTTAAAGTCTTTAACTCGCTTGGATCTTTCAAAAAATCAGATTCGTAGCGTTTACCTTCATCCTTCATTTGGGGAGTTGAAGTCCTTAAAGTCCATAGATTTTTCCTCTAACCAAATATTCCTTGTATGTGAACATGAGCTCAAACCCCTCCAAGGGAAAACGCTCTCCTTCCTTAGCCTCGCGGCTAATAATTTGTACAGCAGAGTCTCAGTGGACTGGGGAAAATGTATGAACCCCTTCAGAAACATGGTGCTGGAGACTCTAGATGTTTCTGGAAATGGCTGGACAGTGGACATCACAGGAAACTTCAGCAATGCCATCACCGGAAGTCAGGCCTTCTCTCTGACTCTTGCCTACCACACCATGGGTGCCTCATTTGGCTTCCATAACATCAAAGATCCTAACCAGAGCACATTTGCTGGCCTGGCCAGATGTTCCGTGAGACACCTGGATCTTTCACATGGGTTTATCTTCTCCCTGAACTCTCGAGTCTTTGAGAGACTCAGGGATTTGAAGGTTCTGAACCTTGCCTACAACAAGATAAATAAGATTGCAGATGAAGCATTTTACGGACTTGACAAGCTCCAAGTTCTCAATTTGTCATATAACCTTATAGGGGAACTTTACGATTGGAATTTCTATGGATTACCTAAGATAACCAACATTGATTTGCAAAAGAATCACATTGGAATAATTCAGGACCAAACATTCAAATTCCTGGAAACATTACAGACCTTGGATCTCCGAGACAATGCTCTTACAACCATTTATTTTATTCCAAGCATACCTAACATCTTCTTGGGTGGCAATAAACTAGCAACTTTGCCAAAGATCAACCTTACAGCCAACTTCATCCACTTATCAGAAAACAGGCTAGAAAATCTAGATATTCTCTACTTTCTCCTACAGGTACCTCATCTCCAGATTCTCATTTTAAATCAAAACCGCTTATCCTCCTGT------------------------------------------------AATGGAGGTCAG---------ACCTCTTCAGAGAATCCCAGCTTAGAACAGCTTTTCCTTGGAGAAAATATGTTGCAACTTGCCTGGGAAACTGGGCTCTGTTGGGATGTTTTTGAGGGACTTTCTCATCTTCAAGTTCTGTATTTGAATAATAACTATCTTAGTTTCCTTCCACCAGCAATATTTAGCCATCTGACTGCATTAAGGGGACTAAGCCTCAACTCCAACAGGCTGACAGTTCTTTCTCACAATGATTTACCTGCTAATTTAGAGATCCTGGACATATCCAGAAACCAGCTCCTAGCTCCCGATCCTAATTTATTTGTATCACTTAATATCTTGGATATAACTCATAACAAGTTCATTTGTGAATGTGAACTTAGCACTTTTGTCAATTGGCTTAATCATACCAATGTCACTATAGTTGGACCTCCTGCGGACATATATTGCCTGTACCCTGATTCGTTCTCTGGGGTTTCCCTCTTCTCTCTTTCCACAGAAGATTGTGATGAAGAGGAAATCTTAAAGTCCCTAAAGTTC---------TCCCTTTTCATCGGATGCACTGTCACTCTGACTCTGTTCCTCATGGCCAGCCTCATCGTCGCCAGGTTCCGGGGCTTTTGTTTTATCTGTTATAAGATGGCCCAGAAACTGGTATTCAAGGACCATCCCCAG------------------GGA------CCTGATAGGTACAAATATGATGCCTATTTCTGCTTCAGCAGCAAAGACTTCGAGTGGGTGCAGAATGCTTTGCTCAAACACCTGGACACTCAATACAGTGACCAAAACAGATTTCACCTGTGCTTTGAAGAAAGAGACTTTGTCCCAGGAGAAAATCACATTGCCAACATCCAGAACGCCATCTGGAACAGTAGAAAGATTGTCTGTCTTGTGAGCAGACACTTCCTTAGAGATGGCTGGTGCCTTGAAGCCTTCAGTTACGCCCAGGGCAGGTGCTTATCTGACCTGAACGGCGCTCTCATCATGGTAGTGGTTGGATCCTTGTCCCAGTACCAGTTGATGAAACATCAATCCATCAGAGGCTTTGTACAGAAACAGCAGTACTTGAGGTGGCCTGAGGATCTCCAGGATATTGGCTGGTTTCTTCATAAACTCTCTCAACAGATACTAAAGAAAGAAAAAGAAAATAAGAAAGAC---AATAATATTTCATTGCAAACTGTAGCAACCGTATCC
>Tarsius_syrichta_Tarsier_ENSTSYG00000011910_TLR5
ATTTCTTCCTGCTCCTTTGATGGTCAGATAGCCTTATATCGTTCCTGCAACCTCACCCAGGTCCCCCAGGTCCTCAAC---ACCACCGAGAGACTCCTGCTAAGCTTCAACTACATCAGGAAAGTCACTTCCTCATCATTCCCCTACCTGGAGCAGCTGCAGCTGCTAGAGCTGGGGACCCAGTGGACCCCCTTGACTATTGACAAGGAGGCCTTCATAAATCTGCCCAACCTTAAAATCTTAGACCTGGGCAAAAGCCAGATCGACTTCTTGCATCTGGATGCTTTTCAGGGATTGTCCCATCTATTTGAACTTAGACTATTTGCCTGTGGTCTCTCTGATGCTGTATTACGAGATGGTTATTTCAGAAATTTAAACTCTTTAATTCGCTTGGATCTGTCAAAAAATCAGATTCACAGCCTTTACCTTCATCCTTCATTTGGGGAACTGAATTCCTTAAAGTCCATAGATTTTTCCCTCAACCAGATATCCATTGTCTGTGAGAACAACCTAAAGCTCCTCCAAGGGAAAACACTCTCCTTTTTAAGCCTCGCAGCTAATAGCCTATATAGCAAAGTCTCCATGGACTGGGGGAAATGTATGAACCCATTCAGAAACATGGTGCTGGAAACCTTAGATGTTTCTGGCAATGGCTGGACAGTGGACATCACAGGAAACTTCAGCAATGCCATTAGTGGAAGCCAGACTTCCTCACTGATTCTTTCCTACCACATCATGGGTTCTGGATTTGGCTTCAATAACCTCAAAGATCCTGACCAGAACACATTTGCTGGCCTGGCCCGAAACTCTGTGATACGTCTGGATCTTTCATATGGGTTTATCTTCTCCCTGAACCGTCGACTCTTTGAGACACTCAAGGACTTGAAGGTTCTAAATCTTGCCCACAACAAGATAAACAAGATTGCACGTGAAGCATTTAATGGACTTGACAACCTCCAAGTTCTCAATATGTCACATAACCTTCTGGGGGAACTTTACAATTCAAATTTCTATGGACTACCTAAGGTAGCCTATGTTGATCTGAAAAATAATCACATTGGGGTAATTCAAGACCAAACTTTCAGAGTCCTGGAAAACTTAAGTACCTTGGATCTCCGGGACAACGCTCTTAAAACCATTAATTTTATTCCAAGCATATCTGATATCTTCTTGAGCAGCAATAAACTGGTGACTTTGCCAAACATCAGCCTTACAGCCAGCTTCATCCACTTATCAGAAAACAGGTTAGAACATTTGGATGTTCTGTACTTTCTTCTCCAAGTGCCTCGCCTCCAGATTCTCATTTTAAATCAAAATCGCTTATCCTTTTGT------------------------------------------------AGCCAAAGTCAG---------AGCACTTCAGAGAATCCAAGTTTGGAACAACTTTTCCTTGGAGAAAATATGTTACAGCTTGCCTGGGAAACTGGACTGTGCTGGAATGTTTTTAAGGGACTTTCCCATCTCCAAGTTCTGTATTTGAATAATAACTACCTTAATTTCCTCCCACCAGGAATATTTAGCAGTCTGATCGCATTAAGGGGACTGAGCCTCAACTCCAACAGGCTGACCGTTCTTTCCTTTGGTGATTTACCTGCTAATTTAGAAATCCTGGATGTATCCAGAAACCAGCTCCTAGTTCCCAGCCCTAATTTATTTTTATCACTTAGTGCCTTGGATATAACGCATAATAAGTTCATTTGTGAGTGTGAACTTAGCACTTTTATCAGTTGGCTTAATCATACCAATGTCACTATATTTGGGTCTCCTGCAGACATCTACTGCATGTACCCTAACTCGCTCTTTGGGGTTTCCCTTTACTCTGTGTCCACGGAAGATTGTGATGAAGAGGAAGTCTTAAAGTTCCTGACATTT---------TCCCTTTTCATCTTATTCACTGTCATTCTGACTCTGTTCCTCGTGGCCATCCTTGTAGTCACGAAGTTCCGAGGCTTTTGTTTTGTCTGTTATAAGACAGTCCAGAGACTGGTGTTCAAGGGCCATCCGCAG------------------GGAACAGCACCTGATACATACAAATATGATGCTTATTTGTGCTTCAGTAGCAAAGACTTTGAATGGGTACAGAATGCTTTGCTCAAACACCTGGACACTCAGTATAGCACCCAAAACCAACTGAACCTGTGCTTTGAAGAAAGAGACTTTGTTCCAGGAGAAAACCACATCGCCAACATCCAGGATGCCATCTGCAGCAGCAGAAAGATTGTTTGTCTTGTGAGCAGACACTTCCTTAGAGATGGCTGGTGTCTGGAAGCCTTCAGTTATGCCCACGGCAGGTGCTTGTCTGACCTTAACAGTGCCCTCATCATGGTGGTGGTTGGGTCCCTGTCCCAGTACCAGTTGATGAAACATCAACCCATTAGGGGCTTCATACATAAAAAGCAGTACTTGAGGTGGCCTGAGGATCTCCAGGATGTTGGCTGGTTTCTTAATAAACTGTCTCAACAGATACTAAAGAAAGAAAAAGAAAAGAAGAAAGACAATAATAACATTCAGTTGCAAAGTGTTGCAACTATCTCC
>Otolemur_garnettii_Bushbaby_ENSOGAG00000016269_TLR5
ATTTCCCCCTGCTGGTTTGATGGTCGGATGGCCATATATCATTTCTGCAACCTCACCCAGGTCCCACAGGTCGTCAGC---ACCACCGAGAGGCTCCTGCTAAGCTTCAACTACATCAGGACACTAAATACCTCCTCATTCCCCTTCCTGGAAAAGCTGCAGCTTCTGGAGCTCGGGACCCAATATACCCGCCTGACTATTGACAGAGAGGCCTTCAGAAACCTGCCCAATCTTAGAGTCTTGGACCTGGGTGGAAGTCAGATAGACTTCTTGCATCCAGATGCTTTTCAGGGACTGTCCCATCTGCTTGAACTTAGACTGTTTTCCTGTGGTCTCTCTGACATTGTATTAAAAGATGGTTATTTCAGAAATTTAAAGTCCTTAACTCGCCTGGACCTATCCATAAATCAGATTAGTAGCCTTTACCTTCATCCTTCATTTCAGGAATTGAATTTCTTAAAGTCCATAGATTTTTCCCTCAATGAAATACACACTCTATGTGAGAGTGAGCTCACGCCCCTCCAAGGGAAAACACTTTCCTTTTTCAGCCTCGCAAAAAATAAACTATATAAAACCAGCTCAGGGGACTGGGGGAAATGTATGAACCCATTCAGAAACATGGTGCTGGAGACCCTAGATGTTTCTGGCAATGGCTGGACAGTGGACACCACAGGAAACTTTAGCAATGCCATTAGTGGAAGCCAGATTTTCTCTTTGAATCTTGCCCACCACGTCATGGGTTCTGGGTTTGGTTTCAATAACATAAAAGATCCTGACCAGAACACATTTGCAGGCCTGGCCAGAAGCTCAGTGATACACCTGGATCTTTCCCATGGGTTTATCTTCTCCCTGAACTCCCTGCTCTTTGGGACACTCAAGGACTTAAAGGTTCTGAACCTTGCCCACAACAAGATAAACAAGATTACAGACCAGGCATTTTATGGACTTGACAATCTCCAGATCCTCAATATGTCATATAACCTTCTGGGGGAACTTTATAATTCTAATTTCCATGGACTAACTAAGGTAGCCTACATCGATCTGCAAAAGAATCACATTGGGATCATTCAAGACCAAACGTTCACATCCCTGAGAAAATTAAATACTTTGGATCTCCGAGACAATGCTCTTAAAACCCTTAATTTTATTCCAAGCATATCTACCATCTTCTTGGGCAGCAATAAACTGGTGACTTTGCCCAAGATCAACCTTAGAGCCACCTTCATCAGCTTATCAGAAAACAGGCTGGAAAACATGGACGATCTCTACTTCCTTCTCCAGGTCCCTCATCTTCAGGTTCTCATCTTAAATCAAAATCGCTTATCTTCTTGT------------------------------------------------AACCACCGTCCT---------ACCTCTGCAAAGAATCTCAGCATAGAACAACTTTTCCTTGGAGAAAATATGTTGCAACTTGCCTGGGAAACTGAACTTTGTTGGGATGTCTTTAAAGGGCTTTCCCATCTCCAAATTCTGTATTTGAATAATAACCACCTTAATTTCCTTCCACCAGGAATATTTAGTGATTTGACTGCCTTAAGGGGACTCAGTCTCAACTCCAACAGGTTGACAGTTCTTTCTTCTGATGATTTGCCTTCTAATTTGGAGATCCTGGATGTATCCAGAAACCAACTCCTTGTTCCCAATCCTGATTTATTTGTATCACTTAGTGCCTTGGACATAACTCATAATGGGTTCATTTGTGTGTGTGAACTCAGCCCTTTCATCAATTGGCTTAATCAAACCAATATCACTCTGTTTGGATCTCCGGCAGACATGGTCTGCACATACCCTGACTCCTTCTCTGGGATTTCCCTCTCCTCAATTTCCACAGAAGGTTGTGATGAAGAGGAAGTCTTAAAGTCCCTAGCATTT---------TCCCTTTTCATCTTATTCACTGTTGCTGTGACTTTGTTTCTCACGGCTGTCCTCATGGTTATAAAGTTACGGGGCTTTTGTTTCATCTGTTACAAGACGGCCCAGAGACTGGTATTCAAGGACCATCCCCAG------------------GAAACAGAGGCTGACACATACAAATATGATGCCTATTTGTGCTTCAGTAGCAAAGACTTCGAATGGGTGCAGAATGCTTTGCTTAAACACCTGGACGCTCAATACAGTGACAAAAACAGATTTAACCTCTGCTTTGAAGAAAGAGACTTTGTCCCAGGGGAAAACCACATTGCCAATATCCAGGATGCTGTGTTGCGCAGCAGAAAGATTGTTTGTCTAGTGAGCAGACACTTCCTTAGGGACGGCTGGTGCCTGGAAGCCTTCAGTTATGCCCAGGGCAGGTGCTTGTCTGACCTCAACAATGCCCTCATCATGGTGGTGCTCGGGTCCCTGTCCCAGTACCAGTTGATGAAACATCAATCCATCAGAGGATTTGTACAGAAACAGCAATATTTGAGATGGCCTGAAGATCTCCAGGATGTTGGCTGGTTTCTTAATAAACTCTGTCAACAGATAGTAAAGAAAGGAAAAAAAAAGAAGAAAGAC---AATAACATTCAATTGCAAACTATAGCAACCATCTCC
>Tupaia_belangeri_TreeShrew_ENSTBEG00000008002_TLR5
ATTCCTTCCTGCTCCTCTGATGGTCAGATTGCCTTGTATCGTTTCTGCAACCTCACAGAGATTCCCCAGGTCCTCAAC---AGCACGGAGAGGCTCCTACTAAGCTTCAACTATATCAGGACAGTCACCACCACGTCATTCCCCTTCCTGGAGCAGCTCTGGTTGCTAGAGCTTGGGACACAGTTTACTCCCTTGACTATTAACAAAGAGGCCTTCAGACACCTGCCTAATCTGAGAATCCTGGACCTGGGCAAAAGTCAGATAGACTTTTTGCACCCAGATGCTTTTCAAGGACTATCCCATCTGTTTGAACTTAGACTGTTTTTTTGTGGTCTCTCCGATGCAGTATTAAAAGATGGTTATTTCCGAAATCTAAATTCTTTAACTCGCTTGGACCTGTCCAAGAATAAGATTCGAAGCCTTCACCTTCATCCTTCATTTCAGGAATTGAATTCCTTACAGTCCATAGATTTTTCCCTCAACCAAATAGTCACTGTATGTGAGAGTGAGCTCAAGCCCCTCCAAGGGAAAATGCTCTCTTCCTTGAATCTTAGAGCCAATAATCTGTACAGCAGAGTCTTGGTGGACTGGGCAAAATGTATGAACCCATTCAGAAACATGGTGCTCAATACCCTGGATGTTTCTGGTAATGGCTGGTCAGTGGACATCACAAGAAACTTCAGCAATGCTGTCAATGGGAGCNNNNNNNNNNNNNNNNNNNNNNNNNNNNNNNNNNNNNNNNNNNNNNNNNNNNNNNNNNNNNNNNNNNNNNNNNNNNNNNNNNNNNNNNNNNNNNNNNNNNNNNNNNNNNNNNNNNNNNNNNNNNNNNNNNNNNNNNNNNNNNNNNNNNNNNNNNNNNNNNNNNNNNNNNNNNNNNNNNNNNNNNNNNNNNNNNNNNNNNNNNNNNNNNNNNNNNNNNNNNNNNNNNNNNNNNNNNNNTATGGGCTCAATAATCTC---GTTCTCAATCTGTCATTT---CTTCTGGGGGAACTTTACAATTCCAATTTTTATGGACTACCTAACATAGTCTATATTGACCTTCAGAGTAACCACATTGGGATCATTCAAGACCAAACATTCAGATTCCTGGAAAAATTAAATACCTTGGATCTCCAGGACAATGCTCTTAAAACCATTTCCTTTATTCCAAGCATACCTGATATCTTCTTGGGCGGCAATAAACTGGTGACTTTGCCACATATCAGTCTTACAGCCAACTTCATCCAGTTATCAGAGAACAGGCTAGAAAAACTGGATGATGTCTATTTCCTTCTCCAGGTACCTCAACTTCGGATTCTCATTTTAAAACAAAATCGCCTTTCCTTTTGT------------------------------------------------AACCAAAATCATCCTCCTTATCCCCCTTCAGAAAATCTCCACTTAGAGAAACTTTTTCTTGGAGAAAATATGTTGCAACTTGCCTGGGAGACCGGGTTCTGCTGGGATATCTTTAAGGGGCTTTCTCGTCTCCAAATTCTATATTTAAATGACAACTACCTGAATTTCCTCCCACCAGGAGTATTTCAAGATCTGACTGCATTACGGGGACTCAGCCTCAGCTCCAACAGACTGGTGTTTCTTTCCCCTGATGATTTACCTGCTAATTTAGAGATCCTGGATATCTCCAGAAACCAGCTCCTATCTCCTGATCCTAATTTATTTGTGTCACTGAGTGCCTTGGACATAACTCATAACAAGTTCATTTGTGAATGTGAACTTAGTGCTTTTATTAGTTGGCTCAATCCGGCTAACGTCACTATATTTGTGTTTACTGAAGACATATACTGCACA---CCTGGATCGTTCTTTGGGGTATCCCTCTACTCTATTTTCACTGAACGT---GACGAAGAGGAAGTC---------------TTTATCCATGAGTCCCTTTTCATCTTCTTCACTGTCACATTGGCTCTGTTCCTCATG---ATCCTCCTCATAACAAAGCTTCGGGGTGTTTGTTTCACCTGTTATAAGACAGTCCAAGGACTCATGTTCAAGAACCATCCTCCG------------------GGAACAGAATCTGGTAGGTACAGATACGATGCCTATTTGTGTTTCAGTAGCAAAGACTTTGAATGGGTGCAGAATGCTTTGCTCAAACACCTGGATGCCCAGTACAGTGACCAAAACAGATTTAACCTGTGCTTTGAAGAAAGAGACTTTGTCCCAGGAGAAAATCACGTCACCAACATCCAGGATGCTGTTTGGAGCAGCAGAAAAATCATTTGTCTTGTGAGCAGACACTTCCTTAGAGATGGGTGGTGCCTTGAAGCCTTTGATTATGCCCAGAGCAGATGTTTATCTGATCTCAATAACGTCCTAATCATGGTGGTGGTTGGGTCTCTCTCCCAGTACCAGTTGATGAAACATCAGTCCCTCCGAGGATTTGTACAGAAACAGCAGTATTTGAGGTGGCCCGAGGATGTCCAAGATGTTGGCTGGTTTCTCAATAAGCTCTCTCGACACTTAGTAAAAAAAGAAAGAGGGAAGAAGAAAGAC---AGTGACATTCGGTTGCAAACTGTATCAACTATCTCC
>Ochotona_princeps_Pika_ENSOPRG00000013976_TLR5
ATTGTTCCCTGCTCCTTTGACGGGCAGGTGGCTTTCTATCGTTTCTGCAACCTCACCCAGGTCCCGCAGGTCCTCAAC---AGCACAGAGAGTCTTCTGCTAAACTTCAACTATATCAGGACAGTCACCACCTCGTCCTTCCCCCTCCTGGAGCAGTTGCAGCTGCTGGAGCTTGGGACCCAGTACACGCCCTTGACCATTGCCAAAGATGCCTTCAGGAACCTGCCCAACCTTAAGATCTTGGACTTGGGCCAAAATCAGTTCAGCGTCTTGCATCCAGATGCCTTCCAGGGGCTACCCCATCTGATTGAACTTCGGTTATTTGGCTGTGGTCTCTCTGATATTGTATTAAAAGATGGTTATTTCCGAAATTTAAATTCCTTGTCTCGCTTGGACCTATCCATCAATCAGATTCAAAGTCTTTCCCTTCATGCTTCATTTGCAGACTTGAATTCCTTAAAGTCGGTAGACATCTCCCTCAATCAAATATTAGTTGTGTGTGAGAGTGAGCTCCAGCCCCTCCAGGGGAAAGAGTTCTCTTTCTTCAATCTGGCAAACAATAACCTGTACAGCAGAGTGCCCGTGGCCTGGGAGACATGTCGGAATCCATTCAGAGACATGGTGCTGGAGACCTTGGACGTTTCGGGCAATGGCTGGACTGCAGACATCACTGGAAACTTCAGCCAGGCCATCAGTGGGAGCCAGACTTCCTCTCTGATTCTCGCCTACCACAATATGGGTGCTGGATTTGGCTTCAACAACATCAGAGACCCTAACCAGAGCACATTTGCTGGCCTGGCCAGAAGCTCAGTGTTGAGTTTGGATCTGTCGCACGGATTTATCTTCTCCCTGAACCGCAGACTCTTTGAGGCTCTTACAGCTTTGAAGGTTTTGAACCTCGCCCACAACAAGATAAATAAGATTGCAAGTGAGGCCTTCTATGGACTTAACAAACTCCAGATTCTCAACATGTCGCATAACCTTCTGGGGGAGCTCTATAGTGCTGACTTTGATGGCCTGTCTGAGCTCACCTACATCGATCTCCAAAAGAATCACATCGGCATCATCCAGACCCGAACATTCCAATCCCTGGAAAAACTGAGTATGTTGGATCTCCGGGACAATGCGCTTACGACCATCTCTTCTCTTCCAAGCATTCCTACCCTCCTTTTGGCGAACAACAAACTAGCGTCCTTGTCAGACACTCACCTTACAGCCAAATTCCTCCAGTTAACAGAGAACAGATTAGAAAACCTGGATGAGCTCTACTTCCTCCTCCAGATACCCCAACTCCAGATTCTCATCTTGAATGAAAATCGCCTTTCTTCCTGT------------------------------------------------ACGCAAAGTCAC---------CCATTGACAGAGAATCTCAGCTTAGAACAACTTTTCCTTACCGGAAATATGTTGCAGCTGGCCTGGGAATCCGGGTGTGGCTGGGATCTTTTCCAAGGGCTTTCTCACCTACAAATTCTGTATCTGGATGATAACTATCTGAATTTCCTTCCACCTGGACTGTTTAGCAACCTGACTGCCTTGAAGATCCTTAACCTCAGCTCCAACAGGCTGACAGCTCTTGCCCCCGGCAGCTTCCCTGCCAGTTTAGAGAGTTTGGATGTGTCCAGAAACCAGCTGCTCTCTCCTGATCCTGATTTATTTGCCTCACTTCGCATCTTGGACATTACCCATAACAAGTTCATCTGTGTGTGTGAACTTAGCAAGTTTATCAGTTGGCTTAATCAAACCAACGTCTCTGTATTTGGATCTCCTGCAGACCTCTACTGCATGTACCCCGACTCGCTCTTGGGGGCCTCACTCTACTCTATCTCCACTGAGGGTTGTGATGAAGAGAAAATCCTAACGTTGCTCAAGTTC---------TCCCTCTTCGTTGTGTTTACTGTCACTTTGACTCTGTTCCTCTTGACCACTCTCATGGTCACAAAATTCCGCGGCTTTTGTTTCCTCTGTTATAAGACAGCCCAAAGGCTGGTGTTTGGGGACCACTCCCAG------------------GGAACAGAGCTCCATGAATACAAATATGACGCCTACCTGTGCTTCAGCAGCAAAGACTTCGAGTGGGTGCAGACGGCTCTGCTCAAACATCTGGACAGACAATACAGTGACCAAAACAGATTCAACCTCTGCATTGAACAAAGAGACTTTGTCCCGGGAGAAAACCACATCACCAACATCCAGGCTGCTGTCTGGAGCAGTAGGAAGATAGTCTGTCTGGTGAGCAGACACTTCCTTCGGGACGGATGGTGCCTGGAAGCCTTCAGTTATGCCCAGAGCAGGTGTTTGTCTGATGTCAGCAGCACCCTCATCATGGTGGTAGTCGGGACTCTGAGTCAATATCAGCTGATGAAGCATCAATACCTCCGAGGCTTTGTGCAGAAGCAGCTGTACTTGAGGTGGCCTGAGGATCTCCAAGATGTCCACTGGTTCCTCAATAGACTGTCTCAATGCATAGTGAAGAAGGAGAGACCAAAGAAGAGAGGT---GAAAGCATTATGCTGCAAACTGTGGCCACCATCTCC
>Oryctolagus_cuniculus_Rabbit_ENSOCUG00000027854_TLR5
ATTCTTACTGCCTCCTTGGATGCTCGGGTGGCTCTCTATCGTTTCTGCAACCTCACCCAGATCCCCCAGGTCCTCAAC---ACCACGGAGCGTCTCCTGCTGAGCTTCAACTACATCAGGACCGTCACCACCACGTCATTCCCCTTTCTGGAGCAGCTGCAGCTGCTAGAGCTGGGGACCCAGTTCACCCCCTTGACCATTGACAGAGAAGCCTTCCGGAACCTGCCCAATCTGAGGATCTTGGACCTGGGCCAGAGTCAGGTCAGCTTCCTGCACCCAGACGCCTTCCAGGGACTCCCGCATCTGCTGGAGCTTCGGTTGTTTGCCTGCGGTCTCTCGGATGCCGTCTTGCGAGATGGCTATTTCAGAAATCTGAACTCTTTATCTCGCCTGGACCTCTCCTTCAATAAGATCCACAGCCTTTCCCTTCACCCCTCCTTTGAGGAGCTGAGTTCCCTGAAGTCTATAGACTTCTCCTTCAACCAAGTGCGAGCCGTGTGTGAGAGTGAGCTCAGGCCTCTCCAAGGGAAGCAGTTCTCCTTCTTCGGCCTCGCGGATAATAACCTGTACAGCAGGGTCGCTGTGGACTGGGAGGCGTGTGGGAATCCCTTCAGGAACATGGTGCTGGAGACCCTGGACGTTTCCGGCAACGGCTGGAACGTGGACATCACGGGAAACTTCAGCCGTGCCATCGGAGGGAGCCAGACTACCTCTCTGATTCTCACCCACCACGTTATGGGTTCTGGATTTGGCTTCAGCAACCTCAGGGATCCCACCCAGGACACATTTGCTGGGCTGGCCAGAAGCTCGGTGCTGCACCTGGATCTGTCCCATGGGTTTATCTTCTCCCTGAACCGCAGACTCTTTGAGACCCTCAAAGCCTTGAAGTTTCTGAACCTCGCCCACAACAAGATAAACAAGATTGTAGACCAGGCATTCTATGGACTCGACAAACTCCAGATTCTCAATATGTCACATAACCTTTTGGGAGAGCTTTATAATTCTGATTTTTATGGACTACCTGAGCTCACCTATGTTGATCTTCAAAAGAATCACATTGGGATCATTCAGGCCCAAACATTCAGATCCCTGGAAAAATTAAATATGTTGGATCTCCGGGATAATGCTCTGAAGACCATTTCTGCTATCCCGAGCATACCCACCATCCTTTTGGGGAACAATAAGCTGGTGTCTTTGCCAAACATCCGCCTTACAGCCAAATTCATCCAATTGTCAGAAAACAGACTGGAACACCTGGATGACCTCTACTTCCTCCTCCGGGTACCTCAACTCCAGATTCTCATCTTGAGTCAGAACCGCCTTTCCTCCTGT------------------------------------------------CAACAAAGCCAC---------ACCCCTTCAGAGAATCTCAGCTTGGAGCAACTTTTCCTTGAAGGCAATATGTTGCAGCTCGCCTGGGAATTCGGCCTCTGTTGGGATGTTTTCCGCGGGCTTTCTCGTCTGCAAATTCTGTATTTGAATAGCAACTATCTTAATTTCCTTCCACCTGGAGTGTTTAGCGACCTGACTGCATTAAGGATCCTCAATCTCAACTCTAACAGGCTGACAGCTCTCGCGCCGGGCAGTTTCCCTGCCAGTTTAGAGATTCTGGATGTGTCCAAGAACCAGCTCCTCTCTCCTGATCCGCATTTGTTTGCCTCACTGAGCGTCTTGGACATAACCCATAACAAGTTCATCTGTGTGTGTGAACTTAACATGTTTATCAGTTGGCTTAACCAAACCAATGTCACTATATTTGGATCTCCCGAAGACCTCTACTGCATGTATCCTGACTCATTCTTTGGGGTTTCGCTCTACTCTGTTTCCATGGAGGGCTGTGATGAAGAGGAAATGTTGAAATCTCTGAGGTTT---------TCCCTGTTTGTCGTGTGGACTGTCGCTCTGACACTGTTCCTTGTGGCCACCCTCGGAGTCACACAGTTCCGGGGGCTTTGCTTCCTGTGTTACCAGGCTGCCCAGAGGCTGGTGTTCGGGGACCATCCCCAG------------------GGAACAGAACCCGATACATACAAGTATGACGCCTACCTGTGCTTCAGCAGCAAGGACTTTGAGTGGGTGCAGAGTGCTTTGCTCAGACACCTGGACAGGCAGTACAGTGACCAAAATAGATTCAACCTCTGCTTTGAAGAAAGAGACTTTGTCCCAGGGGAAAACCACATCGCCAACATCCAGGCTGCCGTGTGGAGCAGCAGAAAGATCGTCTGTGTGGTGAGCAGACACTTCCTTCGCGACGGCTGGTGCCTGGAAGCCTTCAGTTACGCCCAGAGCAGGTGTTTCTCTGACATCAGCAGCGCGCTCATCATGGTGGTGGTCGGGTCCCTGACCCAGTACCAGTTGATGAAGCATCAGTGCCTCCGAGGATTTGTCCAGAAGCAGCAGTACTTGAAGTGGCCCGAGGATCTCCAGGATGTTGGCTGGTTTCTCAGCAAGCTCTCTCAACACATAGTAAAGAAAGAAAAAGAAAAGAAGAAAGAT---GAAAACATTGTGATGCAAACGCTGGCCACCATCTCC

[TLR6]
>Mesocricetus_auratus_Hamster_XM_005139225_TLR6
ATGACCCGAGACAGAGAACCCATCGTGGGAAGTTTTCATGTTGTTTGCATCCTGGCCTTGATAGTCGGAAGCCTGATGCAGTCCTCTGATGAACTGGAGCCTGCAGTAGACTATTCAGACAGGAACCTTACTCATGTCCCGAAAGACCTGCCACCAAGAACAAAAGCCTTAAATTTGTCTCAAAACTCTATCCAGGAGCTTCAGATGTCTGATGTCAGCATCCTGCTGGAGTTGAGGGTCCTGAGACTCTCCCATAACAGAATCCAAAAGCTTGATTTCAATGTGTTCAAATTCAACCGGGAGTTAGAATACCTAGATATCTCCCACAATCACTTGCGAAACATCTCTTGCTGCCCTGTGGTGAGCTTGAAGCATTTAGACCTCTCATTCAATGACTTTGATGTGTTGCCCGTGTATAAGGAGTTTGGCAACTTGACGAAGCTGAGTTTCTTGGGGTTAAGCGCTACAAAGTTCCGGCATCTGGATCTGCTCCCAGTCGCTCACTTGCACCTAAACTACATTCTTCTGGGCCTGGTGGGTTATCATGTAAAAGACGGCGAAACAGAAAGTCTTCAGGTTCTGAATACCAAGGCTCTCCATTTGGTCTTTCATCAAAATAGCTTGTTCTCTGTGCAAGTGAACATATCTGTGAATGCTTTGAGATGTTTACAACTGAGTAATATTAAATTGAATGATGGAAACTGTCAAAAGTTAATTACATTTTTATTAGAACTCACCAGAGGTCCAAGCTTATTAAATTTGACTCTCTACCATGTGGAAACAACCTGGAAGTGCTTGGTTAAACTTTTTCAATTCCTTTGGCCGCGGCCGGTGGAGTACCTCAACATTTACAACTTAACGATAATTCAAAGCATCAATTATGAAAAT---------------------TTTACTTCCTCCAAGACAGTACTGAAGGCATTGACAATAGAGCACATTACAAACCAGGTGTTTATCTTTTCAAAGGAGGCATTGTACTCTGTGTTTGTGAACATGAATATCAGGAAGCTGACCATCGCAGACACACCTTTCATTCATATGCTCTGCCCTCCGTCCCCAAGCACGTTTGTGTTTCTGAACTTTACCCAGAACGTTTTCACGGACAGTGTTTTCCAAGACTGCCCCACTTTAAAGAGACTGCAGACACTTATCTTACAAAAGAATGGCTTGAAGAACCTTTTCAAGGTAGCTCTCATGACTGAAAATATGGCCTCTTTGGAAACTTTGGATGTTAGTTTGAATTCCTTGGACTCTCGTGCATATGAGGGAACATGCTCGTGGGCTGAGAGCATATTAGTGTTAAATTTGTCTTCAAATGTACTTACTGGCTCTGTCTTCAGATGCTTGCCTCCCAAGGTCAAGGTCCTTGACCTTCACAACAACAGAATAAAAAGCATTCCTCAAAAAGTCATTAAACTAGAAGCTCTACAGGAACTCAATGTTGCATCCAATTCTTTAATGGAACTTCCTGGATGTGGGGCCTTCAGCAGCCTTTCTGTGCTGGCCATCGAGCACAATTCAGTTTCCCTCCCCTCAGCAGATTTCTTCCAGAGCTGTCAGAAGATCAGGTCCATAGCAGCAGGGAACAACCCATTCCAGTGCACATGTGAGCTGAGAGAATTTGTCAAACGCATAGGCCAAGTATCA---GAAGTGGTAGAGGGATGGCCTGATTCTTACTCATGTGACTTCCCAGAAAGTGCTCAGGGGACCCTACTGCAGGACTTCCACATGTCTCCATTGTCCTGTGATACTGGTCTGCTGATTGTCACCATCGGGGCCATTTTGCTGGTGCTGGCTGCCTTTGTGGCTTTCCTCTGCTACTGCTTAGATCTGCCCTGGTACCTCAGGATGGTGTGTCAGTGGACACAGACCCGGCGCAGGGCCAGGAACATCCCCGTAGAGGAGCTCCAGAGGGCTCTCCAGTTCCATGCTTTTGTCTCATACAGTGAGCATGATTCCGCCTGGGTGAAGAATGAATTACTGCCAAACCTAGAGAAAGACGGCATACGGGTTTGTCTCCACGAGAGAAACTTTATCCCTGGCAAGAGCATCGTGGAGAATATCATACATTTCATCGAGAAGAGTTACAAGTCCATCTTTGTGTTGTCTCCCCACTTCATCCAGAGTGAGTGGTGCCATTATGAACTCTACTTTGCCCATCACAATCTCTTCCACGAAGGATCCGATAACTTAATCCTGATCTTGCTGGAACCCATTCCACAGGACAACATTCCCAATAGGTACCACAAGCTTCGGGCTCTCATGACACAGAGGACTTATTTGGAATGGCCTACAGAGAAGAGCAAACATGGACTCTTTTGGGCCAACCTTAGAGCTTCTTTTATTACAAAGTTAGCATTATCAAATGAA---NNN------------
>Mus_musculus_Mouse_ENSMUSG00000051498_TLR6
ATGAGCCAAGACAGAAAACCCATCGTGGGGAGTTTCCACTTTGTTTGCGCCCTGGCCTTAATAGTCGGAAGCATGACCCCGTTCTCTAATGAACTTGAGTCTATGGTAGACTATTCAAACAGGAACCTTACTCATGTCCCCAAAGACCTGCCACCAAGAACAAAAGCCCTGAGTCTGTCTCAAAACTCTATATCTGAGCTTCGGATGCCTGATATCAGCTTTCTGTCAGAGCTGAGAGTTCTGAGACTCTCCCACAACAGGATACGGAGCCTTGATTTCCATGTATTCTTGTTCAATCAGGACTTAGAATACCTGGATGTCTCACACAATCGGTTGCAAAACATCTCTTGCTGCCCTATGGCGAGCCTGAGGCATCTAGACCTCTCATTCAATGACTTTGATGTACTGCCTGTGTGTAAGGAATTTGGCAACCTGACGAAGCTGACTTTCCTGGGATTAAGTGCTGCAAAGTTCCGACAACTGGATCTGCTCCCAGTTGCTCACTTGCATCTAAGCTGCATTCTTCTGGACTTAGTGAGTTATCATATAAAAGGCGGGGAAACAGAAAGTCTTCAGATTCCCAATACCACCGTTCTCCATTTGGTCTTTCATCCAAATAGCTTGTTCTCTGTTCAAGTGAACATGTCTGTAAACGCTTTAGGACATTTACAACTGAGTAATATTAAATTGAATGATGAAAACTGTCAAAGGTTAATGACATTTTTATCAGAACTCACCAGAGGTCCAACCTTATTGAATGTGACCCTCCAGCACATAGAAACAACCTGGAAGTGCTCGGTTAAACTTTTCCAATTCTTTTGGCCCCGACCGGTGGAGTACCTCAATATTTACAACTTAACGATAACTGAGAGAATCGACAGGGAAGAA---------------------TTTACTTACTCGGAGACAGCACTGAAGTCACTGATGATAGAGCACGTCAAAAACCAAGTGTTCCTCTTTTCAAAGGAGGCGCTATACTCGGTGTTTGCTGAGATGAACATCAAGATGCTCTCTATCTCAGACACCCCTTTCATCCACATGGTGTGCCCGCCATCCCCAAGCTCATTTACATTTCTGAACTTTACCCAGAATGTTTTTACTGACAGTGTTTTTCAAGGCTGTTCCACCTTAAAGAGATTGCAGACACTTATCTTACAAAGGAATGGTTTGAAGAACTTTTTTAAAGTAGCTCTCATGACTAAGAATATGTCCTCTCTGGAAACTTTGGATGTTAGTTTGAATTCTTTGAACTCTCATGCATATGACAGGACATGCGCCTGGGCTGAGAGCATATTGGTGTTGAATTTGTCTTCGAATATGCTTACAGGCTCTGTCTTCAGATGCTTACCTCCCAAGGTCAAGGTCCTTGACCTTCACAACAACAGGATAATGAGCATCCCTAAAGATGTCACCCACCTGCAGGCTTTGCAGGAACTCAATGTAGCATCCAACTCCTTAACTGACCTTCCTGGGTGTGGGGCCTTCAGCAGCCTTTCTGTGCTGGTCATCGACCATAACTCAGTTTCCCATCCCTCTGAGGATTTCTTCCAGAGCTGTCAGAATATTAGATCCCTAACAGCGGGAAACAACCCATTCCAATGCACATGTGAGCTGAGGGACTTTGTCAAGAACATAGGCTGGGTAGCAAGAGAAGTGGTGGAGGGCTGGCCTGACTCTTACAGGTGTGACTACCCAGAAAGCTCTAAGGGAACTGCACTGAGGGACTTCCACATGTCTCCACTGTCCTGTGATACTGTTCTGCTGACTGTCACCATCGGGGCCACTATGCTGGTGCTGGCTGTCACTGGGGCTTTCCTCTGTCTCTACTTTGACCTGCCCTGGTATGTGAGGATGCTGTGTCAGTGGACACAGACCAGGCACAGGGCCAGGCACATCCCCTTAGAGGAACTCCAGAGAAACCTCCAGTTCCATGCTTTTGTCTCATACAGTGAGCATGATTCTGCCTGGGTGAAGAACGAATTACTACCCAACCTAGAGAAAGATGACATCCGGGTTTGCCTCCATGAGAGGAACTTTGTCCCTGGCAAGAGCATTGTGGAGAACATCATCAATTTCATTGAGAAGAGTTACAAGGCCATCTTTGTGCTGTCTCCCCACTTCATCCAGAGTGAGTGGTGCCATTATGAACTCTATTTTGCCCATCATAATCTCTTCCATGAAGGCTCTGATAACTTAATCCTCATCTTGCTGGAACCCATTCTACAGAACAACATTCCCAGTAGATACCACAAGCTGCGGGCTCTCATGGCACAGCGGACTTACTTGGAATGGCCTACTGAGAAGGGCAAACGTGGGCTGTTTTGGGCCAACCTTAGAGCTTCATTTATTATGAAGTTAGCCTTAGTCAATGAG---GATGATGTGAAAACT
>Rattus_norvegicus_Rat_ENSRNOG00000002161_TLR6
ATGTCCCAAGACAGAGAACCCATCGTGGAGAGTTTCCATTTTGTTTGCACCCTGGCCTTAATAGTCGGAAGCATGACCCAGTTCTCTGATGAATTTGAGTCTGTAGTAGACTATTCAAACAAGAACCTTACTCATGTCCCAAAAGACCTGTCACCAAGCACAAAATCCTTGAGTCTGTCTCAAAACTCCATATCTGATCTTCAGATGTCTGATATCAGCTTTCTGTCAGAGCTGAGAGTTCTGAGACTCTCCCACAACAGAATACGGAGACTTGACTTTGGTGTGTTCTTGCTCAATCGGGACTTAGAATACCTGGATGTCTCTCACAATCAGTTACAAAACATCTCTTGCTGTCCTATGGTGAACTTGAAACATCTAGACCTCTCATTCAATGACTTTGAAGTGCTGCCCGTGTATAAGGAATTTGGCAACTTGATGAAGCTGAGTTTCTTGGGATTAAGTGCTGCAAAGTTCCGACAACTGGATCTGCTCCCAATTTCTCACTTGCACCTGAGCTGTGTTCTTCTGGACTTGGTGAATTATCAGATAAAAGATGGTGAAACAGAAAGTCTTCAGGTTCCAAATACCAACGTTCTCCATTTGGTCTTTCATCCGAATAGCCTGTTCTCTGTGCAAGTGAACATATCTGTAAATGCTTTAGGATGCTTACAACTGAGTAATATTAAATTGAATGATAAAAACTGTCAAAGCTTAATTATATTTTTATCAGAACTCACCAGAGGTCCAACCTTATTGAATCTGACCCTCCAGCACATAGAAACAAACTGGAAGTGCTTTGTTAGACTTTTACAATTCCTTTGGCCCAGACCTGTGGAGTATCTCAATATTTACAACTTAACGATAACTGAGAGCATAAGCAGGGAGACA---------------------TTTATTTACGTGGAGACGGTGTTGAAGTCACTGAAGATAGAGCATGTCACAAACCAAGTGTTCCTCTTTGTGAAGGATGCACTATATTCTGTGTTTGCAGAAATGAACATCAGGATGCTCACACTGTCAGACACGCCATTCATCCACATGGTGTGCCCTGAGTTCCCAAGCACATTTGCATTTCTGAACTTTACCCAGAACGTTTTTACTGACAGCATTTTTCAAGGCTGTTCCACCTTGAAGAGACTGGAGACACTTATCTTGCAAAGGAATGGTTTAAAGAACCTTTTTAAGGTAGCTCTCATGACCAAGACTATGTCCTCTCTGGAAACATTGGATGTCAGTTTGAATTCTTTGAACTCTCATGTGTATGACAGAACATGTGCTTGGGCCGAGAGCATACGGGTGTTGAATTTGTCTTCGAATGTACTTTCGGACTCTGTCTTCAGGTGCTTACCTCCCAAGGTCAAGGTCCTTGACCTTCACAACAACAGGATAGTGAGCATCCCTAAAGATGTCACCCACCTGCAAGCTTTGCAGGAACTCAATGTCGCATCCAATTTTTTAACTGACCTTCCTGGATGTGGAGCCTTCAGTAGCCTTTCTGTGCTGGTCATCGACCATAACTCAGTTTCCCACCCCTCCTCTGATTTCTTCCAGAGCTGTCAGAATATCAGGTCCATAACAGCGGGGAACAACCCATTCCGATGCACATGTGAGCTGAGGGAGTTTGTCAAAAACATAGGTCAGGCATCAAGAGAAGTGGTGGAGGGCTGGCCTGACTCTTACAGATGTGATTACCCAGACAGCATTAAGGGAACCCCACTGCAGGACTTCCACATGTCTCCACTGTCCTGCGATACAATTCTACTGACTGTCACCATTGGGGCCACTCTGCTGCTACTGGCTGCCATTGGGGCTTCCCTCTGTCTCTACTTTGATCTGCCCTGGTATCTCAGGATGCTATGGCAGTGGACACAGACCAGGCACAGGGCCAGGAACATCCCCTTAGAGGAACTGCAGAGGAACCTCCAGTTCCATGCTTTTGTCTCATACAGTGAGCATGATTCTGCCTGGGTGAAGAATGAATTACTACCAAACCTAGAGAAAGATGACATTCGGGTTTGCCTCCATGAGAGAAACTTTGTCCCTGGCAAGAGCATTGTGGAGAACATCATACACTTCATTGAGAAGAGTTACAAGTCCATCTTTGTGCTGTCTCCCCACTTCATCCAGAGTGAGTGGTGCCATTATGAACTCTACTTTGCCCATCACAATCTCTTCCACGAAGGGTCTGATAACTTAATCCTGATCTTGCTGGAACCCATCCAACAGAACAACATTCCCAGTAGATACCACAAGCTGAGGGCTCTCATGGCACAGCGGACTTACTTGGAATGGCCTATTGAGAAGGGTAAACGTGGGCTGTTTTGGGCCAACCTTAGAGCTTCTTTTATTATGAAGCTAGCCTTAGTTAATGAG---AATGATGTGAAAACT
>Jaculus_jaculus_Jerboa_XM_004658657_TLR6
ATGACCCAAGATCAAGGACTTACTGTTGGAAATTTCCATCGTGTTTGCATTATGACCTTCATGGTTGGCACCGTAATCCAAGTCTCTAGTGAAAGTGGGTTTGCCATAGACCTGTCAAAAAGAAACCTTACTCAAGTTCCCAAAGACCTGCCACCGAGAACCACAGTTCTAGATATGTCTCAGAACTCCATAGCTGAGCTTCAGATGGCTGACCTCAGTTCTTTTCCAGCACTGAAAGTTCTGAAACTTTCCCATAATAGAATCCAGAGACTTGATTTGAATGCTTTCAAGTTCAACCCAGATTTGGAATACTTGGATTTATCTCACAATCATTTACGAAACGTATCTTGCTCCCCTGTTGTGAGTTTCAAGCACTTAGATCTTTCATTCAATGACTTTGACGCTCTGCCCATCTGCAGGGAATTTGGCAACTTGACGCAGCTGAGTTTTTTAGGATTAAGTGCTAGAAAGTTCCGACAATCAGACCTGCTACCAACTGCTCACTTGCAGCTAAGATATCTTCTCCTGGATTTAGGAGGCTATCATGCAAAAGAAACTGAGGCAGAAAGTCTTCAAATTCTGAATACAAAAACTCTCCACATTGTCTTTCATTCAAGGAGTTTGTTCTCTGTCCATGTGAATATATCAGTGAATACTTTAGGGTGCTTACAACTGACTAACATTAGACTGAATGATGACAACTGTCACGTTTTCACAAACTTTTTATTACACCTCACCAGAGGTCCGAGCTTATTGAATTTTACTCTCAACCATGTGGAAACAACTTGGAAATGCTTGGTTAGACTTTTCCAGTTCCTGTGGCCCCAACCTGTGGAATATCTCAATATGTACAACTTAACAATAATCGAGAGCATTGACGAGGAAGAC---------------------TTCACGTACTCTGACACGTCCCTGAAGGCATTGAAGATAGAACACATTACAAACCGAGTGTTCATTTTCTCACAGACAGCTTTATACACTGTGTTTTCTGAGATGAACATTTTGATGTTAACCATATCTGATTCACCCTTTTTTCACATGCTTTGTCCTCAGGTCCCAAGCACATTTACGTTTTTGAACTTCACCCAGAATGTTTTCACCGATAGTGTTTTTCAAAACTGTTCCACATTGGTAAGATTGGAGACACTTATACTCCAAAAGAATGGCTTGCAAAGCCTTTTCAAAGTGAGTCACATGACTAAGACTATGCCATCTCTGGAAACCTTGGACGTTAGCAGGAATTCTTTGGTGTCTCATACACATGAGGACATGTGTACTTGGGCTGAGACTATAGTGGCATTAAATTTGTCTTCCAATATGCTTACTGAATCTGTTTTCAGGTGCTTGCCTCCTAAGGTCAAGGTGCTTGATCTTCATAACAACAGAATAGCGAGCATCCCTAAAGACGTCGCCCGTCTGGAAGCTTTGCAAGAGCTCAACGTGGCCTTCAACTCTTTGGCCGACCTGCCCGCGTGCGGGGCCTTCAGCAGCCTGTCTGTGCTGATCGTGGACCACAACTCGGTTTCCCACCCATCCGCTGACTTCTTCCAGACCTGCCACCACGTCACGTCCCTCCGAGCAGGGGACAACCCGTTCCAATGCACGTGCGAGCTGCGGGAGTTCATCAGGAACGCGGGCCAAGTGTCCAGCGGCGTGCTAGACGGCTGGCCCGAGGCTTACACGTGCGACCACCCGGAGGGTCACAGGGGGACCCCGCTGAAGGACTTCCACGCCTCGCCGCTGTCCTGCAACATCACGCTGCTGATTGTCACCATCGGGGCCACCGCGCTGGTGTCAGCCGCTGCGGTGGCCTTCCTCTGCGTCCACCTTGACCTGCCCTGGTACCTCAGGATGGTGTGCCAGTGGACGCAGACCCGGCGCAGGGCCAGGCACGTGCCCTTGGAGGAGCTGCAGAGAGAGCTGCGGTTCCACGCTTTCGTCTCCTACAGCGAACGCGACTCGGCCTGGGTGAAGAGCGAGCTGCTGCCACACCTGGAGAAAGAAGGCATCCGCATTTGCCTCCACGAGAGGAACTTCGTTCCTGGCAAGAGCATCGTGGAAAACATCATCAGCTGCATTGAGAAGAGCTACAAGGCCATCTTCGTCCTGTCTCCCCACTTCGTGCAGAGTGAGTGGTGCCACTACGAACTCTACTTCGCCCACCACAACCTCTTCCACGTAGGCTCTGATAACTTGATCCTGATTTTATTGGAACCCATCTCCCCGAATAGCATTCCCAGCAAGTATCACAAGCTGAAGGCTTTCATGGCACGCAGGACTTATTTGCAGTGGCCCACAGAGAAGAGCAAACATGCCCTTTTTTGGGCAAACATTAGCGCTGCTTTTAATACCAAATTACCATGTGTCACTGAA---ACCGATGTGAAAACT
>Pan_paniscus_PygmyChimp_AB445654_TLR6
ATGACCAAAGACAAAGAACCTATTGTTAAAAGCTTCCATTTTGTTTGCCTTATGATCATAATAGTTGGAACCAGAATCCACTTCTCCGACGGAAATGAATTTGCAGTAGACAAGTCAAAAAGAGGTCTTATTCATGTTCCAAAAGACCTACCGCTGAAAACCAAAGTCTTAGATATGTCTCAGAACTACATAGCTGAGCTTCAGGTCTCTGACATGAGCTTTCTATCAGAGTTGAAAGTTTTGAGACTTTCCCATAACAGAATCCAGCTACTTGATTTAAGTGTTTTCAAGTTCAACCAGGATTTAGAATATTTGGATTTATCTCATAATCAGTTGCAAAAGATATCCTGCCATCCTATTGTGAGTTTCAGGCATTTAGATCTCTCATTCAATGATTTCAAGGCCCTGCCCATCTGTAAGGAATTTGGCAACTTGTCACAACTGAATTTCTTGGGATTGAGTGCTATGAAGCTGCAAAAATTAGATTTGCTGCCAATTGCTCACTTGCATCTAAGTTATATCCTTCTGGATTTAAGAAATTATTATATAAAAGAAAATGAGACGGAAAGTCTACAAATTCTGAATGCAAAAACCCTTCACCTTGTTTTTCACCCAACTAGTTTATTCGCTATCCAAGTGAACATATCAGTTAATACTTTAGGGTGCTTACAACTGACTAATATTAAATTGAATGATGACAACTGTCAAGTTTTCATTAAATTTTTATCAGAACTCACCAGAGGTCCAACCTTACTGAATTTTACCCTCAACCACATAGAAACGACTTGGAAATGCCTGGTCAGAGTCTTTCAATTTCTTTGGCCCAAACCTGTGGAATATCTCAATATTTACAATTTAACAATAATTGAAAGCATTCATGAAGAAGAG---------------------TTTACTTATTCTAAAACGACATTGAAAGCATTGAAAATAGAACATATCACGAACAAAGTTTTTCTGTTTTCACAGACAGCGTTGTACACCGTGTTTTCTGAGATGAACATTATGATGTTAACCATTTCAGATACACCTTTTATACACATGCTGTGTCCTCATGCACCAAGCACATTCAAGTTTTTGAACTTTACCCAGAACGTTTTCACAGATAGTATTTTTGAAAAATGTTCCACGTTAGTTAAATTGGAGACACTTATCTTACAAAAGAATGGATTAAAAGACCTTTTCAAAGTAGGTCTTATGACTAAGGATATGCCTTCTTTGGAAATACTGGATGTTAGCTGGAATTCTTTGGAATCTGGTAGACATAAGGAAAACTGCACTTGGGTTGAGAGTATAGTGGTGTTAAATTTGTCTTCAAATATGCTTACTGACTCTGTTTTCAGATGTTTACCTCCCAGGATCAAGGTACTTGATCTTCACAGCAATAAAATAAAGAGCGTTCCTAAACAAGTCATAAAACTGGAAGCTTTGCAAGAACTCAATGTTGCTTTCAATTCTTTAACTGACCTTCCTGGATGTGGCAGCTTTAGCAGCCTTTCTGTATTGATCATTGATCACAATTCAGTTTCCCACCCATCAGCTGATTTCTTCCAGAGCTGCCAGAAGATGAGGTCAATAAAAGCAGGGGACAATCCATTCCAATGTACCTGTGAGCTAAGACAATTTGTCAAAAGTATAGACCAAGTATCAAGTGAAGTGTTAGAGGGCTGGCCAGATTCTTATAAGTGTGACTACCCAGAAAGTTATAGAGGAAGCCCACTAAAGGACTTTCACATGTCTGAATTATCCTGCAACATAACTCTGCTGATCGTCACCATCGGTGCCACCATGCTGGTGTTGGCTGTGACTGTGACCTCCCTCTGCATCTACTTGGATCTGCCCTGGTATCTCAGGATGGTGTGCCAGTGGACCCAGACCCGGCGCAGGGCCAGGAACATACCCTTAGAAGAACTCCAAAGAAATCTCCAGTTTCATGCTTTTATTTCATATAGTGAACATGATTCTGCCTGGGTGAAAACTGAATTGGTACCTTACCTAGAAAAAGAAGATATACAGATTTGTCTTCATGAAAGAAACTTTGTCCCTGGCAAGAGCATTGTGGAAAATATCATCAACTGCATTGAGAAGAGTTACAAGTCCATCTTTGTTTTGTCTCCCAACTTTGTCCAGAGTGAATGGTGCCATTACGAACTCTATTTTGCCCATCACAATCTCTTTCATGAAGGATCTAATAACTTAATCCTCATCTTACTGGAACCCATTCCACAGAACAGCATTCCCAACAAGTACCACAAGCTGAAGGCTCTCATGACGCAGCGGACTTATTTGCAGTGGCCCAAGGAGAAAAGCAAACGTGGGCTCTTTTGGGCTAACATTAGAGCCGCTTTTAATATGAAATTAACACTAGTCACTGAAAAC---GATGTGAAATCT
>Pan_troglodytes_Chimp_ENSPTRG00000015986_TLR6
ATGACCAAAGACAAAGAACCTATTGTTAAAAGCTTCCATTTTGTTTGCCTTATGATCATAATAGTTGGAACCAGAATCCACTTCTCCGACGGAAATGAATTTGCAGTAGACAAGTCAAAAAGAGGTCTTATTCATGTTCCAAAAGACCTACCGCTGAAAACCAAAGTCTTAGATATGTCTCAGAACTACATAGCTGAGCTTCAGGTCTCTGACATGAGCTTTCTATCAGAGTTGAAAGTTTTGAGACTTTCCCATAACAGAATCCAGCTACTTGATTTAAGTGTTTTCAAGTTCAACCAGGATTTAGAATATTTGGATTTATCTCATAATCAGTTGCAAAAGATATCCTGCCATCCTATTGTGAGTTTCAGGCATTTAGATCTCTCATTCAATGATTTCAAGGCCCTGCCCATCTGTAAGGAATTTGGCAACTTGTCACAACTGAATTTCTTGGGATTGAGTGCTATGAAGCTGCAAAAATTAGATTTGCTGCCAATTGCTCACTTGCATCTAAGTTATATCCTTCTGGATTTAAGAAATTATTATATAAAAGAAAATGAGACGGAAAGTCTACAAATTCTGAATGCAAAAACCCTTCACCTTGTTTTTCACCCAACTAGTTTATTCGCTATCCAAGTGAACATATCAGTTAATACTTTAGGGTGCTTACAACTGACTAATATTAAATTGAATGATGACAACTGTCAAGTTTTCATTAAATTTTTATCAGAACTCACCAGAGGTCCAACCTTACTGAATTTTACCCTCAACCACATAGAAACGACTTGGAAATGCTTGGTCAGAGTCTTTCAATTTCTTTGGCCCAAACCTGTGGAATATCTCAATATTTACAATTTAACAATAATTGAAAGCATTCATGAAGAAGAG---------------------TTTACTTATTCTAAAACGACATTGAAAGCATTGAAAATAGAACATATCACGAACAAAGTTTTTCTGTTTTCACAGACAGCGTTGTACACCGTGTTTTCTGAGATGAACATTATGATGTTAACCATTTCAGATACACCTTTTATACACATGCTGTGTCCTCATGCACCAAGCACATTCAAGTTTTTGAACTTTACCCAGAACGTTTTCACAGATAGTATTTTTGAAAAATGTTCCACGTTAGTTAAATTGGAGACACTTATCTTACAAAAGAATGGATTAAAAGACCTTTTCAAAGTAGGTCTTATGACTAAGGATATGCCTTCTTTGGAAATACTGGATGTTAGCTGGAATTCTTTGGAATCTGGTAGACATAAGGAAAACTGCACTTGGGTTGAGAGTATAGTGGTGTTAAATTTGTCTTCAAATATGCTTACTGACTCTGTTTTCAGATGTTTACCTCCCAGGATCAAGGTACTTGATCTTCACAGCAATAAAATAAAGAGCGTTCCTAAACAAGTCATAAAACTGAAAGCTTTGCAAGAACTCAATGTTGCTTTCAATTCTTTAACTGACCTTCCTGGATGTGGCAGCTTTAGCAGCCTTTCTGTATTGATCATTGATCACAATTCAGTTTCCCACCCATCAGCTGATTTCTTCCAGAGCTGCCAGAAGATGAGGTCAATAAAAGCAGGGGACAATCCATTCCAATGTACCTGTGAGCTAAGACAATTTGTCAAAAGTATAGACCAAGTATCAAGTGAAGTGTTAGAGGGCTGGCCAGATTCTTATAAGTGTGACTACCCAGAAAGTTATAGAGGAACCCCACTAAAGGACTTTCACATGTCTGAATTATCCTGCAACATAACTCTGCTGATCATCACCATCGGTGCCACCATGCTGGTGTTGGCTGTGACTGTGACCTCCCTCTGCATCTACTTGGATCTGCCCTGGTATCTCAGGATGGTGTGCCAGTGGACCCAGACCCGGCGCAGGGCCAGGAACATACCCTTAGAAGAACTCCAAAGAAATCTCCAGTTTCATGCTTTTATTTCATATAGTGAACATGATTCTGCCTGGGTGAAAACTGAATTGGTACCTTACCTAGAAAAAGAAGATATACAGATTTGTCTTCATGAAAGAAACTTTGTCCCTGGCAAGAGCATTGTGGAAAATATCATCAACTGCATTGAGAAGAGTTACAAGTCCATCTTTGTTTTGTCTCCCAACTTTGTCCAGAGTGAATGGTGCCATTACGAACTCTATTTTGCCCATCACAATCTCTTTCATGAAGGATCTAATAACTTAATCCTCATCTTACTGGAACCCATTCCACAGAACAGCATTCCCAACAAGTACCACAAGCTGAAGGCTCTCATGATGCAGCGGACTTATTTGCAGTGGCCCAAGGAGAAAAGCAAACGTGGGCTCTTTTGGGCTAACATTAGAGCCGCTTTTAATATGAAATTAACACTAGTCACTGAAAACAATGATGTGAAATCT
>Homo_sapiens_Human_ENSG00000174130_TLR6
ATGACCAAAGACAAAGAACCTATTGTTAAAAGCTTCCATTTTGTTTGCCTTATGATCATAATAGTTGGAACCAGAATCCAGTTCTCCGACGGAAATGAATTTGCAGTAGACAAGTCAAAAAGAGGTCTTATTCATGTTCCAAAAGACCTACCGCTGAAAACCAAAGTCTTAGATATGTCTCAGAACTACATCGCTGAGCTTCAGGTCTCTGACATGAGCTTTCTATCAGAGTTGACAGTTTTGAGACTTTCCCATAACAGAATCCAGCTACTTGATTTAAGTGTTTTCAAGTTCAACCAGGATTTAGAATATTTGGATTTATCTCATAATCAGTTGCAAAAGATATCCTGCCATCCTATTGTGAGTTTCAGGCATTTAGATCTCTCATTCAATGATTTCAAGGCCCTGCCCATCTGTAAGGAATTTGGCAACTTATCACAACTGAATTTCTTGGGATTGAGTGCTATGAAGCTGCAAAAATTAGATTTGCTGCCAATTGCTCACTTGCATCTAAGTTATATCCTTCTGGATTTAAGAAATTATTATATAAAAGAAAATGAGACAGAAAGTCTACAAATTCTGAATGCAAAAACCCTTCACCTTGTTTTTCACCCAACTAGTTTATTCGCTATCCAAGTGAACATATCAGTTAATACTTTAGGGTGCTTACAACTGACTAATATTAAATTGAATGATGACAACTGTCAAGTTTTCATTAAATTTTTATCAGAACTCACCAGAGGTTCAACCTTACTGAATTTTACCCTCAACCACATAGAAACGACTTGGAAATGCCTGGTCAGAGTCTTTCAATTTCTTTGGCCCAAACCTGTGGAATATCTCAATATTTACAATTTAACAATAATTGAAAGCATTCGTGAAGAAGAT---------------------TTTACTTATTCTAAAACGACATTGAAAGCATTGACAATAGAACATATCACGAACCAAGTTTTTCTGTTTTCACAGACAGCTTTGTACACCGTGTTTTCTGAGATGAACATTATGATGTTAACCATTTCAGATACACCTTTTATACACATGCTGTGTCCTCATGCACCAAGCACATTCAAGTTTTTGAACTTTACCCAGAACGTTTTCACAGATAGTATTTTTGAAAAATGTTCCACGTTAGTTAAATTGGAGACACTTATCTTACAAAAGAATGGATTAAAAGACCTTTTCAAAGTAGGTCTCATGACGAAGGATATGCCTTCTTTGGAAATACTGGATGTTAGCTGGAATTCTTTGGAATCTGGTAGACATAAAGAAAACTGCACTTGGGTTGAGAGTATAGTGGTGTTAAATTTGTCTTCAAATATGCTTACTGACTCTGTTTTCAGATGTTTACCTCCCAGGATCAAGGTACTTGATCTTCACAGCAATAAAATAAAGAGCGTTCCTAAACAAGTCGTAAAACTGGAAGCTTTGCAAGAACTCAATGTTGCTTTCAATTCTTTAACTGACCTTCCTGGATGTGGCAGCTTTAGCAGCCTTTCTGTATTGATCATTGATCACAATTCAGTTTCCCACCCATCGGCTGATTTCTTCCAGAGCTGCCAGAAGATGAGGTCAATAAAAGCAGGGGACAATCCATTCCAATGTACCTGTGAGCTAAGAGAATTTGTCAAAAATATAGACCAAGTATCAAGTGAAGTGTTAGAGGGCTGGCCTGATTCTTATAAGTGTGACTACCCAGAAAGTTATAGAGGAAGCCCACTAAAGGACTTTCACATGTCTGAATTATCCTGCAACATAACTCTGCTGATCGTCACCATCGGTGCCACCATGCTGGTGTTGGCTGTGACTGTGACCTCCCTCTGCATCTACTTGGATCTGCCCTGGTATCTCAGGATGGTGTGCCAGTGGACCCAGACTCGGCGCAGGGCCAGGAACATACCCTTAGAAGAACTCCAAAGAAACCTCCAGTTTCATGCTTTTATTTCATATAGTGAACATGATTCTGCCTGGGTGAAAAGTGAATTGGTACCTTACCTAGAAAAAGAAGATATACAGATTTGTCTTCATGAGAGAAACTTTGTCCCTGGCAAGAGCATTGTGGAAAATATCATCAACTGCATTGAGAAGAGTTACAAGTCCATCTTTGTTTTGTCTCCCAACTTTGTCCAGAGTGAGTGGTGCCATTACGAACTCTATTTTGCCCATCACAATCTCTTTCATGAAGGATCTAATAACTTAATCCTCATCTTACTGGAACCCATTCCACAGAACAGCATTCCCAACAAGTACCACAAGCTGAAGGCTCTCATGACGCAGCGGACTTATTTGCAGTGGCCCAAGGAGAAAAGCAAACGTGGGCTCTTTTGGGCTAACATTAGAGCCGCTTTTAATATGAAATTAACACTAGTCACTGAAAACAATGATGTGAAATCT
>G_gorilla_Gorilla_ENSGGOG00000008858_TLR6
ATGACCAAAGACAAAGAACCTATTGTTAAAAGCTCCCATTTTGTTTGCCTTATGATCATAATAGTTGGAACCAGAATCCAGTTCTCCGACGGAAATGAATTTGCAGTAGACAAGTCAAAAAGAGGTCTTATTCATGTTCCAAAAGACCTACCGCTGAAAACCAAAGTCTTAGATATGTCTCAGAACTACATAGCTGAGCTTCAGGTCTCTGACATGAGCTTTCTATCAGAGTTGAAAGTTTTGAGACTTTCCCATAACAGAATCCAGCTACTTGATTTAAGTGTTTTCAAGTTCAACCAGGATTTAGAATATTTGGATTTATCTCATAATCAGTTGCAAAAGATATCCTGCCATCCTATTGTGAGTTTCAGGCATTTAGATCTCTCATTCAATGATTTCAAGGCCCTGCCCATCTGTAAGGAATTTGGCAACTTGTCACAACTGAATTTCCTGGGATTGAGTGCTATGAAGCTGCAAAAATTAGATTTGCTGCCAATTGCTCACTTGCATCTAAGTTATATCCTTCTGGATTTAAGAAATTATTATATAAAAGAAAATGAGACAGAAAGTCTACAAATTCTGAATGCAAAAACCCTTCACCTTGTTTTTCACCCAACTAGTTTATTCGCTGTCCAAGTGAACATATCAGTTAATACTTTAGGGTGCTTACAACTGACTAATATTAAATTGAATGATGACAACTGTCAAGTTTTCATTAAATTTTTATCAGAACTCACCAGAGGTCCAACCTTACTGAATTTTACCCTCAACCACATAGAAACAACTTGGAAATGCCTGGTCAGAGTCTTCCAATTTCTTTGGCCCAAACCTGTGGAATATCTCAATATTTACAATTTAACAATAATTGAAAGCATTCGTGAAGAAGAT---------------------TTTACTTATTCTAAAACGACATTGAAAGCATTGACAATAGAACATATCACGAACCAAGTTTTTCTGTTTTCACAGACAGCGTTGTACACCGTGTTTTCTGAGATGAACATTATGATGTTAACCATTTCAGATACACCTTTTATACACATGCTGTGTCCTCATGCACCAAGCACATTCAAGTTTTTGAACTTTACCCAGAACGTTTTCACAGATAGTATTTTTGAAAAATGTTCCACGTTAGTTAAATTGGAGACACTTATCTTACAAAAGAATGGATTAAAAGACCTTTTCAAAGTAGGTCTCATGACTAAGGATATGCCTTCTTTGGAAATACTGGATGTTAGCTGGAATTCTTTGGAATCTGGTAGACATAAGGAAAACTGCACTTGGGTTGAGAGTATAGTGGTGTTAAATTTGTCTTCAAATATGCTTACTGACTCTGTTTTCAGATGTTTACCTCCCAGGATCAAGGTACTTGATCTTCACAGCAATAAAATAAAGAGCATTCCTAAACAAGTCGTAAAACTGGAAGCTTTGCAAGAACTCAATGTTGCTTTCAATTCTTTAACTGACCTTCCTGGATGTGGCAGCTTTAGCAGCCTTTCTGTATTGATCATTGATCACAATTCAGTTTCCCACCCATCAGCTGATTTCTTCCAGAGCTGCCAGAAGATGAGGTCAATAAAAGCAGGGGACAATCCATTCCAATGTACCTGTGAGCTAAGAGAATTTGTCAAAAATATAGACCAAGTATCAAGTGAAGTGGTAGAGGGCTGGCTTGATTCTTATAAGTGTGACTACCCAGAAAGTTATAGAGGAACCCTACTAAAGGACTTTCACATGTCTGAATTATCCTGCAACATAACTCTGCTGATCATCACCATCGGTGCCACCATGCTGGTGTTGGCTGTGACTGTGACCTCCCTCTGCATCTACTTGGATCTGCCCTGGTATCTCAGGATGGTGTGCCAGTGGACCCAGACTCGGCGCAGGGCCAGGAACATACCCTTAGAAGAACTCCAAAGAAATCTCCAGTTTCATGCTTTTATTTCATATAGTGAACATGATTCTGCCTGGGTGAAAAGTGAATTGGTACCTTACCTAGAAAAAGAAGATATACAGATTTGTCTGCATGAGAGAAACTTTGTCCCTGGCAAGAGCATTGTGGAAAATATCATCAACTGCATTGAGAAGAGTTACAAGTCCATCTTTGTTTTGTCTCCCAACTTTGTCCAGAGTGAGTGGTGCCATTACGAACTCTATTTTGCCCATCACAATCTCTTTCATGAAGGATCTAATAACTTAATCCTCATCTTACTGGAACCCATTCCACAGAACAGCATTCCCAACAAGTACCACAAGCTGAAGGCTCTCATGACGCAGCGGACTTATTTGCAGTGGCCCAAAGAGAAAAGCAAACGTGGGCTCTTTTGGGCTAACATTAGAGCCGCTTTTAATATGAAATTAACACTAGTCACTGAAAACAATGATGTGAAATCT
>Pongo_abelii_Orangutan_ENSPPYG00000014669_TLR6
ATGACCAAAGACAAAGAACCTATTGTTAAAAGCTTCCATTTTGTTTGCCTTATGATCATAATAGTTGGAACCAGAATCCAGTTCTCCGACGGAAGTGAATTTGCAGTAGACAAGTCAAAAAGAGGTCTTATTCATGTTCCAAAAGACCTGCCGCTGAAAACCAAAGTCTTAGATATGTCTCAGAACTACATAGCTGAGCTTCAGGTCTCTGACATGAGCTTTCTGTCAGAGTTGAAAGTTTTGAGACTTTCCCATAACAGAATCCAGCTACTTGATTTAAGTGTTTTCAAGTTCAACCAGGATTTAGAATATTTGGATTTATCTCATAATCAGTTGCAAAAGATATCCTGCTATCCTATTGTGAGTTTCAGGCATTTAGATCTCTCATTCAATGACTTCAAGGCCCTGCCCATCTGTAAGGAATTTGGCAACTTATCACAACTGAATTTCTTGGGATTGAGTGCTATGAAGCTGCAAAAATTAGATTTGCTGCCAGTTGCTCACTTGCATCTAAGTTATATCCTTCTGGATTTAAGAAATTATTATATAAAAGAAAATGAGACAGAAAGTCTACAAATTCTGAATGCAAACACCCTTCACCTTGTTTTTCACCCAACTAGTTTATTCTCTATCCAAGTGAACATATCAGTTAATACTTTAGGGTGCTTACAACTGACTAATATTAAACTGAATGATGACAACTGTCAAGTTTTTATTAAATTTTTATCAGAACTCACCAGAGGTCCAACTTTACTGAATTTTACCCTCAACCACATAGAAACAACTTGGAAATGCCTTGTTAGAGTCTTTCAATTTCTTTGGCCCAAACCTGTGGAATATCTCAATATTTACAATTTAACAATAATTGAAAGCATTTGTGAAGAAGAT---------------------TTTACTTATTCTAAAACGACATTGAAAGCATTGAAAATAGAACATATCACGAACCAAGTTTTTCTGTTTTCACAGACAGCGTTGTACACCGTGTTTTCTGAGATGAACATTATGATGTTAACCATTTCAGATACACCTTTTATACACATGCTGTGTCCTCATGCACCAAGCACATTCAAGTTTTTGAACTTTACCCAGAACGTTTTCACAGATAGTATTTTTGAAAAATGTTCCACGTTAGTTAAATTGGAGACACTTGTCTTACAAAAGAATGGATTAAAAGACCTTTTCAAAGTAGGTCTCATGACTAAGGATATGCCTTCTTTGGAAATACTGGATGTTAGCTGGAATTCTTTGGAATCTGGTAGACATAAGGAAAACTGCACTTGGGTTGAGAGTATAGTGGTGTTAAATTTGTCTTCGAATATGCTTACTGACTCTGTTTTCAGATGTTTACCTCCCAGGATCAAGGTACTTGATCTTCATAGCAATAAAATAAAGAGCATTCCTAAACAAGTTGTAAAACTGGAAGCTTTGCAAGAACTCAATGTTGCTTTCAATTCTTTAACTGACCTTCCTGGATGTGGCAGCTTTAGCAGCCTTTCTGTATTGATCATTGATCACAATTCAGTTTCCCACCCATCAGCTGATTTCTTCCAGAGCTGCCAGAAGATGAGGTCAATAAAAGCAGGGGACAATCCATTCCAATGTACCTGTGAGCTAAGAGAATTTGTCAAAAATATAGACCAAGTATCAAGTGAAGTGGTAGAGGGCTGGCCTGATTCTTATAAGTGTGACTACCCAGAAAGTTATAGAGGAACCCTACTAAAGGACTTTCAAATGTCTGAATTATCCTGCAACATAACTCTGCTGATCATCACCATCGTTGCCACCATGCTGGTGTTGGCTGTGACTGTGACCTCCCTCTGCATCTACTTGGATCTGCCCTGGTATCTCAGGATGGTGTGCCAGTGGACCCAGACCCGGCGCAGGGCCAGGAACATACCCTTAGAAGAACTCCAAAGAAATCTCCAGTTTCATGCATTTATTTCATATAGTGAACATGATTCTGCCTGGGTGAAAAATGAATTGGTACCTTACCTAGAAAAAGAAGATATACAGATTTGTCTTCATGAGAGAAACTTTGTTCCTGGCAAGAGCATTGTGGAAAATATCATCAACTGCATTGAGAAGAGTTACAAGTCCATCTTTGTTTTGTCTCCCAACTTTGTCCAGAGTGAGTGGTGCCATTACGAACTCTATTTTGCCCATCACAATCTCTTTCATGAAGGATCTAATAACTTAATCCTCATCTTACTGGAACCCATTCCACAGAACAGCATTCCCAACAAGTACCACAAGCTGAAGGCTCTCATGACGCAGTGGACTTATTTGCAGTGGCCCAAGGAGAAAAGCAAACGTGGGCTCTTTTGGGCTAACATTAGAGCCGCTTTTAATATGAAATTAACACTAGTCACTGAAAACAATGATGTGAAATCT
>Macaca_mulatta_RhesusMacaque_ENSMMUG00000002418_TLR6
ATGACCAAAGACAAAGAACCTGTTGTTAAAAGCTTCCATTTTGTTTGCCTTATGATCATAATAGTTGGAACTAGAATCCAGTTCTCTGACGGAAGTGAATTTGCAGTAGACAAGTCAAAAAGAGGTCTTACTCATGTTCCAAAAGACCTACCGCCGAAAACCAAAGTCTTAGATATGTCTCACAACTACATAGCTGAGCTTCAGGTCTCTGACATAAGCTTTCTGTCAGAGTTGAAAGTTTTGAGACTTTCCCATAACAAAATCCAGCTACTTGATTTAAGTGTTTTCAAGTTCAACCAGGACTTGGAATATTTGGATTTATCTCATAATCAGTTGCAAAAGATATCCTGCCATCCTATTATGAGTTTCAGGCATTTAGATCTCTCATTCAATGACTTCGAGGCCCTGCCCATCTGTAAGCAATTTGGCAACTTGTCACAACTGAATTTCTTGGGGTTGAGTGCTATGAAGTTACAAAAATTAGATTTACTGCCAATTGCTCACTTGCATCTAAGTTACATCCTTCTGGATTTAAGAAATTATTATATAAAAGAAAATGAGACAGAAAGTCTACAAATTCTGAATGCAAAAACACTTCACCTTGTTTTTCACCCAACTAGTTTATTCTCTATCCAAGTGAACATATCAGTTAATACTTTAGGGTGCTTACAACTGACTAATATTAAATTGAATGATGACAACTGTCAAGTTTTCATTAAATTTTTATTAGAACTCACTAGAGGTCCAACCTTGCTGAATTTTACCCTCAATCACATAGAAACAACTTGGAAATGCCTGGTGAGAGTCTTTCAATTTCTTTGGCCCAAACCTGTGGAATATCTCAATATTTACAATTTAACAATAATTGAAAGCATTCATGAAGAAGAT---------------------TTTACTTATTCTAAAACGACATTGAAAGCATTGAAAATAGAACATATCACGAACCAAGTTTTTATCTTTTCGCAGACAGCATTGTACACCGTGTTTTCTGAGATGAACATTATGATGTTAACCATTTCAGATACACCTTTTATACACATGCTGTGTCCTCGTGCACCAAGCACATTCAAGTTTTTGAACTTTACCCAGAATGTTTTCACAGATAGTATTTTTGAAAAATGTTCCACGTTAGTTAAATTGGAGACACTTATCTTACAAAAGAATGGATTAAAAGACCTTTTCAAAGTAGGTCTCATGACTAAGGATATGCCATCTTTGGAAATACTGGATGTTAGCTGGAATTCTTTGGAATCTGGTAGACATAGGGAAAACTGCACTTGGGTTGAGAGTATAGTGGTGTTAAATTTGTCTTCAAATATACTTACTGACTCCGTTTTCAGATGTTTACCTCCCAGGATCAAGGTACTTGATCTTCACAACAATAAAATAAAGAGCATTCCTAAACAAGTCGTAAAACTGGAAGCTTTGCAAGAACTCAATGTTGCTTTCAATTCTTTAACTGACCTTCCTGGATGTGGCAGCTTTAGCAGCCTTTCTGTATTGATCATTGATCACAATTCAGTTTCCCACCCATCAGCTGATTTCTTCCAGAGCTGCCAGAAGATGAGGTCAATAAAAGCAGGGAACAATCCATTCCAGTGTACCTGTGAGCTAAGAGAATTTGTCAAAAATATAGAGCAAGTATCAAGTGAAGTGGTAGAGGGCTGGCCTGATTCTTATAAGTGTGACTACCCAGAAAGTTATAGAGGAACCCCACTAAAGGACTTTCACATGTCTGAATTATCCTGCAACATAACTCTGCTGATCATCACCATCGGTGCCACCATGCTGGTGTTGGCTGTGACTGTGACCTTCCTCTGCATCTACTTGGATCTGCCCTGGTATCTCAGGATGGTGTGCCAGTGGACCCAGACCCGGCACAGGGCCAGGAATGTACCCTTAGAAGAACTCCAAAGAAATCTCCAGTTTCATGCATTTATTTCATATAGTGAACATGATTCTGCCTGGGTGAAAAATGAATTGGTACCTTACCTAGAGAAAGAAGGTATGCAGGTTTGCCTTCATGAGAGAAACTTTGTTCCTGGTAAGAGCATTGTGGAAAATATCATCAACTGCATTGAGAAGAGTTACAAGTCCATCTTTGTTTTGTCTCCCAACTTTGTCCAGAGTGAGTGGTGCCATTATGAACTCTACTTTGCCCATCACAATCTCTTTCATGAAGGATCTAATAACCTAATCCTCATCTTACTGGAACCCATTCCACAGAATAGCATTCCCAACAAGTACCACAAGCTGAGGGCTCTGATGACTCAGAGGACTTATTTGCAATGGCCCAAGGAGAAAAGCAAACGTGGGCTCTTTTGGGCTAACATTAGAGCCACTTTTAATGTGAAATTAACACTAGTCACTGAAAACAATGATGTGAAATCT
>Papio_anubis_Baboon_XM_003898583_TLR6
ATGACCAAAGACAAAGAACCTGTTGTTAAAAGCTTCAATTTTGTTTGCCTTATGATCATAATAGTTGGAACCAGAATCCAGTTCTCCGACGGAAGTGAATTTGCAGTAGACCAGTCAAAAAGAGGTCTTACTCATGTTCCCAAAGACCTACCGCTGAAAACCAAAGTCTTAGATATGTCTCACAACTACATAGCTGAGCTTCAGGTCTCTGACATACGCTTTCTGTCAGAGTTGAAAGTTTTGAGACTTTCCCATAACAAAATCCAGCTACTTGATTTAAGTGTTTTCAAGTTCAACCAGGACTTGGAATATTTGGATTTATCTCATAATCAGTTGCAAAAGATATCCTGCCATCCTATTATGAGTTTCAGGCATTTAGATCTCTCATTCAATGACTTCAAGGCCCTGCCCATCTGTAAGCAATTTGGCAACTTGTCACAACTGAATTTCTTGGGGTTGAGTGCTATGAAGTTACAAAAATTAGATTTACTGCCAATTGCTCACTTGCATCTAAGTTACATCCTTCTGGATTTAAGAAATTATTATATAAAAGAANNNGAGACAGAAAGTCTACAAATTCTGAATGCAAAAACACTTCACCTTGTTTTTCACCCAACTAGTTTATTCTCTATCCAAGTGAACATATCAGTTAATACTTTAGGGTGCTTACAACTGACTAATATTAAATTAAATGATGACAACTGTCAANNNTTCATTAAATTTTTATTAGAACTCACCAGAGGTCCAACTNNNCTGAATTTTACCCTCAATCACATAGAAACAACTTGGAAATGCCTGGTGAGAGTCTTTCAATTTCTTTGGCCCAAACCTGTGGAATATCTCAATATTTACAATTTAACAATAATTGAAAGCATTCATGAAGAAGAT---------------------TTTACTTATTCTAAAACGACATTGAAAGCATTGAAAATAGAACATATCACGAACCAAGTTTTTATCTTTTCACAGACAGCATTGTACACCGTGTTTTCTGAGATGAACATTATGATGTTAACCATTTCAGATACACCTTTTATACACATGCTGTGTCCTCATGCACCAAGCACATTCAAGTTTTTGAACTTTACCCAGAATGTTTTCACAGATAGTATTTTTGAAAAATGTTCCACGTTAGTTAAATTGGAGACACTTATCTTACAAAAGAATGGATTAAAAGACCTTTTCAAAGTAGGTCTCATGACTAAGGATATGCCATCTTTGGAAATACTGGATGTTAGCTGGAATTCTTTGGAATTTGGTAGACATAAGGAAAACTGCACTTGGGTTGAGAGTATAGTGGTGTTAAATTTGTCTTCAAATACACTTACTGACTCTGTTTTCAGATGTTTACCTCCCAGGATCAAGGTACTTGATCTTCACAACAATAAAATAAAGAGCATTCCTAAACAAGTCGTAAAACTGGAAGCTTTGCAAGAACTCAATGTTGCTTTCAATTCTTTAACCGACCTTCCTGGATGTGGCAGCTTTAGCAGCCTTTCTGTATTGATCATTGATCACAATTCAGTTTCCCACCCATCAGCTGATTTCTTCCAGAGCTGCCAGAAGATGAGGTCAATAAAAGCAGGGAACAATCCATTCCAGTGTACCTGTGAGCTAAGAGAATTTGTCAAAAACATAGAGCAAGTATCAAGTGAAGTGGTAGAGGGCTGGCCTGATTCTTATAAGTGTGACTACCCAGAAAGTTATAGAGGAACCCCACTAAAGGACTTTCACATGTCTGAATTATCCTGCAACATAACTCTGCTGATCGTCACCATCGGTGCCACCATGCTGGTGTTGGCTGTGACTGTGACCTTCCTCTGCATCTACTTGGATCTGCCCTGGTATCTCAGGATGGTGTGCCAGTGGACCCAGACCCGGCGCAGGGCCAGGAATGTACCCTTAGAAGAACTCCAAAGAAATCTCCAGTTTCATGCATTTATTTCATATAGTGAACATGATTCTGCCTGGGTGAAAAATGAATTGGTACCTTACCTAGAGAAAGAAGGTATGCAGGTTTGCCTTCATGAGAGAAACTTTGTTCCTGGTAAGAGCATTGTGGAAAATATCATCAACTGCATTGAGAAGAGTTACAAGTCCATCTTTGTTTTGTCTCCCAACTTTGTCCAGAGTGAGTGGTGCCATTATGAACTCTACTTTGCCCATCACAATCTGTTTCATGAAGGATCTAATAACCTAATCCTCATCTTACTGGAACCCATTCCACAGAACAGCATTCCCAACAAGTACCACAAGCTGAGGGCTCTGATGACGCAGAGGACTTATTTGCAATGGCCCAAGGAGAAAAGCAAACGTGGGCTCTTTTGGGCTAACATTAGAGCCACTTTTAATGTGAAATTAACACTAGTCACTGAAAACAATGATGTGAAATCT
>Callithrix_jacchus_Marmoset_ENSCJAG00000000829_TLR6
ATGACCAAAGACAGCGAACCTATTGTGAAAAGCTCCCGTTTTGTTTGCCTTATGATAATAATAGTTGGAACCATCATCCAGTTCTCCGACGAAAGTGAATTTGCAGTAGACAAGTCAAAAAGAGGCCTTATTCATGTTCCAAACGACCTACCGTTGAACACCAAAGTCTTAGATATGTCTCAGAACTACATAACCGAGCTTCGGGTTTCTGATGTGAGCTTTCTGTCAGAGTTGAAAGTTTTGAGACTTTCCCATAACAGAATCCAGCTACTTGATTTGAGTGTCTTCAAGTTCAATCAGGATTTGGAATACTTGGATTTATCTCATAATCAGTTGCAAAAGATCTCTTGCTATCCTATTGTGAGTTTCAGGCATTTAGATCTCTCATTCAATGACTTCAAGGCCCTGCCCATCTGTAAGGAATTTGGCAACTTGTCGCAACTGAATTTCTTGGGATTGAGTGCTATGAGGTTACAAAGATTAGATTTGCTTCCAGTTGCTCACTTGCATCTAAGTTATATCCTTCTGGATTTAAGAAATTATTATGTGAAAGAAAATGAGACAGAAAGTCTACAAATTCTGAATGCAAAAACACTTCACCTTGTTTTTCACCCAAATAGTTTATTCTCTATCCAAGTGAGTATATCAGTTAATACTCTAGGGTGCTTACAACTGACTAATATTAAATTGAATGATGACAACTGTCAAGTTTTCATTCATTTTTTATCAGAACTCACCAGAGGTCCGACCTTACTGAATTTTACCCTCACCCACATGGAAACAACTTGGAAATGCCTGGTTAGAGTCTTTCAATACCTTTGGCCCAAACCTGTGGAATATCTCAATATTTACAATTTAACAATAATTGAAAGCATTCGCAAAGAATAT---------------------TTTACTTATTCTAAAACGACGTTGAAAGCATTGAAAATAGAACATATCACAAACCAAGTTTTTCTTTATTCACAGACAGCATTGTATACAGTATTTTCCGAGATGAACATTATGATGTTAACCATTTCGGATACACCATTTATACACATGCTGTGTCCTCATGCACCAAGCACATTCAAGTTTTTGAACTTTACCCAGAATGTTTTCACAGATAGTATTTTTGAAAAATGTTCCACGTTAATTAAATTGGAGACACTTATTTTACGAAAGAATGGATTAAAAGACCTTTTCAAAGTAGGTCTCATGACTAAGGATATGCCATCTTTGGAAATGTTGGATGTTAGCTGGAATTCTCTGGAATCTGGTAGACATGAGGAAAACTGCACTTGGGGTGAGAGTATAGTGGTGTTAAATTTGTCTTCAAATATACTTACTGACTCCGTTTTCAGATGTTTACCTCCCAGGATCAAGGTACTTGATCTTCACAGCAATAAAATAAAGAGCATTCCTAAACAAGTCATAGAACTGGAAGCTTTGCAGGAACTCAATGTTGCTTTCAATTCTTTAACGGACCTTCCTGGATGTGGCAGCTTTAGCAGGCTTTCTGTGTTGATCATTGATCACAATTCAGTTTCCCACCCATCAGCTGATTTCTTCCAGAGCTGCCAGAAGATGAGGTCAGTAAATGCAGGGAACAATCCATTCCATTGTACCTGTGATCTAAGAGAATTTGTCAAAAATATAGGCCAAGTATCAAGTGAAGTAGTAGAGGGCTGGCCCGATTCTTATAAGTGTGACTACCCAGATAGTTATAGAGGAACCCCACTGAAGGACTTTCACATGTCTGACTTATCCTGCAACATAACTCTGCTGATTGTCACCATCGGGGCCACCATGCTGGTGTTGGCTGTGACTGTGACCTCCCTCTGCATCTACTTGGATCTGCCCTGGTATCTCAGGATGGTGTGCCAGTGGACCCAGACCCGACGCAGGGCCAGGAATGTACCCTTAGAAGAACTCCAAAGAAATCTCCAGTTTCATGCTTTTATTTCATATAGTGAACATGATTCTGCCTGGGTGAAAAATGAATTGGTACCTTACCTAGAGAAAGAAGGTATACAGATTTGTCTCCATGAGAGAAACTTTGTTCCTGGCAAGAGCATTGTGGAAAATATCATCAACTGCATTGAGAAGAGTTACAAGTCCATCTTTGTCTTGTCTCCCAACTTTGTCCAGAGTGAGTGGTGCCATTATGAACTCTACTTTGCCCACCACAATCTCTTCCATGAAGGATCTAATAACTTAATCCTCATCTTGCTGGAACCCATTCCACCGAACAGCATTCCCAACAAGTACCACAAGCTGAGGGCTCTCATGACACAGCGGACTTATTTGGAATGGCCCAAGGAGAAAAGCAAACATGGGCTTTTTTTGGCTAACATTAGAGCTGCTTTTCATATAAAATTAACACTAGTCGCTGAAAACAATGATGTGAAATCT
>Saimiri_boliviensis_SquirrelMonkey_XM_003927518_TLR6
ATGACCAAAGACAACGAACCTATTGTGAAAAGCTCCCGTTTTGTTTGCCTTATGATCATAATT------------ATCCAGTTTTCCGACGAAAATGAATTTGCAGTAGACAAGTCAAAAAGAGGCCTTACTCATGTTCCAAAAGACCTACCACTGAAAACCAGAGTCTTAGACATGTCTCAGAACTACATATCTGAGCTTCAGGTTTCTGACATGAGCTTTCTGTCAGAGTTGAAAGTTTTGAGACTTTCCCATAACAGAATCCAGCTACTTGATTTAAGTGTCTTCAAGTTCAATCAGGATTTGGAATACTTGGATTTGTCTCATAATCAGTTGCAAAAGATCTCTTGCCATCCTATTGTGAGTTTCAGGCATTTAGATCTCTCATTCAATGACTTCAAGGCCCTGCCCATCTGTAAGGAATTTGGCAACTTGTCGCAACTGAATTTCTTGGGATTGAGTGCTATGAAGTTACAAAGATTAGATTTGCTGCCAGTTGCTCACTTGCATCTAAGTTATATTCTTCTGGATTTAAGAAATTATTATGTGAAAGAAAATGAGACAGAAAGTCTAAAAATTCTGAATGCAAAAACACTTCACCTTGTTTTTCACCCAAATAGTTTATTCTCTATCCAAGTGAGCATATCAGCTAATACTCTAGGGTGCCTACAACTGACTAATATTAAATTGAATGATGACAACTGTCAAGTTTTCATTAATTTTTTATCAGAACTCACCAGAGGTCCAAACTTACTGAATTTTACCCTCAACCACATGGAAACAACTTGGAAATGCCTGGTTAGAGTCTTTCAATACCTTTGGCCCAAACCTGTGGAATACCTCAGTATTTACAATTTAACAATAATTGAAAGCATTCACAAAGAATAT---------------------TTTACTTATTCTGAAACGACATTGAAAGCACTGAAAATAGAACATATCACAAACCAAGTTTTTCTTTATTCACAGACAGCGTTGTACACAGTGTTTTCCGAGATGAACATTATGATGTTAACCATTTCGGATACACCATTTATACACATGCTGTGTCCTCATGCACCAAGCACATTCAAGTTTTTGAACTTTACTCAGAATGTTTTCACAGATAGTATTTTTGAAAAATGTTCCACGTTAGTTAAATTGGAGACACTTATCTTACAAAAGAATGGATTAAAAGACCTTTTCAAAGTAGGTCTCATGACTAAGGATATGCCATCTTTGGAAATATTGGATGTTAGCTGGAATTCTTTGGAATCTGGTAGACATGAGGAAAACTGCACTTGGGTTGCAAGTATAGTGGTGTTAAATTTGTCTTCAAATATACTTACTGACTCTGTTTTCAGATGTTTACCTCCCAGGATCAAGGTACTTGATCTTCACAGCAATAAAATAAAGAGCATTCCTAAACAAGTCGTAAAACTGGAAGCTTTGCAGGAACTCAATGTTGCTTTCAATTCTTTAACCGACCTTCCTGGATGTGGCAGCTTTAGCAGCCTTTCTGTATTGATCATTGATCACAATTCAGTTTCCCACCCATCAGCTGATTTCTTCCAGAGCTGCCAGAAGATGAAGTCAATAAATGCAGGGAACAATCCATTCCACTGTACCTGTGATCTAAGAGAATTTGTCAAAAATATAGGCCAGGTATCAAGTGAAGTGATAGAGGGCTGGCCTGATTCTTATAAGTGTGACTACCCAGATAGTTATAGAGGAATTCCACTGAAGGACTTTCACATGTCTGAATTATCCTGCAACGTAACTCTGCTGATTATCACCATTGGGGCCACCATGCTGGTGCTGGCTGTGACTATGACCTCCCTCTGCATCTACTTGGATCTGCCCTGGTATCTCAGGATGGTGTGCCAGTGGACCCAGACCCGGCTCAGGGCCAGGAACGTACCCTTAGAAGAACTCCAAAGAAATCTCCAGTTTCATGCTTTTATTTCATATAGTGGGCACGATTCTATCTGGGTGAAAAATGAATTGGTACCTTGCCTAGAGAAAGAAGGTTTACAGATTTGTCTCCATGAGAGAAACTTTGTTCCTGGCAAGAGCATTGTGGAAAACATCATCAACTGCATTGAGAAGAGTTACAAGTCCATCTTTGTCTTGTCGCCCAACTTTGTCCAGAGCGAGTGGTGTCATTATGAACTCTATTTTGCCCATCACAATCTCTTCCATGAAGGATCTAATAACTTAATCCTCATCTTATTGGAACCCATTCCACAGAACAGCATTCCCAACAAGTACCACAAGCTGAGGGCTCTCATGACACAGCGGACTTATTTGGAATGGCCCAAGGAGAAAAGTAAACGTGGGCTTTTTTGGGCTAACATTAGAGCCGCTTTTCACATAAAATTAACACTAGTCACTGAAAACAATAGGNNN------
>Microcebus_murinus_Mouselemur_ENSMICG00000007905_TLR6
ATGGACAAAAACAAAGAACCTACTGTCAGAAGCTTCCATTTTGTTTGTGTTATGACTGTAATAGTTGGAACCATAATCCAGTTGTCTGATGAAAGTGAATTTGCAATAAATAGGTCAAAAATAGGCCTTACTCACGTTCCAAAAGACCTGCCACCAAAAACCAAAGTCTTAGATATGTCTCAAAACAACATATCTGTGCTTCAGATCTCTGACATCAGCTTTCTGTCAGGGTTGAAAGTTTTGAGACTTTCCCATAATAGAATCCAGCGACTTGATTTTAGTATTTTCAAGTTCAATCAGGATTTGGAATATTTGGATTTATCTCATAATCAGTTGCGAAAGATATCCTGCTATCCTATTGTGAGTTTCAAGCATTTAGACCTCTCATTCAATGACTTCGAAGCCCTGCCCATCTGTAAGGAATTTGGCAACTTGACACAACTGAATTTCTTGGGATTAAGTGCTATGAAGTTACAACAATTAGATCTGCTGCCAATAGCTCACTTGCACCTAAGTTATATCCTTCTGGATTTAGGGAATTATTATGTAAAAGAAAATGAGGCAGAAAGTCTTCAAATTCTAAATACAAAAACACTTCACCTTGTTTTTCACCCAAATAATTTATTCTCTGTCCAGGTGAACATATCAGTTAATACTTTAGGGTGCTTGCAACTGACTAATATTAAATTGAATGATGAGAACTGTGGAGTTTTAATTAAATTTTTATCAGAACTCACTAGAGGTTCAACCTTACTGAATTTTACCCTCTCTCACATGGAAACAACTTGGAAATGCTTGGTTAGAGTCTTTCAGTTTCTTTGGCCCAGATCTGTGGAATATCTCAATATTTACAATTTAATAATAGTTGAAAGCATTAATAAAGAAGAC---------------------TTTATGTATTCTAAAACAACATTGAAAGCATTGAAAATAGAACATGTTACCAACCGAGTCCCTCTTTTTTCACAGACAGTATTATACAGAGTGTTTTCTGAGATGAACATTATGATGCTAACCATATCAGATTCACCTCTTATACACATGCTTTGTCCTGAGGCACCAAGCACATTTAAGTTTTTGAACTTTACCCAGAATGTTTTCACAGATAGTATTTTTCAAAATTGTACCACGTTAGTTAGATTAGAGACACTTATCTTACAAAAGAATGGACTAAAAGACCTATTCAGTGTAGGTCTCATGACTAAGGATATGCCATCTTTGGCAATACTGGATGTTAGCTTCAATTCTTTGGGATTTGATAGATATAAGGAAAATTGCACTTGGGTTGAGAGTATAATTGTCTTAAATTTGTCATCAAATATACTTACTGACTCTGTTTTCAGATGTTTACCTCCCAGGATCAAGGTACTTGATCTTCACAGTAACAGAATAGAGAGGATCCCTAAAGATGTCACCTCTCTGGAAGCTTTGCAAGAACTCAATGTTGCTCTCAATTCTTTAACCGACCTTCCTGGATGTGGCGCCTTTAGCAGCCTCTCTGTACTGATCATTGACCATAATTCGGTTTCCCAGCCATCCACTGATTTCTTCCAGAGCTGCCAGAAGGTTAGGTCAATAAAAGCAGGGAACAATCCATTCCAATGTACCTGCGAGCTAAGAGAATTTGTCAAAAATATAGGCCAAGTATCAAGTGAAGTGGTGGAGGGCTGGCCTGATTCTTATAAGTGTGACTACCCAGAAAGCTATAGGGGAACCCCTCTAAAAGACGTTCACATGTCTCCATTATCCTGCAACACAGCTCTGCTGATGGTCACCATTGGGGCCACCACGCTGGTGCTGGCCGTTACCGTGACCTTCCTCTGCATCTACTTGGATCTGCCCTGGTATCTCCGGATGGTGTGCCAGTGGACCCAGACCCGGCACAGGGCTAGGAACATACCCTTAGAGGAACTCCAGAGAACTCTCCAGTTCCATGCTTTCATTTCTTATAGTGAACATGATTCTGTCTGGGTGAAGAATGAGTTGGTGCCTTGCCTAGAAAAAGAAGATATACGGATTTGCCTCCATGAGAGAAACTTTGTTCCTGGCAAGAGCATTGTGGAAAATATCATAAATTGCATTGAGAAGAGTTACAAGTCCATCTTTGTTTTGTCTCCCCACTTTGTCCAGAGCGAGTGGTGCCATTATGAACTCTACTTTGCCCACCACAATCTCTTCCACGAAGGATCTGACAACTTAATCCTGATCTTGCTGGAGCCCATCCCACAGAACATCATACCCAGCAAGTATCACAAGCTGAAGGCTCTCATGGCACAACGGACTTATTTGGAATGGCCCAAGGAGAAGAGCAAACATGGACTTTTTTGGGCTAACATTAGAGCTGCTTTTAATATGAACCTAACACTAGTGGCTGAAAATGATGATGTGAAAACT
>Otolemur_garnettii_Bushbaby_ENSOGAG00000016497_TLR6
ATGGGCCAAGACAAAGAACTTATTGTCAGAAGCTTCCATTTTGTTTGCATTATGACCGTAATCATTGGAACCATAAGCCACTTCTCTGATGAAAGTGAATTTGCAATAACCATGTCAAAAATAGGCCTTACTCATATTCCAAAAGACCTACCACCAAAAACCAAAGTCTTAGACATATCTCAAAACAACATATCTGAGCTTCAGATCTCTGATATCAGCTTTCTGTCAGGGTTGAAAGTTTTGAGACTTTCCTATAATAGAATCCAGTGGCTTGATTTTAGTATTTTCAAGTTCAACCAGGATTTGGAATATTTGGATTTATCTCATAATCAGTTGCGAAAGATATCCTGCCATCCTATTGTGAGTTTCAAGCATTTGGACCTCTCATTCAATGACTTTGATGCCCTGCCCATCTGTAAGGAATTTGGCAATTTGACACAACTGAATTTCTTGGGATTAAGTGCTATGAAGTTACAACAATTTGATCTGCTGCCAATCGCCCACTTGCATCTAAGTTACCTCCTTCTGGATTTAGGGAATTACCATGTAAAG------GAGTCAGAAAGTCTTCAAATTCTAAATATAAAAACACTTCACCTTGTTTTTCATTCAAATAGTTTATTCTCTGTCCAAGTGAACATATCAGTTAATACTTTAGGATGCTTAAAACTGACTAATATTAAGTTGGATGATGAGAACTGTGAAGTTTTAATTAAGTTTTTGTCAGAGCTCACTAGAGTTTCAACCTTACTGAATTTTACCCTCAACCACATGGAAACAACTTGGAAGTGCTTGGTTAGAGTCTTGCAGTTTCTTTGGCCCAGGCCTGTGGAATATCTCACAATTTACAACTTAACAATAGTTGAAAGCATTGATGAAGAAGAT---------------------TTTACTTATTCTAAAACAGCATTGAAAGCACTGACAATAGAACATGTCACAAACAAAGTGTTTCTTTTTCCGCAGACCGCATTATACACAGTGTTTTCTGAGATGAACATTATGATGTTAACCATATCAGATACGCCTTTTATACACATGCTTTGCCCTCAGGCACCAAGCACATTTAAATTTTTGAACTTTACCCAGAATGTTTTCACAGACAGTGTTTTTCAAAATTGTTTCACATTAGTTAGATTGGAGACACTTATCCTACAAAAGAATGGATTAAAAGACCTTTTCAGTGTAGGTCAGATGACTAAGAACATGCCATCTTTGCAAATACTAGATGTTAGCTTCAATTCTTTGGAATCTGATAGGTGTGAGGAAAATTGCACTTGGGTTGAGAGTATAGTGATGTTAAATTTGTCTTCAAATAAACTTACTGACTGTGTTTTCAGATGTTTACCTCCCAGGCTTGAGGTACTTGATCTTCACAGTAACAGAATAGAGAGCATCCCTAAAGATGTCACTCATCTGGAAGCTTTGCAAGAACTCAATGTTGCTTTCAATTCTTTAATTGACCTCCCTGGATGTGACACCTTTAGCAGCCTTTCTGTACTGGTCATTGACCACAATTCCATTTCCCAGCCATCAGATGAATTCTTCCAGAGCTGCCAGAAGATCAGGTCAATAAAAGCGGGGAACAATCCATTCCAATGTATGTGTGAACTAAGAGAATTTGTCAAAAATGTAGGCCAAGTATCAAGTGAAGTGGTAGAGGCCTGGCCTGATTCTTATAAGTGTGACTATCCTGAAAGCTATAAGGGAATACCGCTAAAGGATTTTCACATGTCTGAATTATCCTGCAATACAGCTCTGCTGATGGTCACCACTGGGGCCATCATGCTGGTGGTGGCTGTTACTGTGACCTTCCTCTGCATCTATTTGGATCTGCCCTGGTATCTTAGGATGGTGTTCCAGTGGACCCGGACCCGATACAGGGCTAGGAACGTACCGTTAGAGGAACTCCAAAGAGCTCTCGAGTTCCATGCCTTTATTTCATATAGCGAACATGATGCTGCCTGGGTGAAGAATGAATTGGTACCTTGCCTAGAAAGAGAAGATATACGGATTTGCCTCCATGAGAGAAACTTTGTTCCTGGCAAGAGCATTGTGGAAAATATCATCAACTGCATTGAGAAGAGTTACAAGTCTATCTTTGTTTTGTCTCCCCACTTTGTCCAGAGTGAGTGGTGCCATTATGAACTCTACTTCGCCCACCACAATCTCTTCCATAAAGGATCTAACAATTTAATCCTGATCTTGCTAGAACCTATTCCACAGAACATGATTCCCAGCAAGTATCATAAGCTGAAGTCTCTCATGATGCAACGGACTTATTTGGAATGGCCCAAGGAGAAAAGCAAGCATGGACTTTTTTTGGCTAACATTAGAGCTGCTTTTAATGTGAAATTAATACTAGACACTGAAAATGATCATGTGAAAATT
>Tupaia_belangeri_TreeShrew_ENSTBEG00000005994_TLR6
ATGACCAAGAACAAAGAACTTGCTGTCAGAATCGTTTGCTTCGTGTGTATCGTGACCGTGATAGCTGCAGCAACGAACCAGTTCTGTAATGAAAGTGGGCTTTCAGTATGCAGGTCAAATATAGGCCTTACTCGCATTCCAAAAGACCTGTCGCCAGATATCGAAGACTTAGATGTGTCTCAAAATGACATATCTGAGCTTCAAGCCTCTGACCTCAGCTTTCTGTCAAGGCTGAAAGTTTTAAGAGTTTCCTATAATAGAATCCAGCAACTTGACCTTAGCGTTTTCAAGTTCAACCATGATTTGGAATATTTGGATTTGTCTCATAATCAGTTGCGAAGGATATCCTGCTATGCTCTTGTGAGCTGCAAGCACTTAGACCTCTCATTCAATGACTTTGATGCTCTGCCCATCTGTGAGGAATTCGGCAACTTGACCCAACTCAGTTTCTTGGGATTAAGTGCTAGAAAGTTACAACAATTAGATCTGCTTCCAATCGCACACTTACATCTAAGTTACATCCTTCTGGAGTTAGGAGGTTATTATGTGAAAGAGAATGGAAGAGAAAGTCTTCAAATTCTGAATACAAAAACACTTCACCTTGTTTTTCACCCCAATACTTTATTCTTTGTCCAGGTGAATATATCAGTTAATACTTTAGGGTGCTTACAGCTGACTAATATCAAACTGAATGATAAAAACTGTGATGTTTTCATTGAATTTTTGTCAGAACTCACTAGAGGTCCAACCTTACTGAATGTTACCCTCTATCACATAGAAACCACTTGGAAATGCTTGGTTAGCATTTTTCAGTTCCTTTGGCCCAAACCCGTGGAATATCTCAATATTTACAATTTAACAATAATTGAAGACATCCAAAAAGAAAAT---------------------TTTACTTATTCTAAAACGACATTGAAAGCATTGACAATAGAACACGTTAAAAACCGAGTGTTTATCTTTTCACAGACAGTATTATACCGAGTGTTTTCTGAGATGAACATTGTCATGTTAACCATATCGGATACTCCTTTCATACACATGCTTTGTCCTCAGGCGCCAAGCACGTTCAAGTTTTTGAACTTCACCAGAAATGTTTTCACAGACAGCATTTTTCAAAAGTGTTCCACATTAGTTAGATTAGAGACACTTATCCTTCAAAAGAATGGATTGAAAGACCTTTACAAAGTAGGTCTCATGACTAAGGATATGCCATCTTTGGAAATACTAGACGTTAGCTGGAATTCTTTGGAATCTGATGGACTCGAGGGAAATTGCCTCTGGGTGGAGAGTATCGTGATGTTAGATTTGTCTTCAAATATGCTTACAGATTCTGTTTTCAGTTGCTTACCTCCCAGGGTCAAGGTACTCGATCTTCACAAGAACAGAATACAGAGCATTCCTAAGGGAGTCATGCAACTGGAGTCTTTGCAAGAACTCAACGTTGCTTTCAATTCTTTAGCTGACCTTCCTGGATGCAGTACCTTCAGCAGCCTTTCTGTCCTCACCCTTGACCATAACGTGGTTTCCCACCCATCAGCTGATTTCTTCCAGAGCTGCCAGAAGATTAGATCACTAAAGGCAGGGAACAACCCATTCCAGTGTACATGCGAGCTAAGGGAATTTATCAAAAACATAGGCCAAGTACCAAGAGGGGTGGTGGAGGACTGGCCTGATTCTTACAAGTGTGACTACCCAGAAAGCTATAAGGGCACTCCACTGAAGGACTTCCATCCATCTCAGTTATCCTGCAACACAGTTCTGCTGATTGTCACTGTTGGGGCCACCATGCTGCTGCTGGCTGTGACCATGACCCTCCTCTGCATCTACTTGGACTTGCCCTGGTATCTCAGGATGATGTTTCAGTGGACCCAGACCCGGCGCAGGGCCAGGAACTTGCCCTTAGAGGAACTCCAAAGAACTCTCCAGTTCCATGCTTTTATTTCTTACAGTGAGCATGATTCTGCCTGGGTGAAGAATGAGTTGGTACCAAATCTAGAAAAAGAAGATGTACGGATTTGCCTCCACGAGAGAAACTTTGTTCCCGGCAAGAGCATCGTGGAGAATATCGTCAACTGCATTGAGAAGAGCTACAAGTCCATCTTTGTTCTGTCCCCCAACTTTGTCCAGAGTGAGTGGTGCCATTATGAGCTCTACTTTGCCCACCACAATCTCTTCCATGCAGGATCTGATAACTTAATCCTGATCTTGCTGGAGCCCATTCCCCAGAACAGCATTCCCAACAAATACCACAAGCTGAGGGCTCTCATGACACAGAGGACATACTTGGAATGGCCCAAGGAGAAGAGCAAACATGGACTTTTTTGGGCTAACATTAGAGCTGCTTTTAATATGAAATTAACACTAGGCACTGAAAACAAGGATGAAAAAACT
>Oryctolagus_cuniculus_Rabbit_ENSOCUG00000006031_TLR6
ATGCACCAAGACAAAGAACCTATT---GGAAACCTGCGTTTTGTTTGCATCGTGACCTTAATCATGGGAACCATAATTCAGCTGTCTGAGGAACGTGAATTTGCGGTAGACATGTCAGAAAAAGGTCTTACTCATGTTCCAAAAGACCTGCCACCAAAAACCAGAGCCTTAGATGTATCTCACAACTACATATCAGAGCTTCAGGCCTCTGACATCAGCTTTCTGTCAAGGCTGAAAATGTTGAAACTTTCCCACAACCGACTCCAGCGACTGGATTTTAGCATTTTCAGGTTCAACCAGGATTTGGAATATTTGGACTTATCTCACAATCGGCTGCGGGAGCTAACCTGCCATCCTGTTGTGAGTTTCAAGCACTTGGACCTGTCATTCAATGACTTCGATGTCCCACCCATCTGCAAAGAATTTGGCAACTGGACACAGCTGAATTTCTTGGGCTTCAGTGCCACAAAGTTACAACAATCAGATCTGCTTCCAATTGTTCACCTGCAGCTGAACTACCTCCTTCTGGACTTAGGACGGTATCATGTGAAAGAAAGTGAGACAGAAAGTCTTCAAATTCTGAACACAAAAACACTTCACCTTGTTTTTTGCCCAGATAATTTATTCTCTGTCCAAGTGAAAATAGCAGTGAATACTTTAGGGTGCTTACAACTGACCAATATTAAATTGAACGATAAGAACTGT---------------------TCAGAACTCACCAGAGGGCCAACCTTATTGAATTTTACCCTCAATCACATGGAAACAACTTGGAGATGCTTGGTTAGAGTTTTTCAATACCTTTGGCCCAAGCCCGTGGAATATCTCAATATTTACAACTTAACAATAATAGAAAAAATCAGCAAAGAACAT---------------------TTTACTTATTCTAGAACGGCACTGAAAGCTTTGAAAATAGAACATATTACAAACCGAGTTTTTCTTTTTTCACAGGAAGCCTTGTACACGGTGTTTTCCGAGATGAACATCAGGATGTTAACCATATCTGATACACCTTTTGTACACATGCTTTGTCCCCAGGCACCAAGCACATTCCAGTTCTTGAACTTTACCCAGAATGTCTTCACAGATAGTATTTTTCAAAAATGTTCCACTTTGGTTAGACTGGAGACGCTTATCTTACAAAAGAATGGGCTAAAAGATCTCATCAAAGTAGGTCTCATGACTAAGGATATGCCGTCTCTGGAAACACTGGATGTTAGCAGGAATTCTTTAGGATCTGGGAGACATGAGGAAAACTGCACTTGGGCTGGGAGTATACAGGTGTTAAATTTGTCTTCCAATGCACTTACGGACTCTGTTTTCAGATGTTTACCTCCCAAGGTCAAGGTGCTTGATCTCCACAATAACAGAATAACGGCCATTCCTAAAGATGTCACCCACCTGGAGGCTTTGCAAGAACTCAATGTTGCTCTCAACTCCCTCGTGGACCTCCCTGGGTGTGGCCCCTTCAGCAGCCTCTCTCTGCTGATCATTGAGCACAACGCAGTGTCCCATCCATCAGCTCATTTCTTCCAGAGCTGCCAGAAGATTACGTCAATAAAAGCGGGAAGCAATCCATTCCACTGTACATGCGAGCTAAGAGAGTTCATCAAAAGTATGGGCCAGCTATCGAGTGAGGTGGCGGAGGGCTGGCCTGATTCCTATAAGTGTGCCTACCCAGAAGGCTACAAGGGAACCCTGCTCAAGGACTTTCATGTATCTCAGTTATCCTGCAACATAGCCCTGCTGATGGTCACCATTGGGGCCACCGTGCTGTTGGTGGCTGCTTCCATGACCTGCCTCTGCGTCTACCTGGACGTGCCCTGGTATCTGAGGATGGTGTGTCAGTGGACCCAGGCCCGGCACAGGGCTCGGAACATCCCCCTAGTGGAACTCCAAAGAAATCTCCAGTTCCATGCTTTTATTTCATACAGTGAGCATGATTCTGCGTGGGTGAAGAGTGAATTAGTACCCAACCTAGAAAAAGAAGATATCCGGGTTTGCCTCCATGAGAGAGACTTTGTTCCTGGCAAGAGCATTGTGGAAAACATCATAAACTGCATTGAGAAGAGTTACAAGTCCATCTTTGTCTTGTCTCCCAACTTTGTCCAGAGTGAGTGGTGCCATTATGAGCTCTACTTTGCTCACCACAATCTCTTCCATAAAGGATCCAATAACTTAATCCTGATCTTGCTGGAGCCCATTCCACAGAGCAGCATCCCCAGCAAGTTTCATAAGCTGAGGGCTCTCATGGCACAGCAGACTTATCTGGAATGGCCCACAGAGAAGAGCAAGCGGGGACTTTTTTGGGCTAACATTAGAGCTGCTTTTAATATGAAATTAACACAAGGCACTGAAAACAGTGATGTGCAAACT
>Ictidomys_tridecemlineatus_Squirrel_ENSSTOG00000025480_TLR6
ATGACCCCAGACAAAGAGCCTGTTGTCACAAACCTTTGTTTTGTTTGTATCGTGATCTTAATAGTCGGAATCATAGTCCAGGTCTCTGGTGAAAATGAACTTAGAGTAGACATGTCAAAAATAGGCCTGACGCATGTTCCGAAAGACCTGTCACCAAGCACTGAAGTCTTAGACATATCTCAAAACTACATATCTGAGCTTCAGATCTCTGACTTCAGCTTCTTGTCGGGGCTGAAAGTTTTGCGACTTTACCATAATAGAATCCAGAGACTTGATTTTAGTGTTTTCAAGTTCAACCGCTACCTGGAATATTTGGATTTATCTCACAATCAGTTGCAAAAGATATCCTGCTACCCTGTGGTGGGTGTCAAACATTTAGATCTCTCATTCAATGACTTTGATGCTCTGCCCATCTGTACAGAATTTGGCAACTTGACGCAACTGAATTTCTTGGGATTAACTGCTGCAAAGTTCCAGCCATTAGATCTGCTACCAATTGCTCACTTGCATCTAAATTACATTCTTCTGGATTTAGGAGGTTATTACGTGAAAGAAAATGAGGCAGAAAGTCTTCAAATTCTGAACACAAAATCACTTCATTTTGTTTTCCACCCAGAGAGTTTATTTTCTGTCCAAGTGAACATATCAGTTAATACTTTAGGGTGCTTACAGCTGACAAATATTAAATTGAATGATGAGAACTGTCAAGTCTTAATTAACTTTTTATTGGAACTCACTAGAGGTCCAACCCTACTGAACTTCACTCTCAATCACATGGAAACAACTTGGAAATGCTTGGTTAGAGTTTTTCAGTTCCTTTGGCCCAAACCTGTGGAATATCTCAATATTTACAATTTAACAATAGTCGAAAGCATTAATGAAGAAGAT---------------------TTTGCTTATTCTGAAACAACACTGAAAGCATTAAAAATAGAACATATTAAAAACCAAGTTTTTATCTTCTCACAGACAGCATTGTACACAGTGTTTTCTGAGATGAACATTATGATGTTAACCATATCAGACACACCTTTTATTCATATGCTTTGTCCTCAAGCACCAAGCACATTTAAATTTTTGAACTTTACCCAGAATGTGTTCACAGATAGTGTTTTTCAAAACTGTTCCACTTTAGTGCAATTGGAGACACTTATCTTGCAAAAAAATGGATTAAAAAACCTTTGTAAAGTATCTCTCATGACAAAGAATATGCCGTCCTTGGAATTCCTGGATGTTAGCTTGAATTCTCTGGAATCTCATAGACTTGAGGAAAACTGCACTTGGATTGAAAGTATAGTGGTATTAAATTTATCTTCAAATATACTTACTGACTCGGTTTTCAGCTGTTTGCCTCCCAAGGTCAAGGTACTTGATCTTCACAATAACAGAATCATGAACATCCCTAAAGATGTCACCCATCTGGAAGCTTTGCAGGAACTCAACATAGCCTTCAATTCTTTAGCTGACCTTCCCGGATGTGGTACCTTCAGCAGCCTCTCTGTACTGATCATTGACCATAATTCTATTTCCCACCCATCAGCTGATTTCTTCCAGAGCTGCCAGAAGATGAAGTCAATACAAGCAGGGAGCAACCCATTCCAATGCACATGTGAGCTCAGAGACTTCATCCAACATATAGGCCAACTACCAAGTGAAGTGGTAGAGGGCTGGCCTGATGCTTATAAGTGTGACTACCCAGAAAGCTATAAGGGAACCCCACTAAAGGACTTCCACGTGTCTCCATTATCCTGTAACACAGGTCTGCTGATTGCCACCATTGGGGTCGTGGTGCTGGTGTTAGCTGGTTCTGTGACCTTCCTCTGCCTCTACTTGGATATGCCCTGGTATCTCAGGATGGTGTGTCAGTGGGCCCAGACTCGGCACAGGACTAGGAACATCCCCTTGGAAGAACTCCAAAGAAATCTCCAGTTCCATGCTTTTATTTCATACAGTGGGCATGATTCTGCCTGGGTAAAGGGTGAATTAGTCCCCTGCCTAGAAAAAGAAGATATTCGGATCTGTCTCCATGAAAGAAACTTTGTTCCTGGCAAGAGCATTGTGGAAAATATCATAAATTGCATTGAGAAGAGCTACAAGTCCATCTTTGTTTTGTCCCCCAACTTTGTCCAGAGTGAGTGGTGCCATTATGAGCTGTACTTTGCCCACCACAATCTCTTCCATGAAGGGTCTGATAACTTACTCCTGATCTTACTGGAACCCATCCCACCCAATAGCATTCCCAACAAGTATCACAAGCTGAGGGCTCTCATGACACAGCGCACTTACTTGGAATGGCCTGTGGAGAAGAGCAAACAGGGACTTTTTTGGGCTAACATCAGAGCTGCTTTTAATATGAACTTAACGCTAGTCAATGAAAACAATGATGTGAAAACT
>Cavia_porcellus_GuineaPig_ENSCPOG00000005088_TLR6
ATGACCCAAGACAGAGAACCTGTTTTCAGAATCTTTCTTTTAGTTTGCCTCATGGCTTTAATAGTTGGAACCATAACTCAGATCTGTGAAGAAAGTGAATTTCAAGTGTGCATGTCAAAAAATAACCTTACTCATGTTCCAAAAAACCTGCCACCAACAACCAAAAGCTTAGATATATCTCAAAACCACATATCTGAACTTCAGATCTCTGACATCAGCTTTTTGTCAGGGCTCAACATTCTGAAACTTTCCTATAATAGAATCCAGAGACTTGATTTGCGTGTTTTCAAATTCAATCAAGATTTGGAGCATTTGGATTTATCTCATAATCAGCTGCAAAAGATGTCCTGCTACCCTGTGGTGAGTTTGAAACATTTAGACCTCTCATTCAATGATTTTGATGTGCTGCCCATCTGCATGGAATTTGGCAACCTGACACAACTCAGTTTCCTAGGACTCAGTGCTGTGAAGTTTCAACAATTAGATCTGCTACCAATTGCTCACTTGAACCTAAATTACCTTCTTCTGGTTTTGGGAGATAGTTATGTGGAGGAAAATGTAAGAGAGAATCTTCAAATTCTGACTACAGAAACACTTCACTTGGTTTTTCACCCAAATAGTTTCTTCTCTGTCCAGGCAAACATATCAATTAATACTTTAGGGTGCTTACAACTCAGTAATATTAAACTGAATGATGGGAATTGTCAAGTTTTTGTTGAGTTTTTATTAGGACTCACTAGAGGTCCAACATTATTGAATCTTACTCTCAATCATATGGAAACCCCTTGGACTTGCTTGGTTAGGATTTTTAAATACCTTTGGCCCAGACCTGTGGAATATCTCAACATTTACCATTTAACAATA---------------------GATGAAAAGGTTGAAGATGTACAGTTTATTTATCCTAATACAACCTTGAAATCCTTGAAACTAGAACATATTACAAAGCGAGTTTTTCTTTTTTCACAGACAGTATTATACAGAGTGTTCTCGGAGATGAATATTATGATGCTAACCATATCAGACTCACCTCTGGTTCACATGCTGTGTCCTAATGCACCCAGCACATTTACGTTTTTGAACTTTAGCCAAAATGTGTTCACAGATAGTGTTTTTGACTCCTGTTCCACTTTAGTGAAGCTACAGACACTTATCTTGCAAAAGAACAGTTTAAAAAACCTTTTCAAAGTAAGCCTTATGACTAAAAATATGACATCCTTAGAAATACTGGACGTTAGCTGGAATTCACTAGGATCTGATGCACACAGAGAAGACTGCACTTGGATTAAGAGTATAGTGGTGTTAAATTTGTCTTCAAATACACTTACTGATTCTGTATTCAGATGCTTACCTCCCAAAGTCAAGGTACTTGATCTTCACAACAATAGAATAACGAACATCCCTAAGGATGTCACCGCTCTGGAGTCTTTGCAAGAACTCAATGTTGCTTTCAATTCTTTAGCCGACCTTCCCGGATGTGGCACCTTCCGCAGCCTTTCTGCACTGATCATTGACCATAATTCTATTTCCCATCCAACAACTGATTTCTTCCAAAGCTGCCAGGAGATGAGGTCAGTGAAAGCAGGCAACAACCCATTCCAGTGCACATGTGAGTTAAGAGAATTCATCAAAAATATGGACCAAGTGTCAAGAGAAGTGGTATGGGACTGGCCTGATTCTTACAAGTGTCACTATCCAGAAAGTCATAAGGGAATCCTGCTGAAGGACTTCCACGTGTCTCCACTATCCTGCAATAAAACTCTGCTTATCATTACGATTGTGACCACTGTGCTGGTGTTGGCTGCTAGCGTGACCTTCCTGTGCTGCTATTTCGATCTGCCCTGGTATGTCAGGATGATGTGTCAGTGGACCCAGACGCGGCGCAGGGCCAGGAACGTCCCCTTAGAGGAGCTCCAGAGAAATCTTCAGTTTCATGCTTTTATTTCATACAGTGGACACGATTCTGCCTGGGTGAAGAATGAATTACTACCAAACCTTGAAAAAGAAAATTTACAGATCTGCCTCCATGAGAGGAACTTTATTCCTGGCAAGAGCATTGTGGAAAATATCATCACTTGCATTGAGAAGAGTTACAAGTCCATCTTTGTTCTGTCTCCTAACTTTATCCAGAGCGAGTGGTGCCATTACGAACTCTACTTTGCCCACCACAAGCTCTTCCATGGAGGGTCTGACAACTTAATCCTAATCTTGCTGAAACCCATTCCAGAGAACAACATTCCTAGGAATTATCACAAGCTGAGGGCTCTCATGGCACAGCGGACTTACCTGGAATGGCCGACAGAGAAAAGCAAACATGGACTTTTTTGGGCTAACATTAGAGCTGCTTTCAATATTAAGTTAACACTGGTCACTGACAATGATGAGGTGAAACTT
>Chinchilla_lanigera_Chinchilla_XM_005391995_TLR6
ATGAGCCAAGACAAAGGACCTGTTATTAGAACCTTCCATGTAGTTTGCATCATGACCTTAATAGTCGGAACCATCACCCAGATCTGTGAAGAAAGTGAATTTGAAGCGTGCATGTCAAAAAATAACCTTACTCACATTCCAAAAAACCTGCTACCAACAACCAAAAGCTTAGATGTATCTCAAAACTACATATCTGAGCTTCAGATCTCTGACATCAGCTTTTTGTCAGGGCTGAAAGTTCTGAAACTCTCCCATAATAGAATCCAGAGAATTGATTTGAGTATTTTCAAGTTCAATCAGGATTTGGAGCATTTGGATTTATCTCATAATCAGCTGCGAAAGATGTCCTGCTACCCGGTGGTGAGTCTGAAGCATTTAGACCTCTCATTCAATGACTTTGATGTGCTGCCCATCTGTTTGGAATTTGGCAACTTGACTCAACTCAGTTTCCTAGGATTAAGTGCTGTGAAGTTTCAACCATTAGATCTACTACCCATTGCTTCCTTGCATCTAAATTACCTTCTTCTGGTTTTGGGAGATAATTATGTAGATGAAAATATGAAAGAAAATCTTCAAGTTCTGAATACAAAAATACTTCACTTTGTTTTTCAACCAAATAGTTTATTCTCTGTCCAGGTGAACATATCAGTTAATACTTCAGGGTGCTTACAACTGACCAATATTAAATTGAATGATGAGAACTGTCAAGTTTTTGTTAACTTTTTATTAGGACTCATTAGAGGTCCGACATTACTGAATCTTATTCTCAATCATGTGGAAACCCCTTGGACATGTTTGGTTAACATTTTTCGATTCCTTTGGCCCAGACCTGTGGAATACCTTAACATTTACAATTTAACAATA---------------------GATCAAAAGGTTACAGAAATAAAATTTATTTACCCTGCAACAACCTTGAAAGCCGTGAAGATAGAACATATTACAAAGCGAGTTTTTCTTTTTTCACAGACAGTATTATACAGAGTGTTCTCGGAGATGAATATTCTGATGCTAACTATATCAGACACACCTCTGGTTCACATGCTGTGCCCTGACACACGCAGCCCATTTAAGTTTTTAAACTTTAGCCAAAATGTGTTCACGGATAGTGTTTTTGACACATGCTCCACTTTGGTGATGCTGGAGACACTTATCTTGCAAAAGAATAGTTTAAAAAACCTTTTCAAAGTAAGCCTTATGACTAAAAACATGCCATCTTTAAAAACGCTGGATCTTAGTGGGAATTCTCTGGGAATTCATACACATGAACAAAATTGCACTTGGAGCGAGAGCATAGTGCTGTTAAATTTGTCTTCCAATGTACTTACTGAGTCTGTATTCAGATGTTTACCTCCCAAAGTCGAGGTACTTGATCTTCACAGCAATAGGATAATGAACATCCCTGAGGATGTCACCTATCTGGAGTCTTTGCAAGAACTCAATGTTGCTTTCAATTCTTTAACCGACCTTCCTGGATGTGATACCTTCAGTAGCCTTTCTGCACTGATCATTGACCATAATTTAGTTTCCCACCCATCAACTGATTTTTTCCAAAGCTGCCAGAAGATTAGGTCAATGAAAGCAGGGAACAACCCATTCCATTGCACGTGTGAGTTAAGAGAATTCATCAAAAATACTGGCCAACTGTCAAGTGACATAGTGTGGGACTGGCCTGAAACTTACAAGTGTCACTATCCAGACCCTTATAAGGGAATCCTGCTAAAGGACTTCCATGTGTCTCCACTATCCTGCAACACAACTCTGCTTATCGTGACCATAGTGACCTCCATGCTGGTGTTGGCTGCTACTGTCACCTTCCTCTGCCTCTACTTCGATCTGCCCTGGTATCTCAGGATGATGTGTCAGTGGACCCAGACCCGGCGCAGGACCAGGAACATCCCCTTAGAGGAACTCCAAAGAAATCTTCAGTTTCATGCTTTTGTCTCCTACAGTGAACTTGATTCTGCCTGGGTGAAGAATGAATTACTACCGAACCTTGAGAAAGAAAACTTACAGATCTGCCTCCATGAGAGGAACTTTGTCCCTGGCAAGAGCATCGTGGAAAATATCATCAGTTGCATTGAGAAGAGCTACAAGTCCATCTTTGTTTTGTCTCCCAACTTTATCCAGAGCGAGTGGTGCCATTATGAACTCTACTTTGCCCACCACAAGCTCTTCTGGGAAGGGTCTAACAACCTAATCCTGATCTTGCTGAAACCCATCCCAGAGAACAACATTCCCAGCAAGTATCACAAGCTGAGGGCTGTCATGGCACAGCGGACTTACCTGGAATGGCCCACAGAGAAGAGCAAGCATGGACTTTTTTGGGCTAACGTTAGAGCTGCTTTCAATATTAAATTAACACTAACCAGTGACTACGATGATGCAAAAACT
>Octodon_degus_Degu_XM_004642669_TLR6
ATGACCCAAGACAAAGAACCTGTTATTAGAACCTTTCATTTAGTTTGTACCGTGACCTTAATAGTTGGAGCCATAACCCATCTCTGTGAACAAAGTGAATTTGAAGTGTGCATGTCAAAAAGTAACCTTACTCACATTCCAAAAAACCTGCTGCCAACAACCAAAAGCTTAGATATGTCTCAAAACCACATATCTGAGCTTCAGATCTCTGACATCGGCTTCTTATCAGGGCTGAAAGTTCTGAAACTTTCCCATAATAGAATCCAGACCCTGGATTTGAGTGTTTTCAAGTTCAATCGGAACTTGGAGCATTTGGACCTATCTCATAATCGGCTCCATAGGATGACCTGCTACCTTGTGACAAGTCTGAAGCATCTGGACCTCTCATTCAATGACTTCAATGTGCTGCCTGCCTGTGCGCAATTTGGCAACCTGACACAGCTCAGCTTCCTGGGATTAAGTGCTGTGAGGTTTCAAAAGTTAGATCTGCTACCAGTCACTTACCTAAATCTAAATCACCTCCTTCTGGTTTTGGGAGGCAATTATGTGGAGGAAAATGTCAGAGAGAATCTTCCAATTCTGAATACAAAAACACTTCACTTTGTTTTTCACCCAAAAAGTTTATTCTCTGTCCAGATGAACATAGCAGTTAAAAATTTAGAGTGCTTGCAACTGACTAATATTAAGTTGAATGATGAGAACTGTCAGGTTTTTGTTACATTTTTATTAGGGCTCACTGGAGGTCCAATGTTGCTGAATCTCACTCTCAATCACATGGAAACCCCTTGGACCTGCTTGGTTAGCATTTTTCGATTCCTTTGGCCGAGACCTGTGGAACATCTCAACATTTACAACTTAACAATA---------------------GATGAAAAAGTTGAGGAGATAAAATTTGTTTATCCTGAAACAACTTTAAAATCTGTGACAATAGAACATATTACAAAGAGAGTTTTTCTTTTTTCTCAGACAGTGTTATACAGGGTCTTCTCTGAGATGAATATTATGATGTTAACCATATCAGACACACCCCTGGTTCACATGCTGTGTCCCGACAAAGCCAGCACATTTAGGTTTTTGAACTTTAGTCAGAATGTGTTCACAGATAGTGTTTTTGGCACATGTTCCACTTTGGCGAGGCTGGAGACGCTTATCCTGCAAAAGAATAGTTTAAAAAACCTTTTCAGAGTAAGCCTTATGACTAAAAAGATGGCATCTTTAGAAATCCTGGATCTTAGTAGGAATTCTCTGGGATCTTATACATATGAAGACAATTGCACTTGGGTTAAGAGTATAGTGCTGTTAAATTTGTCCTCAAATACACTTACTGACTCTGTATTCAGATGTTTGCCTCCCAAAGTCCAGGTGCTTGACCTTCACAACAACAGAATAACCAACATCCCAAAGGATGTCGCCTATCTGGAATCTTTGCAAGAGCTCAATGTTGCCTTCAATTCTTTAACTGACCTTCCTGGGTGTGGTACCTTCAGCAGCCTTGCTGCCCTCATCATGGACCATAATTCCGTCTCCCACCCATCAGCTGATTTCTTCCAAAGCTGCCAGAAGATTACTTCGCTGAAAGCAGGGAACAACCCATTCCAGTGCACGTGTGAGTTAAGAGAATTCGTCAAAAGTATGGGCCAAGTGTCAAGTGCAGTGGTACAGGACTGGCCAAATTCTTACAAGTGTCACTCTCCAGACAGCTATAAGGGAACCTTGCTAAAGGCCTTCCATGTGTCTCCATTGTCCTGCAACACGACTCTGCTCATCCTGACCATTGTGGTCACCACGCTGGTTCTGGCTGCTATTGTGACCTTCCTGTGCTGCTACTTCGATATGCCCTGGTACCTCAGGATGATGTGTCAGTGGACCCAGACCCGGCACAGGGCCAGGAATGTCCCCTTAGAGGAACTCCAAAGAAATCTTCAGTTTCATGCTTTTATCTCCTATAGTGGACTTGATTCTGTCTGGGTGAAGAATGAACTACTACCAAACCTTGAAAAAGAAAATTTGCGGATCTGCCTCCATGAGAGGAACTTTGTTCCTGGCAAGAGCATTGTGGAAAACATCATAACCTTCATTGAGAAGAGCTACAAGGCCATCTTTGTTTTGTCTCCCAACTTCATCCAGAGTGAGTGGTGCCACTACGAACTCTACTTTGCCCACCACAAGCTTTTCCGGGAAGGGTCTAACAACTTAATCCTGATCTTGCTGAAGCCCATCCCAGAGGACAACATTCCCAGGAAGTACCACAAGCTAAGGGCGCTCATGGCACAGCGGACTTACCTGGAATGGCCCACAGAGAAGAGCAAGCATGGACTGTTTTGGGCTAACATTAGAGCTGCTTTCAATATTAAATTAATCCTAGCCAGTGACTGTGATGATGTGAAACCT
>Heterocephalus_glaber_NakedMoleRat_XM_004905726_TLR6
ATGACCCAAGACAAAGAACCTGTTATTGGAACCGTTTATTTAGTTTGCATCCTGACCTTAATAGTTGGAACCATAACCCACATCTGTGAAGAAAGTGAATTTGAAGTGTGCATGTCAAAAAATAACCTTACTCGAATTCCAAAAAACCTGCTGCCCACAACCAAAAGCTTAGATATATCTCAAAACTACATATCTGAGCTTCAGATCTCTGACATCAGCTTTTTGTCAGGGCTGAAAGTTCTGAAAGTTTCCCATAATAGAATCCAGAGACTGGATTTGAGTGTTTTCAAGTTCAATCAGGATTTAGAGCATTTGGATTTATCTCATAATCAGCTGCAAAAGATGTCCTGCTACCCTGTGGTGAGTCTGAAGCATCTAGACCTCTCATTCAATGACTTTGATGTGCTGCCCATATGTATGGAATTTGGCAACTTGACACAACTTAATTTCCTAGGATTAAGTGCTGCGAGGTTTCAACAAATAGATCTGCTACCGGTTGCTCACTTGCATCTAAATTACATTCTTCTGGTTTTGGGAGATTATTAT---AAGGAAAATGTAAGAGAAAAGCTTCAAATTCTGAATACAAAAACACTTCACTTTGTTTTTCACCCAAAAAGTTTATTCTCTGTTCAGGTGAACATATCAGTTAATACTTTGGGGTGTTTACAACTGACTAATATTAAATTGAATGATGAGAACTGTCAAGTTTTTGTTAAATTTTTATTAGGACTCATTAGAGGTCCAATGTTACTGAATCTTACTCTCAATCATATAGAAGCCCCTTGGAAATGCTTGGTTGAAATTTTTCAATTCCTTTGGCCCAGACCCGTGGAATGCCTCAATATTTACAATTTAACATTA---------------------GATGAAGTTGTTGATGATATACAAGTCACTTATCCAGAAACAACATTGAAAGCCTTGAAAATAGAGCATATTACAAAGCGAGTTTTTATTTTTTCACAGACTGTATTATACAAAGTGTTTTCTGAGATGAATATTATGATGTTAACCATATCAGAGACACCTTTTATTCACATGCTTTGTCCTAGAACATCCAGCACATTTAAGTTTTTGAACTTCACTCAAAATGTGTTCACAGATAGTGTTTTTGACACATGTTCCACTTTGGTGAGACTGGAGACACTTATTTTGCAAAAGAATAGTTTAAAAGACCTTTTTAAAGTAAGCCTTATGACTGAAAATATGCTATCTTTAGAAACACTGGATGTTAGCTGGAATTCTCTGGAATCTCATAGATATGAAGAAAATTGCACTTGGGCTAAGAGTATAGTGGTATTAAATTTGTCTTCAAATTCACTTACTGATTCTGTATTCAGATGTTTGCCTCCCAAGGTCAAGGTACTTGATCTTCACAACAATAGAATAACCAGCATCCCTAAGAATGTCACCCATCTAGAAGCTTTGCAAGAACTCAACATTGCTTTCAATTCTTTAACCGACCTTCCTGGATGTGGTACCTTTAGCAGCCTTTCTGCACTGATCATTGACCATAATTCAGTTTCCCACCCATCAGCTGATTTCTTCCAGAGCTGCCAGAAGATTAGGTCAATGAAAGCAGGGAACAACCCATTCCAATGCACATGTGAGTTAAGAGAGTTCATCAAAAATATAGATCAAGTGTCAAGTAAAGTAGCATGGGACTGGCCTGATTCTTTCAAGTGTGACTATCCAGAAAGCTCTAAGGGAATCCTGCTAAAGGACTTCCATGTGTCTCCACTATCCTGCAGCCCCACTCTGCTTATTCTTACCATTGTGACCACCATGCTGGTGTTGGCTGCTACTGTGACCTTCCTCTGCTGCTACTTCGATNNNCCCTGGTATCTCAGGATGATGTGTCAGTGGACCCAGACCCGGCACAGGGCTAGGAACATCCACTTGGAGGAACTCCAAGGAACTCTCCAATTTCATGCTTTTATCTCATACAGTGAACCTGATTCTGCCTGGGTAAAAAATGAATTACTACCAAACCTAGAAAAAGAAAATTTACAGATCTGCCTCCATGAGAGGAACTTTGTTCCTGGCAAGAGCATTTTGGAAAATATCATAAATTGCATTGAGAAGAGTTACAAGTCCATCTTTGTTTTGTCTCCCAACTTTATCCAGAGTGAGTGGTGCCATTATGAACTCTACTTTGCCCACCACCAGCTCTTCCATAAAGGGTCTAACAACTTAATCCTGATCTTACTGGAACCCATTCCTCAGAACAACATTCCCAGCAAGTATCACAGGCTGAGGGCTCTCATGGCACAGCGGACTTACCTGGAATGGCCCACAGAGAAGAGCAAACATGCACTTTTTTGGGCTAACATTAGAGCTGCTTTTAATATTAAATTAACACTAGCCACTGACAACAATGATGTGAAAACT

[TLR7]
>Ochotona_princeps_Pika_ENSOPRG00000017003_TLR7
GTGTTTTCAGCA---------AAGAGTCAACTCCTTATCCTTTTTAATGTGATGCTGACTTCCGAAATCCTCGGGGCTAGATGGTTTCCTAAAACTCTGCCTTGT---------------------------GATGTCACGGTGGATGCTTCACACACTCATGTGGTTGTGGACTGCACGGACAGGCGTCTGGTGGACATTCCAGAGGGTATCCCCGCCAACACCACCAACCTCACCCTCACCATCAACCACATCCCGAGCATCTCTCCAACCTCCTTCGAAAAGCTGCACCAGCTGGTGGAGATTGATTTCAGATGTAACTGCGTGCCCGTTCGACTGGGACCGAAAAACAACATATGCACCAAGAGACTACAAATTCAACCTGAAAGCTTTAACAGTCTTTTTAACTTAAGATCCCTTTATCTCGATGGAAATCAGCTTTCGGAAATACCTCGGAATCTTCCTCCCAGCTTACAGCTTCTGAGCCTGGAGGCCAACAACATTTTTTCCATCACGAAGGAGAACGTGACAGAGCTGACCAACCTAGAAATCCTCTACCTGGGCCAGAACTGTTACTATCGTAACCCTTGCAATGCTTCCTTCTCCATAGAGAAAGACACCTTCCGAAACCTGGAAAACCTAAGAGTGCTTTCCTTGAAAGATGACAACATCACAGCAGTCCCCACAGAGCTGCCGCCTAATTTAACAGAACTCTATCTGTATAACAACATCATTACCAAAATCCAAGCAGATGACTTTNNNNNNNNNNNNNNNNNNNNNNNNNNNNNNNNNNNNNNNNNNNNNNNNNNNNNNNNNNNNNNNNNNNNNNNNNNNNNNNNNNNNNNNNNNNNNNNNNNNNNNNNNNNNNNNNNNNNNNNNNNNNNNNNNNNNNNNNNNNNNNNNNNNNNNNNNNNNNNNNNNNNNNNNNNNNNNNNNNNNNNNNNNNNNNNNNNNNNNNNNNNNNNNNNNNNNNNNNNNNNNNNNNNNNNNNNNNNNNNNNNNNNNNNNNNNNNNNNNNNNNNNNNNNNNNNNNNNNNNNNNNNNNNNNNNNNNNNNNNNNNNNNNNNNNNNNNNNNNNNNNNNNNNNNNNNNNNNNNNNNNNNNNNNNNNNNNNNNNNNNNNNNNNNNNNNNNNNNNNNNNNNNNNNNNNNNNNNNNNNNNNNNNNNNNNNNNNNNNNNNNNNNNNNNNNNNNNNNNNNNNNNNNNNNNNNNNNNNNNNNNNNNNNNNNNNNNNNNNNNNNNNNNNNNNNNNNNNNNNNNNNNNNNAGCATATTTGAAGACTTTGAAAGATTGAAACTCATAGATCTCTCAGTGAATAAAATCTCACCTTCAGGTGATTCAAGTGAAGTCGGTTTCTGTTCCAACGCCAGAACTTCTGCAGAAAGTCGTGGACCTCAGGTCATGGAGACATTGCATTATTTCAGATATGATGAGTATGCGAGGAGCTGCAAGTTTAAAACAAGAGAGAGTCTTTCTTTGGTGCCTCTCAACGAAGATTGCCATGCGTACGGGCAGACCTTGGATCTCAGTAGAAACAACATCTTTTTTATCCAGCCCTCTGATTTTCAGCATCTTTCTTTTCTCAAATGTTTAAACTTGTCAGGAAATAGCATCGGGCAAACTCTTAACGGCAGTGAATTCCAGCCTTTGGCAGAGCTGAAATATTTGGATTTCTCCAACAATCGGCTGGATCTACTTCACTCAACAGCGTTTGAGGAGCTCTCCAATCTGGAAGTTCTGGATATAAGTCATAATAACCATTACTTCGAGTCAGAAGGCATTACTCACATGCTCAACTTCACCAAGAACCTCAAGTTTCTGAGGAAACTGATGATGAACGACAACGATATCTCCACCTCCACCAGCAGGACCATGGACAGTGAATCTCTTAGAATTCTGGAATTCGGAGGAAACCACTTAGACGTTTTATGGCGAGATGGCGATAACAGGTACTTAGAGTTTTTCAAGAATCTGTTATCCTTAGAGGAATTAGACATTTCCAGAAATTCCCTGAGCTTCCTGCCTTCGGGTGTTTTTGATGGCATGCCTCCCAATCTAAAGACTCTCTCCTTGATGAAAAATGGGCTCAAATCTTTTAACTGGGGAAAACTCCAATCACTGAAGAAGCTGGAGGTGTTGGATCTCAGTCACAACCAATTGACAACTGTGCCCGAGAGATTATCTAACTGCTCCAAAAGCCTCCAGAAACTGATCCTCCGGCACAATCAAATCAGGTACCTGACGGAATATTTTCTACAAGACGCTTTTCAGTTGCGACACCTGNNNNNNNNNNNNNNNNNNNNNNNNNNNNNNNNNNNNNNNNNNNNNNNNNNNNNNNNNNNNNNNNNNNNNNNNNNNNNNNNNNNNNNNNNNNNNNNNNNNNNNNNNNNNNNNNNNNNNNNNNNNNNNNNNNNNNNNNNNNNNNNNNNNNNNNNNNNNNNNNNNNNNNNNNNNNNNNNNNNNNNNNNNNNNNNNNNNNNNNNNNNNNNNNNNNNNNNNNNNNNNNNNNNNNNNCTGTACACCTGCGAGTTGGATTTCACGAACCTGGTGCTGTTTTCCTTCTCCGTATCCGTGCTGCTCGTCCTGATGGTGGTGGTGACGGCGAGTCACTTCTACTTGTGGGATGTGTGGTACAGTTACCACTTATGTAAGGCCAAGATAAAGGGGTACCGGCGTCTG---ACAATGAGTTCTTGTTATGACGCTTTTATAGTGTATGACACTCGAGACCCAGCTGTGACAGAGTGGGTTTTGGATGAGCTCGTGGCCAAACTGGAAGACCCCAAAGAGAAACATTTCAATTTGTGTCTTGAGGAACGAGACTGGTTACCAGGACAGCCAGTTCTGGAAAACCTTTCCCAGAGCATCCAACTTAGCAGAAAGACAGTGTTCGTGATGACAGACAAGTATGCAAAGACTGAGAATTTTAAGATAGCGTTTTACTTGTCCCATCAGAGGCTCATGGATGAGAAAGTAGATGTGATTATCTTGGTGTACCTTGAAAAGCCCTTGCACAAGTCCAAGTTTCTTCAGCTCCGGAAGAGGCTGTGTGCGAGTTCTGTCCTCGAGTGGCCGACAAACCCACAGGCCCATGCATACTTCTGGCAGTGTCTGAAAAATGCACTGGCCATGGACCATCATGTGGCCTACAGTCGGGTGTTCAAGGAAACCATC
>Homo_sapiens_Human_ENSG00000196664_TLR7
GTGTTTCCAATGTGGACACTGAAGAGACAAATTCTTATCCTTTTTAACATAATCCTAATTTCCAAACTCCTTGGGGCTAGATGGTTTCCTAAAACTCTGCCCTGT---------------------------GATGTCACTCTGGATGTTCCAAAGAACCATGTGATCGTGGACTGCACAGACAAGCATTTGACAGAAATTCCTGGAGGTATTCCCACGAACACCACGAACCTCACCCTCACCATTAACCACATACCAGACATCTCCCCAGCGTCCTTTCACAGACTGGACCATCTGGTAGAGATCGATTTCAGATGCAACTGTGTACCTATTCCACTGGGGTCAAAAAACAACATGTGCATCAAGAGGCTGCAGATTAAACCCAGAAGCTTTAGTGGACTCACTTATTTAAAATCCCTTTACCTGGATGGAAACCAGCTACTAGAGATACCGCAGGGCCTCCCGCCTAGCTTACAGCTTCTCAGCCTTGAGGCCAACAACATCTTTTCCATCAGAAAAGAGAATCTAACAGAACTGGCCAACATAGAAATACTCTACCTGGGCCAAAACTGTTATTATCGAAATCCTTGTTATGTTTCATATTCAATAGAGAAAGATGCCTTCCTAAACTTGACAAAGTTAAAAGTGCTCTCCCTGAAAGATAACAATGTCACAGCCGTCCCTACTGTTTTGCCATCTACTTTAACAGAACTATATCTCTACAACAACATGATTGCAAAAATCCAAGAAGATGATTTTAATAACCTCAACCAATTACAAATTCTTGACCTAAGTGGAAATTGCCCTCGTTGTTATAATGCCCCATTTCCTTGTGCGCCGTGTAAAAATAATTCTCCCCTACAGATCCCTGTAAATGCTTTTGATGCGCTGACAGAATTAAAAGTTTTACGTCTACACAGTAACTCTCTTCAGCATGTGCCCCCAAGATGGTTTAAGAACATCAACAAACTCCAGGAACTGGATCTGTCCCAAAACTTCTTGGCCAAAGAAATTGGGGATGCTAAATTTCTGCATTTTCTCCCCAGCCTCATCCAATTGGATCTGTCTTTCAATTTTGAACTTCAGGTCTATCGTGCATCTATGAATCTATCACAAGCATTTTCTTCACTGAAAAGCCTGAAAATTCTGCGGATCAGAGGATATGTCTTTAAAGAGTTGAAAAGCTTTAACCTCTCGCCATTACATAATCTTCAAAATCTTGAAGTTCTTGATCTTGGCACTAACTTTATAAAAATTGCTAACCTCAGCATGTTTAAACAATTTAAAAGACTGAAAGTCATAGATCTTTCAGTGAATAAAATATCACCTTCAGGAGATTCAAGTGAAGTTGGCTTCTGCTCAAATGCCAGAACTTCTGTAGAAAGTTATGAACCCCAGGTCCTGGAACAATTACATTATTTCAGATATGATAAGTATGCAAGGAGTTGCAGATTCAAAAACAAAGAG---GCTTCTTTCATGTCTGTTAATGAAAGCTGCTACAAGTATGGGCAGACCTTGGATCTAAGTAAAAATAGTATATTTTTTGTCAAGTCCTCTGATTTTCAGCATCTTTCTTTCCTCAAATGCCTGAATCTGTCAGGAAATCTCATTAGCCAAACTCTTAATGGCAGTGAATTCCAACCTTTAGCAGAGCTGAGATATTTGGACTTCTCCAACAACCGGCTTGATTTACTCCATTCAACAGCATTTGAAGAGCTTCACAAACTGGAAGTTCTGGATATAAGCAGTAATAGCCATTATTTTCAATCAGAAGGAATTACTCATATGCTAAACTTTACCAAGAACCTAAAGGTTCTGCAGAAACTGATGATGAACGACAATGACATCTCTTCCTCCACCAGCAGGACCATGGAGAGTGAGTCTCTTAGAACTCTGGAATTCAGAGGAAATCACTTAGATGTTTTATGGAGAGAAGGTGATAACAGATACTTACAATTATTCAAGAATCTGCTAAAATTAGAGGAATTAGACATCTCTAAAAATTCCCTAAGTTTCTTGCCTTCTGGAGTTTTTGATGGTATGCCTCCAAATCTAAAGAATCTCTCTTTGGCCAAAAATGGGCTCAAATCTTTCAGTTGGAAGAAACTCCAGTGTCTAAAGAACCTGGAAACTTTGGACCTCAGCCACAACCAACTGACCACTGTCCCTGAGAGATTATCCAACTGTTCCAGAAGCCTCAAGAATCTGATTCTTAAGAATAATCAAATCAGGAGTCTGACGAAGTATTTTCTACAAGATGCCTTCCAGTTGCGATATCTGGATCTCAGCTCAAATAAAATCCAGATGATCCAAAAGACCAGCTTCCCAGAAAATGTCCTCAACAATCTGAAGATGTTGCTTTTGCATCATAATCGGTTTCTGTGCACCTGTGATGCTGTGTGGTTTGTCTGGTGGGTTAACCATACGGAGGTGACTATTCCTTACCTGGCCACAGATGTGACTTGTGTGGGGCCAGGAGCACACAAGGGCCAAAGTGTGATCTCCCTGGATCTGTACACCTGTGAGTTAGATCTGACTAACCTGATTCTGTTCTCACTTTCCATATCTGTATCTCTCTTTCTCATGGTGATGATGACAGCAAGTCACCTCTATTTCTGGGATGTGTGGTATATTTACCATTTCTGTAAGGCCAAGATAAAGGGGTATCAGCGTCTAATATCACCAGACTGTTGCTATGATGCTTTTATTGTGTATGACACTAAAGACCCAGCTGTGACCGAGTGGGTTTTGGCTGAGCTGGTGGCCAAACTGGAAGACCCAAGAGAGAAACATTTTAATTTATGTCTCGAGGAAAGGGACTGGTTACCAGGGCAGCCAGTTCTGGAAAACCTTTCCCAGAGCATACAGCTTAGCAAAAAGACAGTGTTTGTGATGACAGACAAGTATGCAAAGACTGAAAATTTTAAGATAGCATTTTACTTGTCCCATCAGAGGCTCATGGATGAAAAAGTTGATGTGATTATCTTGATATTTCTTGAGAAGCCCTTTCAGAAGTCCAAGTTCCTCCAGCTCCGGAAAAGGCTCTGTGGGAGTTCTGTCCTTGAGTGGCCAACAAACCCGCAAGCTCACCCATACTTCTGGCAGTGTCTAAAGAACGCCCTGGCCACAGACAATCATGTGGCCTATAGTCAGGTGTTCAAGGAAACGGTC
>Pan_paniscus_PygmyChimp_AB445661_TLR7
GTGTTTCCAATGTGGACACTGAAGAGACAAATTCTTATCCTTTTTAACATAATCCTAATTTCCAAACTCCTTGGGGCTAGATGGTTTCCTAAAACTCTGCCCTGT---------------------------GATGTCACTCTGGATGTTCCAAAGAACCATGTGATCGTGGACTGCACAGACAAGCATTTGACAGAAATTCCTGGAGGTATTCCCACGAACACCACGAACCTCACCCTCACCATTAACCACATACCAGACATCTCCCCAGCGTCCTTTCACAGACTGGACCATCTGGTAGAGATCGATTTCAGATGCAACTGTGTACCTATTCCACTGGGGTCAAAAAACAACATGTGCATCAAGAGGCTGCAGATTAAACCCAGAAGCTTTAGTGGACTCACTTATTTAAAATCCCTTTACCTGGATGGAAACCAGCTACTAGAGATACCGCAGGGCCTCCCGCCTAGCTTACAGCTTCTCAGCCTTGAGGCCAACAACATATTTTCCATCAGAAAAGAGAATCTAACAGAACTGGCCAACATAGAAATACTCTACCTGGGCCAAAACTGTTATTATCGAAATCCTTGTTATGTTTCATATTCAATAGAAAAAGATGCCTTCCTAAACTTGACAAAGTTAAAAGTGCTCTCCCTGAAAGATAACAATGTCACAGCCGTCCCTACTGTTTTGCCATCTACTTTAACAGAACTATATCTCTACAACAACATGATTGCAAAAATCCAAGAAGATGATTTTAATAACCTCAACCAATTACAAATTCTTGACCTAAGTGGAAATTGCCCTCGTTGTTATAATGCCCCATTTCCTTGTACGCCGTGTAAAAATAATTCTCCCCTACAGATCCCTGTAAATGCTTTTGATGCGCTGACAGAATTAAAAGTTTTACGTCTACACAGTAACTCTCTTCAGCATGTGCCCCCAAGATGGTTTAAGAACATCAACAAACTCCAGGAACTGGATCTGTCCCAAAACTTCTTGGCCAAAGAAATTGGGGATGCTAAATTTCTGCATTTTCTCCCCAACCTCATCCAATTGGATCTGTCTTTCAATTTTGAACTTCAGGTCTATCGTGCATCTATGAATCTATCACAAGCATTTTCTTCACTGAAAAGCCTGAAAATTCTGCGGATCAGAGGATATGTCTTTAAAGAGTTGAAAAGCTTTAACCTCTCGCCATTACATAATCTTCAAAATCTTGAAGTTCTTGATCTTGGCACTAACTTTATAAAAATTGCTAACCTCAGCATGTTTAAACAATTTAAAAGACTGAAAGTCATAGATCTTTCAGTGAATAAAATATCACCTTCAGGAGATTCAAGTGAAGTTGGCTTCTGCTCAAATGCCAGAACTTCTGTAGAAAGTTATGAACCCCAGGTCCTGGAACAATTACATTATTTCAGATATGATAAGTATGCAAGGAGTTGCAGATTCAAAAACAAAGAG---GCTTCTTTCATGTCTGTTAATGAAAGCTGCTACAAGTATGGGCAGACCTTGGATCTAAGTAAAAATAGTATATTTTTTGTCAAGTCCTCTGATTTTCAGCATCTTTCTTTCCTCAAATGCCTGAATTTGTCAGGAAATCTCATTAGCCAAACTCTTAATGGCAGTGAATTCCAACCTTTAGCAGAGCTGAGATATTTGGACTTCTCCAACAACCGGCTTGATTTACTCCATTCAACAGCATTTGAAGAGCTTCACAAACTGGAAGTTCTGGATATAAGCAGTAATAGCCATTATTTTCAATCAGAAGGAATTACTCATATGCTAAACTTTACCAAGAACCTAAAGGTTCTGCAGAAACTGATGATGAACGACAATGACATCTCTTCCTCCACCAGCAGGACCATGGAGAGTGAGTCTCTTAGAACTCTGGAATTCAGAGGAAATCACTTAGATGTTTTATGGAGAGAAGGTGATAACAGATACTTACAATTATTCAAGAATCTGCTAAAATTAGAGGAATTAGACATCTCTAAAAATTCCCTAAGTTTCTTGCCTTCTGGAGTTTTTGATGGTATGCCTCCAAATCTAAAGAATCTCTCTTTGGCCAAAAATGGGCTCAAATCTTTCAGTTGGAATAAACTCCAGTGTCTAAAGAACCTGGAAACTTTGGACCTCAGCCACAACCAACTGACCACTGTCCCTGAGAGATTATCCAACTGTTCCAGAAGCCTCAAGAATCTGATCCTTAAGAATAATCAAATCAGGAGTCTGACGAAGTATTTTCTACAAGATGCCTTCCAGTTGCGATATCTGGATCTCAGCTCAAATAAGATCCAGATGATCCAAAAGACCAGCTTCCCAGAAAATGTCCTCAACAATCTGAAGATGTTGCTTTTGCATCATAATCGGTTTCTGTGCACCTGTGATGCTGTGTGGTTTGTCTGGTGGGTTAACCATACGGAGGTGACTATTCCTTACCTGGCCACAGATGTGACTTGTGTGGGGCCAGGAGCACACAAGGGCCAAAGTGTGATCTCCTTGGATCTGTATACCTGTGAGTTAGATCTGACTAACCTGATTCTGTTCTCACTTTCCATATCTGTATCTCTCTTTCTCATGGTGATGATGACAGCAAGTCACCTCTATTTCTGGGATGTGTGGTATATTTACCATTTCTGTAAGGCCAAGATAAAGGGGTATCAGCGTCTAATATCACCAGACTGTTGCTATGATGCTTTTATTGTGTATGACACTAAAGACCCAGCTGTGACCGAGTGGGTTTTGGCTGAGCTGGTGGCCAAACTGGAAGACCCAAGAGAGAAACATTTTAATTTATGTCTCGAGGAAAGGGACTGGTTACCAGGGCAGCCAGTTCTGGAAAACCTTTCCCAGAGCATACAGCTTAGCAAAAAGACAGTGTTTGTGATGACAGACAAGTATGCAAAGACTGAAAATTTTAAGATAGCATTTTACTTGTCCCATCAGAGGCTCATGGATGAAAAAGTTGATGTGATTATCTTGATATTTCTTGAGAAGCCCTTTCAGAAGTCCAAGTTCCTCCAGCTCCGGAAAAGGCTCTGTGGGAGTTCTGTCCTTGAGTGGCCAACAAACCCGCAAGCTCACCCATACTTCTGGCAGTGTCTAAAGAACACCCTGGCCACAGACAATCATGTGGCATATAGTCAGGTGTTCAAGGAAACGGTC
>Pan_troglodytes_Chimp_ENSPTRG00000028318_TLR7
GTGTTTCCAATGTGGACACTGAAGATACAAATTCTTATCCTTTTTAACATAATCCTAATTTCCAAACTCCTTGGGGCTAGATGGTTTCCTAAAACTCTGCCCTGT---------------------------GATGTCACTCTGGATGTTCCAAAGAACCATGTGATCGTGGACTGCACAGACAAGCATTTGACAGAAATTCCTGGAGGTATTCCCACGAACACCACGAACCTCACCCTCACCATTAACCACATACCAGACATCTCCCCAGCGTCCTTTCACAGACTGGACCATCTGGTAGAGATCGATTTCAGATGCAACTGTGTACCTATTCCACTGGGGTCAAAAAACAACATGTGCATCAAGAGGCTGCAGATTAAACCCAGAAGCTTTAGTGGACTCACTTATTTAAAATCCCTTTACCTGGATGGAAACCAGCTACTAGAGATACCGCAGGGCCTCCCGCCTAGCTTACAGCTTCTCAGCCTTGAGGCCAACAACATATTTTCCATCAGAAAAGAGAATCTAACAGAACTGGCCAACATAGAAATACTCTACCTGGGCCAAAACTGTTATTATCGAAATCCTTGTTATGTTTCATATTCAATAGAAAAAGATGCCTTCCTAAACTTGACAAAGTTAAAAGTGCTCTCCCTGAAAGATAACAATGTCACAGCCGTCCCTACTGTTTTGCCATCTACTTTAACAGAACTATATCTCTACAACAACATGATTGCAAAAATCCAAGAAGATGATTTTAATAACCTCAACCAATTACAAATTCTTGACTTAAGTGGAAATTGCCCTCGTTGTTATAATGCCCCATTTCCTTGTACGCCGTGTAAAAATAATTCTCCCCTACAGATCCCTGTAAATGCTTTTGATGCGCTGACAGAATTAAAAGTTTTACGTCTACACAGTAACTCTCTTCAGCATGTGCCCCCAAGATGGTTTAAGAACATCAACAAACTCCAGGAACTGGATCTGTCCCAAAACTTCTTGGCCAAAGAAATTGGGGATGCTAAATTTCTGCATTTTCTCCCCAACCTCATCCAATTGGATCTGTCTTTCAATTTTGAACTTCAGGTCTATCGTGCATCTATGAATCTATCACAAGCATTTTCTTCACTGAAAAGCCTGAAAATTCTGCGGATCAGAGGATATGTCTTTAAAGAGTTGAAAAGCTTTAACCTCTCGCCATTACATAATCTTCAAAATCTTGAAGTTCTTGATCTTGGCACTAACTTTATAAAAATTGCTAACCTCAGCATGTTTAAACAATTTAAAAGACTGAAAGTCATAGATCTTTCAGTGAATAAAATATCACCTTCAGGAGATTCAAGTGAAGTTGGCTTCTGCTCAAATGCCAGAACTTCTGTAGAAAGTTATGAACCCCAGGTCCTGGAACAATTACATTATTTCAGATATGATAAGTATGCAAGGAGTTGCAGATTCAAAAACAAAGAG---GCTTCTTTCATGTCTGTTAATGAAAGCTGCTACAAGTATGGGCAGACCTTGGATCTAAGTAAAAATAGTATATTTTTTGTCAAGTCCTCTGATTTTCAGCATCTTTCTTTCCTCAAATGCCTGAATTTGTCAGGAAATCTCATTAGCCAAACTCTTAATGGCAGTGAATTCCAACCTTTAGGAGAGCTGAGATATTTGGACTTCTCCAACAACCGGCTTGATTTACTCCATTCAACAGCATTTGAAGAGCTTCACAAACTGGAAGTTCTGGATATAAGCAGTAATAGCCATTATTTTCAATCAGAAGGAATTACTCATATGCTAAACTTTACCAAGAACCTAAAGGTTCTGCAGAAACTGATGATGAACGACAATGACATCTCTTCCTCCACCAGCAGGACCATGGAGAGTGAGTCTCTTAGAACTCTGGAATTCAGAGGAAATCACTTAGATGTTTTATGGAGAGAAGGTGATAACAGATACTTACAATTATTCAAGAATCTGCTAAAATTAGAGGAATTAGACATCTCTAAAAATTCCCTAAGTTTCTTGCCTTCTGGAGTTTTTGATGGTATGCCTCCAAATCTAAAGAATCTCTCTTTGGCCAAAAATGGGCTCAAATCTTTCAGTTGGAATAAACTCCAGTGTCTAAAGAACCTGGAAACTTTGGACCTCAGCCACAACCAACTGACCACTGTCCCTGAGAGATTATCCAACTGTTCCAGAAGCCTCAAGAATCTGATCCTTAAGAATAATCAAATCAGGAGTCTGACGAAGTATTTTCTACAAGATGCCTTCCAGTTGCGATATCTGGATCTCAGCTCAAATAAAATCCAGATGATCCAAAAGACCAGCTTCCCAGAAAATGTCCTCAACAATCTGAAGATGTTGCTTTTGCATCATAATCGGTTTCTGTGCACCTGTGATGCTGTGTGGTTTGTCTGGTGGGTTAACCATACGGAGGTGACTATTCCTTACCTGGCCACAGATGTGACTTGTGTGGGGCCAGGAGCACACAAGGGCCAAAGTGTGATCTCCCTGGATCTGTATACCTGTGAGTTAGATCTGACTAACCTGATTCTGTTCTCACTTTCCATATCTGTATCTCTCTTTCTCATGGTGATGATGACAGCAAGTCACCTCTATTTCTGGGATGTGTGGTATATTTACCATTTCTGTAAGGCCAAGATAAAGGGGTATCAGCGTCTAATATCACCAGACTGTTGCTATGATGCTTTTATTGTGTATGACACTAAAGACCCAGCTGTGACCGAGTGGGTTTTGGCTGAGCTGGTGGCCAAACTGGAAGACCCAAGAGAGAAACATTTTAATTTATGTCTCGAGGAAAGGGACTGGTTACCAGGGCAGCCAGTTCTGGAAAACCTTTCCCAGAGCATACAGCTTAGCAAAAAGACAGTGTTTGTGATGACAGACAAGTATGCAAAGACTGAAAATTTTAAGATAGCATTTTACTTGTCCCATCAGAGGCTCATGGATGAAAAAGTTGATGTGATTATCTTGATATTTCTTGAGAAGCCCTTTCAGAAGTCCAAGTTCCTCCAGCTCCGGAAAAGGCTCTGTGGGAGTTCTGTCCTTGAGTGGCCAACAAACCCGCAAGCTCACCCATACTTCTGGCAGTGTCTAAAGAACACCCTGGCCACAGACAATCATGTGGCCTATAGTCAGGTGTTCAAGGAAACGGTC
>G_gorilla_Gorilla_ENSGGOG00000002443_TLR7
GTGTTTCCAATGTGGACACTGAAGAGACAAATTCTTATCCTTTTTAACATAATCCTAATTTCCAAACTCCTTGGGGCTAGATGGTTTCCTAAAACTCTGCCCTGT---------------------------GATGTCACTCTGGATGTTCCAAAGAACCATGTGATCGTGGACTGCACAGACAAGCATTTGACAGAAATTCCTGGAGGTATTCCCACGAACACCACGAACCTCACCCTCACCATTAACCACATACCAGACATCTCCCCAGCGTCCTTTCACAGACTGGACCATCTGGTAGAGATCGATTTCAGATGCAACTGTGTACCTATTCCATTGGGGTCAAAAAACAACATGTGCATCAAGAGGCTGCAGATTAAACCCAGAAGCTTTAGTGGACTCACTTATTTAAAATCCCTTTACCTGGATGGAAACCAGCTACTAGAGATACCGCAGGGCCTCCCGCCTAGCTTACAGCTTCTCAGCCTTGAGGCCAACAACATCTTTTCCATCAGAAAAGAGAATCTAACAGAACTGGCCAACATAGAAATACTCTACCTGGGCCAAAACTGTTATTATCGAAATCCTTGTTATGTTTCATATTCAATAGAAAAAGATGCCTTCCTAAACTTGACAAAGTTAAAAGTGCTCTCCCTGAAAGATAACAATGTCACAACCGTCCCTACTGTTTTGCCATCTACTTTAACAGAACTATATCTCTACAACAACATGATTGCAAAAATCCAAGAAGATGATTTTAATAACCTCAACCAATTACAAATTCTTGACCTAAGTGGAAATTGCCCTCGTTGTTATAATGCCCCATTTCCTTGTATGCCGTGTAAAAATAATTCTCCCCTACAGATCCCTGTAAATGCTTTTGATGCGCTGACAGAATTAAAAGTTTTACGTCTACACAGTAACTCTCTTCAGCATGTGCCCCCAAGATGGTTTAAGAACATCAACAAACTCCAGGAACTGGATCTGTCCCAAAACTTCTTGGCCAAAGAAATTGGGGATGCTAAATTTCTGCATTTTCTCCCCAACCTCATCCAATTGGATCTGTCTTTCAATTTTGAACTTCAGGTCTATCGTGCATCTATGAATCTATCACAAGCATTTTCTTCACTGAAAAGCCTGAAAATTCTGCGGATCAGAGGATATGTCTTTAAAGAGTTGAAAAGCTTTAACCTCTCGCCATTACATAATCTTCAAAATCTTGAAGTTCTTGATCTTGGCACTAACTTTATAAAAATTGCTAACCTCAGCATGTTTAAACAATTTAAAAGATTGAAAGTCATAGATCTTTCAGTGAATAAAATATCACCTTCAGGAGATTCAAGTGAAGTTGGCTTCTGCTCAAATGCCAGAACTTCTGTAGAAAGTTATGAACCCCAGGTCCTGGAACAATTACACTATTTCAGATATGATAAGTATGCAAGGAGTTGCAGATTCAAAAACAAAGAG---GCTTCTTTCATGTCTGTTAATGAAAGCTGCTACAAGTATGGGCAGACCTTGGATCTAAGTAAAAATAGTATATTTTTTGTCAAGTCCTCTGATTTTCAGCATCTTTCTTTCCTCAAATGCCTGAATTTGTCAGGAAATCTCATTAGCCAAACTCTTAATGGCAGTGAATTCCAACCTTTAGCAGAGCTGAGATATTTGGACTTCTCCAACAACCGGCTTGATTTACTCCATTCAACAGCATTTGAAGAGCTTAACAAACTGGAAGTTCTGGATATAAGCAGTAATAGCCATTATTTTCAATCAGAAGGAATTACTCATATGCTAAACTTTACCAAGAACCTAAAGGTTCTGCAGAAACTGATGATGAACGACAATGACATCTCTTCCTCCACCAGCAGGACCATGGAGAGTGAGTCTCTTAGAACTCTGGAATTCAGAGGAAATCACTTAGATGTTTTATGGAGAGAAGGTGATAACAGATACTTACAATTATTCAAGAATCTGCTAAAATTAGAGGAATTAGACATCTCTAAAAATTCCCTAAGTTTCTTGCCTTCTGGAGTTTTTGATGGTATGCCTCCAAATCTAAAGAATCTCTCTTTGGCCAAAAATGGGCTCAAATCTTTCAGTTGGAGGAAACTCCAGTGTCTAAAGAACCTGGAAACTTTGGACCTCAGCCACAACCAACTGACCACTGTCCCTGAGAGATTATCCAACTGTTCCAGAAGCCTCAAGAATCTGATTCTTAAGAATAATCAAATCAGGAGTCTGACGAAGTATTTTCTACAAGATGCCTTCCAGTTGCGATATCTGGATCTCAGCTCAAATAAAATCCAGATGATCCAAAAGACCAGCTTCCCAGAAAATGTCCTCAACAATCTGAAGATGTTGCTTTTGCATCATAATCGGTTTCTGTGCACCTGTGATGCTGTGTGGTTTGTCTGGTGGGTTAACCATACGGAGGTGACTATTCCTTACCTGGCCACAGATGTGACTTGTGTGGGGCCAGGAGCACACAAGGGCCAAAGTGTGATCTCCCTGGATCTGTATACCTGTGAGTTAGATCTGACTAACCTGATTCTGTTCTCACTTTCCATATCTGTATCTCTCTTTCTCATGGTGATGATGACAGCAAGTCACCTCTATTTCTGGGATGTGTGGTATATTTACCATTTCTGTAAGGCCAAGATAAAGGGGTATCAGCGTCTAATATCACCAGACTGTTGCTATGATGCTTTTATTGTGTATGACACTAAAGACCCAGCTGTGACAGAGTGGGTTTTGGCTGAGCTGGTGGCCAAACTGGAAGACCCAAGAGAGAAACATTTTAATTTATGTCTCGAGGAAAGGGACTGGTTACCAGGGCAGCCAGTTCTGGAAAACCTTTCCCAGAGCATACAGCTTAGCAAAAAGACAGTGTTTGTGATGACAGACAAGTATGCAAAGACTGAAAATTTTAAGATAGCATTTTACTTGTCCCATCAGAGGCTCATGGATGAAAAAGTTGATGTGATTATCTTGATATTTCTTGAGAAGCCCTTTCAGAAGTCCAAGTTCCTCCAGCTCCGGAAAAGGCTCTGTGGCAGTTCTGTCCTTGAGTGGCCAACAAACCCGCAAGCTCACCCATACTTCTGGCAGTGTCTAAAGAACGCCCTGGCCACAGACAATCATGTGGCCTATAGTCAGGTGTTCAAGGAAATGGTC
>Nomascus_leucogenys_Gibbon_ENSNLEG00000009123_TLR7
GTGTTTCCAACGTGGACACTGAAGAGACAAATTCTTATCCTTTTTGACATAATCCTAATTTCCAAACTCCTTGGGGCTAGATGGTTTCCTAAAACTCTGCCCTGT---------------------------GATGTCACTCTGGATGTTCCAGAGAACCATGTGATTGTGGACTGCACAGACAAGCATTTGACAGAAATTCCTGGAGGTATTCCCACGAACACCACGAACCTCACCCTCACCATTAACCACATACCAGACATCTCCCCAGCGTCCTTTCACAGACTGGACCATCTGGTAGAGATCGATTTCAGATGCAACTGTGTACCTATTCCATTGGGGTCAAAAAACAACATGTGCACCAAGAGGCTGCAGATTAAACCCAGAAGCTTTAGTGGACTCACTTATTTAAAATCCCTTTACCTGGATGGAAACCAGCTTCTAGAGATACCGCAGGGCCTTCCGCCTAGCTTACAGCTTCTCAGCCTTGAGGCCAACAATATCTTTTCCATCAGAAAAGAGAATCTAACAGAACTGGCCAACATAGAAATACTCTACCTGGGCCAAAACTGTTATTATCGAAATCCTTGTTATGTTTCATATTCAATAGAAAAAGATGCCTTCCTAAACTTGACGAAGTTAAAACTGCTCTCCCTGAAAGATAACAACATCACAACCGTCCCTACTGTTTTGCCATCTACTTTAACAGAACTATATCTCTACAACAACATGATTGCAAAAATCCAAGAAGATGATTTTAATAACCTCAACCAATTACAAATTCTTGACCTAAGTGGAAATTGCCCTCGTTGTTATAATGCCCCATTTCCTTGTACGCCATGTGAAAATAATTCTCCCCTACAGATCCCTGTAAATGCTTTTGATGCGCTGACAGAATTAAAAGTTTTACGTCTACACAGTAACTCTCTTCAGCATGTGCCCCCAAGATGGTTTAAGAACATCAACAAACTCCAGGAACTAGATCTGTCCCAAAACTTCTTGGCCAAAGAAATTGGGGATGCTAAATTTCTGCATTTTCTCCCCAACCTCATCCAATTGGATCTGTCTTTCAATTTTGAACTTCAGGTCTATCGTGCATCTATGAATCTATCGCAAGCATTTTCTTCACTGAAAAGCCTGAAAATTCTGCGGATCAGAGGATATGTCTTTAAAGAGTTGAAAAGCTTTAACCTCTCACCATTACATAATCTTCAAAATCTTGAAGTTCTTGATCTTGGCACTAACTTTATAAAAATTGCTAACCTCAGCATGTTTAAACAATTTGAAAGATTGAAAGTCATAGATCTTTCAGTGAATAAAATATCACCTTCAGGAGATTCAAGTGAAGTTGGCTTCTGCTCAAATGCCAGAACTTCTGTAGAAAGTTATGAACCCCAGGTCCTGGAACAATTACATTATTTCAGATATGATAAGTATGCAAGGAGTTGCAGGTTCAAAAACAAAGAG---GCTTCTTTCATGTCTGTTAATGAAAGCTGCTACAAGTATGGGCAGACCTTGGATCTAAGTAAAAATAGTATATTTTTTGTCAAGTCCTCTGATTTTCAGCATCTTTCTTTCCTCAAATGCCTGAATTTGTCAGGAAATCTCATTAGCCAAACTCTTAATGGCAGTGAATTCCAACCTTTAGCAGAGCTGAGATATTTGGACTTCTCCAACAACCGGCTTGATTTACTCCATTCAACAGCATTTGAAGAGCTTCACAAACTGGAAGTTCTGGATATAAGCAGTAATAGCCATTATTTTCAATCAGAAGGAATTACTCATATGCTAAACTTTACCAAGAACCTAAAGGTTCTGCAGAAACTGATGATGAACGACAATGACATCTCTTCCTCCACCAGCAGGACCATGGAGAGTGAGTCTCTCAGAACTCTGGAATTCAGAGGAAATCACTTAGATGTTTTATGGAGAGAGGGTGATAACAGATACTTACAATTATTCAAGAATCTGCTAAAATTAGAGGAATTAGACATCTCTAAAAATTCCCTAAGTTCCTTGCCTTCCGGAGTTTTTGATGGTATGCCTCCAAATCTAAAGAACCTCTCTTTGGCCAAAAATGGGCTCAAATCTTTCATTTGGGAGAAACTCCAGTGTCTAAAGAACCTGGAAACTTTGGACCTCAGCCACAACCAACTGACCACTGTCCCTGAGAGATTATCCAACTGTTCCAGAAGCCTCAAGAATCTGATTCTTAAGAATAATCAAATCAGGAGTCTGACGAAGTATTTTCTACAAGACGCCTTCCAGTTGCGATATCTGGACCTCAGCTCAAATAAAATCCAGATGATCCAAAAGACCAGCTTCCCAGAAAATGTCCTCAACAATCTGAAGATGTTGCTTTTGCATCATAATCGGTTTCTGTGCACCTGTGATGCTGTGTGGTTTGTCTGGTGGGTTAACCATACGGAGGTGACTATTCCTTACCTGGCCACAGACGTGACTTGTGTGGGGCCAGGAGCACACAAGGGCCAGAGTGTGGTCTCCCTGGATCTGTATACCTGTGAGTTAGATCTGACTAACCTGATTCTGTTCTCACTTTCCATATCTGTGTCTCTCTTTCTCATGGTGATGATGACAGCAAGTCACCTCTATTTCTGGGATGTGTGGTATATTTACCATTTCTGTAAGGCCAAGATAAAGGGGTATCAGCGTCTAATATCACCAGACTGTTGCTATGATGCTTTTATTGTGTATGACACTAAAGACCCAGCTGTGACAGAGTGGGTTTTGGCTGAGCTGGTGGCCAAACTGGAAGACCCAAGAGAGAAACATTTTAATTTATGTCTCGAGGAAAGGGACTGGTTACCAGGGCAGCCAGTTCTGGAAAACCTTTCCCAGAGCATACAGCTTAGCAAAAAGACAGTGTTTGTGATGACAGACAAGTATGCAAAGACTGAAAATTTTAAGATAGCATTTTACTTGTCCCATCAGAGGCTCATGGATGAAAAAGTTGATGTGATTATCTTGATATTTCTTGAGAAGCCCTTTCAGAAGTCCAAGTTCCTCCAGCTCCGGAAAAGGCTCTGTGGGAGTTCTGTCCTTGAGTGGCCAACAAACCCGCAAGCTCACCCATACTTCTGGCAGTGTCTAAAGAACGCCCTGGCCACGGACAATCATGTGGCCTATAGTCAGGTGTTCAAGGAAACGGTC
>Macaca_mulatta_RhesusMacaque_ENSMMUG00000014254_TLR7
ATGTTTCCAGTGTGGACACTGAAGAGACAAATTCTTATCCTTTTTAACATAATCCTAATTTCCAAACTCCTTGGGGCTAGATGGTTTCCTAAAACTCTGCCCTGT---------------------------GATGTCACTCTGGATGTTTCAAAGAACCATGTGATCGTGGACTGCACAGACAAGCATTTGACAGAAATTCCTGGAGGTATTCCCACCAACACTACGAACCTCACCCTCACCATTAACCACATACCAGACATCTCCCCAGCGTCCTTTCACAGACTGGTCCATCTGGTAGAGATCGATTTCAGATGCAACTGTGTACCTATTCGATTGGGGTCAAAAAGCAACATGTGCCCCAGGAGGCTGCAGATTAAACCCAGAAGCTTTAGTGGACTCACTTATTTAAAATCCCTTTACCTGGATGGAAACCAGCTTCTAGAGATACCGCAGGGCCTTCCACCCAGCTTACAGCTTCTCAGCCTTGAGGCCAACAACATCTTTTCCATCAGAAAAGAGAATCTAACAGAACTGGCCAACATAGAAATACTCTACCTGGGCCAAAACTGTTATTATCGAAATCCTTGTTATGTTTCATATTCAATAGAAAAAGATGCCTTCCTAAACTTGACAAAGTTAAAAGTGCTCTCCCTGAAAGATAACAATGTCACAACCGTCCCTACTGTTTTGCCATCTACTTTAACAGAACTATATCTCTACAACAACATGATTGCAGAAATCCAAGAAGATGATTTTAATAACCTCAACCAATTACAAATTCTTGACCTAAGTGGAAATTGCCCTCGTTGTTATAATGCCCCATTTCCTTGTACGCCATGTAAAAATAATTCTCCCCTACAGATCCCTGTAAATGCTTTTGATGCGCTGACAGAATTAAAAGTTTTACGTCTACACAGTAACTCTCTTCAGCATGTGCCCCCAAGATGGTTTAAGAACATCAACAATCTCCAGGAACTAGATCTGTCCCAAAACTTCTTGGCCAAAGAAATTGGGGATGCCAAATTTCTGCATTTTCTCCCCAACCTCATCCAATTGGATCTGTCTTTCAATTTTGAACTTCAGGTCTATCGTGCATCTATGAATCTATCACAAGCATTTTCTTCACTGAAAAGCCTGAAAATTCTGCGGATCAGAGGATATGTCTTCAAAGAGCTGAAAAGCTTTAACCTCTCTCCATTACATAATCTTCAAAATCTTGAAGTTCTTGATCTTGGTACTAACTTTATAAAAATTGCTAACCTCAGCATGTTTAAACAATTTAAAAGATTGAAAGTCATAGATCTTTCAGTGAATAAAATATCACCTTCAGGAGATTCAAGTGAAGTTGGCTTCTGCTCAAATGCCAGAACTTCTGTAGAAAGTTATGAACCCCAGGTCCTGGAACAATTATATTATTTCAGATATGATAAGTATGCAAGGAGTTGCAGGTTCAAAAACAAAGAG---GCTTCTTTCACGTCTGTTAATGAAAGCTGCTACAAGTATGGGCAGACCTTGGATCTAAGTAAAAATAGTATATTTTTTATCAAGTCCTCTGATTTTCAGCATCTTTCTTTCCTCAAATGCCTGAATTTGTCAGGAAATCTCATTAGCCAAACTCTTAATGGCAGTGAATTCCAACCTTTAGCAGAGCTGAGATATTTGGACTTCTCCAACAACCGGCTTGATTTACTCCATTCAACAGCATTTGAAGAGCTTCGCAAATTGGAAGTTCTGGATATAAGCAGTAATAGCCATTATTTTCAATCAGAAGGAATTACTCATATGCTAAACTTTACCAAGAACCTAAAGGTTCTGCAGAAACTGATGATGAACGACAATGACATCTCTTCCTCCACCAGCAGGACCATGGAGAGTGAGTCTCTTAGAACTCTGGAATTCAGAGGAAATCACTTAGATGTTTTATGGAGAGATGGTGATAACAGATACTTACAATTATTCAAGAATCTGCTAAAATTAGAGGAATTAGACATCTCTAAAAATTCCCTAAGTTTCTTGCCTTCTGGAGTTTTTGATGGTATGCCTCCAAATCTAAAGAATCTCTCTTTGGCCAAAAATGGGCTCAAATCTTTCATTTGGGAAAAACTCCGTTATCTAAAGAACCTGGAAACTTTGGACCTCAGCCACAACCAACTGACGACTGTCCCTGAGAGATTATCCAACTGTTCCAGAAGCCTCAAGAATCTGATTCTTAAGAATAATCAAATCAGGAGTCTGACGAAGTATTTTCTACAAGATGCCTTCCAGTTGCGATATCTGGATCTCAGCTCAAATAAAATCCAGATGATCCAAAAGACCAGCTTCCCAGAAAATGTCCTCAACAATCTGAAGATGTTGCTTTTGCATCATAATCGATTTTTGTGCACCTGTGATGCTGTGTGGTTTGTCTGGTGGGTTAACCATACGGAGGTGACTATTCCTTACCTGGCCACAGACGTGACTTGCGTGGGGCCAGGAGCACACAAGGGCCAGAGTGTGATCTCCCTGGATCTGTATACCTGTGAGTTAGATCTGACTAACCTGATTCTGTTCTCACTTTCCATATCTGTATCTCTCTTTCTCATGGTGATGATGACAGCAAGTCACCTCTATTTCTGGGATGTGTGGTATATTTACCATTTCTGTAAGGCCAAGATAAAGGGGTATCAGCGTCTAATATCACCAGACTGTTGCTATGATGCTTTCATTGTGTATGACACTAAAGACCCAGCTGTGACAGAGTGGGTTTTGGCTGAGCTGGTGGCCAAACTGGAAGACCCAAGAGAGAAACATTTTAATTTATGTCTCGAGGAAAGGGACTGGTTACCAGGGCAGCCAGTTCTGGAAAACCTTTCCCAGAGCATACAGCTTAGCAAAAAGACAGTGTTTGTGATGACAGACAAGTATGCAAAGACCGAAAATTTTAAGATAGCATTTTACTTGTCCCATCAGAGGCTCATGGATGAAAAAGTTGATGTGATTATCTTGATATTTCTTGAGAAGCCCTTTCAGAAGTCCAAGTTCCTCCAGCTCCGGAAAAGACTCTGTGGGAGTTCTGTCCTTGAGTGGCCAACAAACCCGCAGGCTCACCCATACTTCTGGCAGTGTCTAAAGAACGCCCTGGCCACAGACAATCACGTGGCCTATAGTCAGGTGTTCAAGGAAACGGTC
>Papio_anubis_Baboon_XM_003917406_TLR7
ATGTTTCCAGTGTGGACACTGAAGAGACAAATTCTTATCCTTTTTAACATAATCCTAATTTCCAAACTCCTTGGGGCTAGATGGTTTCCTAAAACTCTGCCCTGT---------------------------GATGTCACTCTGGATGTTTCAAAGAACCATGTGATCGTGGACTGCACAGACAAGCATTTGACAGAAATTCCTGGAGGTATTCCCACCAACACTACGAACCTCACCCTCACCATAAACCACATACCAGACATCTCCCCAGCGTCCTTTCACAGACTGGTCCATCTGGTAGAGATCGATTTCAGATGCAACTGTGTACCTATTCGATTGGGGTCAAAAAGCAACATGTGCCCCAGGAGGCTGCAGATTAAACCCAGAAGCTTTAGTGGACTCACTTATTTAAAATCCCTTTACCTGGATGGAAACCAGCTTCTAGAGATACCGCAGGGCCTTCCACCCAGCTTACAGCTTCTCAGCCTTGAGGCCAACAACATCTTTTCCATCAGAAAAGAGAATCTAACAGAACTGGCCAACATAGAAATACTCTACCTGGGCCAAAACTGTTATTATCGAAATCCTTGTTATGTTTCATATTCAATAGAAAAAGATGCCTTCCTAAACTTGACAAAGTTAAAAGTGCTCTCCCTGAAAGATAACAATGTCACAACCGTCCCTACTGTTTTGCCATCTACTTTAACAGAACTATATCTCTACAACAACATGATTGCAGAAATCCAAGAAGATGATTTTAATAACCTCAACCAATTACAAATTCTTGACCTAAGTGGAAATTGCCCTCGTTGTTATAATGCCCCATTTCCTTGTATGCCATGTAAAAATAATTCTCCCCTACAGATCCCTGTAAATGCTTTTGATGCGCTGACAGAATTAAAAGTTTTACGTCTACACAGTAACTCTCTTCAGCATGTGCCCCCAAGATGGTTTAAGAACATCAACAATCTCCAGGAACTAGATCTGTCCCAAAACTTCTTGGCCAAAGAAATTGGGGATGCCAAATTTCTGCATTTTCTCCCCAACCTCATCCAATTGGATCTGTCTTTCAATTTTGAACTTCAGGTCTATCGTGCATCTATGAATCTATCACAAGCATTTTCTTCACTGAAAAGCCTGAAAATTCTGCGGATCAGAGGATATGTCTTCAAAGAGCTGAAAAGCTTTAACCTCTCTCCATTACATAATCTTCAAAATCTTGAAGTTCTTGATCTTGGTACTAACTTTATAAAAATTGCTAACCTCAGCATGTTCAAACAATTTAAAAGATTGAAAGTCATAGATCTTTCAGTGAATAAAATATCACCTTCAGGAGATTCAAGTGAAGTTGGCTTCTGCTCAAATGCCAGAACTTCTGTAGAAAGTTATGAACCCCAGGTCCTGGAACAATTATATTATTTCAGATATGATAAGTATGCAAGGAGTTGCAGGTTCAAAAACAAAGAG---GCTTCTTTCACGTCTGTTAATGAAAGCTGCTACAAGTATGGGCAGACCTTGGATCTAAGTAAAAATAGTATATTTTTTATCAAGTCCTCTGATTTTCAGCATCTTTCTTTCCTCAAATGCCTGAATTTGTCAGGAAATCTCATTAGCCAAACTCTTAATGGCAGTGAATTCCAACCTTTAGCAGAGCTGAGATATTTGGACTTCTCCAACAACCGGCTTGATTTACTCCATTCAACAGCATTTGAAGAGCTTCGCAAATTGGAAGTTCTGGATATAAGCAGTAATAGCCATTATTTTCAATCAGAAGGAATTACTCATATGCTAAACTTTACCAAGAACCTAAAGGTTCTGCAGAAACTGATGATGAACGACAATGACATCTCTTCCTCCACCAGCAGGACCATGGAGAGTGAGTCTCTTAGAACTCTGGAATTCAGAGGAAATCACTTAGATGTTTTATGGAGAGATGGTGATAACAGATACTTACAATTATTCAAGAATCTGCTAAAATTAGAGGAATTAGACATCTCTAAAAATTCCCTAAGTTTCTTGCCTTCTGGAGTTTTTGATGGTATGCCTCCAAATCTAAAGAATCTCTCTTTGGCCAAAAATGGGCTCAAATCTTTCATTTGGGAAAAACTCCGTTATCTAAAGAACCTGGAAACTTTGGACCTCAGCCACAACCAACTGACGACTGTCCCTGAGAGATTATCCAACTGTTCCAGAAGCCTCAAGAATCTGATTCTTAAGAATAATCAAATCAGGAGTCTGACGAAGTATTTTCTACAAGATGCCTTCCAGTTGCGATATCTGGATCTCAGCTCAAATAAAATCCAGATGATCCAAAAGACCAGCTTCCCAGAAAATGTCCTCAACAATCTGAAGATGTTGCTTTTGCATCATAATCGGTTTTTGTGCACCTGTGATGCTGTGTGGTTTGTCTGGTGGGTTAACCATACGGAGGTGACTATTCCTTACCTGGCCACAGACGTGACTTGCGTGGGGCCAGGAGCACACAAGGGCCAGAGTGTGATCTCCCTGGATCTGTATACCTGTGAGTTAGATCTGACTAACCTGATTCTGTTCTCACTTTCCATATCTGTATCTCTCTTTCTCATGGTGATGATGACAGCAAGTCACCTCTATTTCTGGGATGTGTGGTATATTTACCATTTCTGTAAGGCCAAGATAAAGGGGTATCAGCGTCTAATATCACCAGACTGTTGCTATGATGCTTTCATTGTGTATGACACTAAAGACCCAGCTGTGACAGAGTGGGTTTTGGCTGAGCTGGTGGCCAAACTGGAAGACCCAAGAGAGAAACATTTTAATTTATGTCTCGAGGAAAGGGACTGGTTACCAGGGCAGCCAGTTCTGGAAAACCTTTCCCAGAGCATACAGCTTAGCAAAAAGACAGTGTTTGTGATGACAGACAAGTATGCAAAGACCGAAAATTTTAAGATAGCATTTTACTTGTCCCATCAGAGGCTCATGGATGAAAAAGTTGATGTGATTATCTTGATATTTCTTGAGAAGCCCTTTCAGAAGTCCAAGTTCCTCCAGCTCCGGAAAAGACTCTGTGGGAGTTCTGTCCTTGAGTGGCCAACAAACCCGCAGGCTCACCCATACTTCTGGCAGTGTCTAAAGAACGCCCTGGCCACAGACAATCACGTGGCCTATAGTCAGGTGTTCAAGGAAACAGTC
>Callithrix_jacchus_Marmoset_ENSCJAG00000003924_TLR7
GTGTTTCCAATGTGGACACTGAAGAGACAATTTCTTATCCTTTTTAACATAATCCTAATTTCCAAACTCCTTGGGGCTAGATGGTTTCCTAAAACTCTGCCCTGT---------------------------GATGTCACTCTGGATGTTACAGAGAACCATGTGATCGTAGACTGCACAGACAAGCATTTGACAGAGATTCCTGGAGATATTCCCACCAACACCACGAACCTCACCCTCACCATTAACCACATACCAGACATCTCCCCAGCGTCCTTTCACAGACTGGACCACCTGGTAGAAATCGATTTCAGATGCAACTGTGTACCTATTCGACTTGGGTCAAAAAACAACGTGTGCACCAGGAGGCTCCAGATTAAACCCAGAAGCTTTAGTGGACTCACTTATTTAAAATCCCTTTACCTGGATGGAAACCAGCTTCTAGAGATACCGCAGGGCCTTCCGCCCAGCTTACAGCTTCTTAGCCTTGAAGCCAACAACATCTTTTCCATCAGAAAAGAGAATCTAACAGAACTGGCCAACATAGAAATACTCTACCTGGGCCAAAACTGTTATTATCGAAATCCTTGTAATGTTTCATATTCAATAGAAGAAGATGCCTTCCTAAATTTGACAAAGTTAAAAGTGCTCTCCCTGAGAGATAACAATGTCACGACCATCCCTACTGTTTTGCCATCTACTTTAACAGAACTCTATCTGCTCAACAACATGATTGCAAAAATACAAGAAGGTGATTTTAATAACCTCAACCAATTACAAATTCTGGACCTAGGTGGAAATTGCCCTCGTTGTTATAATGCCCCATATCCTTGTACACCATGTGAAAATAATTCTCCCCTACAGATCCCTGAAAATGCTTTTGATGCACTGACAGAATTAAAAGTTTTACGTCTGCGCAGTACCTCTCTTCAGCATGTGCCTGCAAGATGGTTTAAGAACATCAACAACCTCCAGGAACTAGATCTGTCCCAAAACTTCTTGGCCAAAGAAATTGGGGATGCCAAGTTTCTGCATTTTCTCCCCAACCTCATCCAGTTGGATCTGTCTTTCAATTTTGAACTTCAGGTCTATCGTGCATTTATGAATCTATCGCAAGCATTTTCTTCACTGAAAAGCCTAAAAATTTTACGGATCAGAGGATATGTCTTTAAAGAGCTGCAAAGCTTTAACCTCTTGCCGTTACATAATCTTCAAAATCTCGAAGTTCTTGATCTTGGCACTAACTTTATAAAAATTGCTAACCTCAGCATGTTTAAACAATTTAAAAGATTGAAAGTCATCGATCTTTCAGTGAATAAAATATCACCTTCAGGAGATTCAAGTGAAGTTGGCTTCTGCTCCAACGCCAGAACTTCTGTAGAAAGTTCTGAACCCCAGGTCCTCGAACAATTACATTATTTCAAATACGATGAGTATGCAAGGAGTTGCAGGTTCAAAACCAAAGAG---GCTTCTTTCGTGCCTATTAATGAAAGCTGCCACCAGTATGAGCACACCTTGGATCTAAGTAGAAACAATATATTTTTTGTCAAGTCCTCTGATTTTCAGCATCTTTCTTTCCTCGAATGCCTGAATTTGTCAGGAAATAGCATTGGCCAAACTCTTAGTGGCAGTGAATTCCAACCTTTAGTAGAGCTGAAATACTTGGACTTCTCCAACAACCGGCTTGATTTGCTCCATTCAACAGCATTTGAAGAGCTTCACAAACTGGAAGTTCTGGATATAAGCAGTAATAGCCATTATTTTCAATCAGAAGGAATTACTCACATGCTAAACTTTACCAAGAACCTAAAGGCTCTGCAGAAACTGATGATGAATGACAATGACATCTCTTCCTCCACCAGCAGGACCATGGAGAGTGAGTCTCTTAGAACTCTGGAATTCAGAGGAAATCACTTGGATGTTTTATGGAGAGATGGTGATAACAGATACTTACAATTATTCAAGAATCTGCTAAAATTGGAGGAATTAGACATCTCCAGAAATTCCCTAAGTTTCTTGCCTCCTGGAGTTTTTGATGGTATGCCTCCAAATCTAAAGAATCTCTCTTTGGCCAAAAATGGGCTCAAATCTTTCAACTGGGGAAAACTTCAGTGTCTGAAGAACCTAGACACTTTGGACCTCAGCCACAACCAACTGACAACTGTCCCTGAGAGATTATCCAACTGTTCCAGAAGCCTCAAGAAACTGATTCTTAAGAATAATCAAATCAGGAGACTGACAAAGTATTTTCTACAAGATGCCTTCCAGTTGCGATATCTGGACCTCAGTTCGAATAAAATCCAGATGATCCAAAAGACCAGCTTCCCAGAAAATGTCCTCAACAATCTGGAGATGTTGCTTTTGCATCATAATCGGTTTCTGTGCACTTGTGATGCTGTGTGGTTTGTCTGGTGGGTTAACCATACTGAGGTGACTATTCCTTACTTGGCCACAGATGTGACTTGTGTGGGGCCAGGAGCACACAAGGGCCAGAGTGTGGTGTCCCTGGACCTGTACACCTGTGAGTTGGATCTAACTAACCTGATTCTGTTCTCACTTTCCATATCTGCATCTCTCTTTCTCATGGTGATAATGACAGCCAGTCACCTCTATTTCTGGGATGTGTGGTATATTTACCATTTCTGTAAGGCCAAGATAAAGGGGTATCAGCGTCTAATATCACCAGACTCTTGCTATGATGCTTTTATTGTGTATGACACTAAAGACCCAGCTGTGACAGAGTGGGTTTTGGCTGAGCTGGTGGCCAAACTGGAAGACCCAAGAGAAAAACATTTTAATTTATGTCTCGAGGAAAGGGACTGGTTACCAGGGCAGCCAGTTCTGGAAAACCTTTCCCAGAGCATACAGCTTAGCAAAAAGACAGTGTTTGTGATGACAGACAAGTATGCAAAGACTGAAAATTTTAAGATAGCATTTTACTTGTCCCATCAGAGGCTCATGGATGAAAAAGTAGATGTGATTATCTTGATATTTCTTGAGAAGCCCTTTCAGAAGTCCAAGTTCCTCCAGCTCCGGAAAAGGCTCTGTGGGAGATCTGTCCTTGAGTGGCCAACAAACCCGCAAGCTCACCCATACTTCTGGCAGTGTCTGAAGAATGCCCTGGCCGCGGACAATCATGTGGCCTATAGTCAGGTGTTCAAGGAAACGGTC
>Saimiri_boliviensis_SquirrelMonkey_XM_003920312_TLR7
GTGTTTCCAATGTGGACACTGAAGAGACAATTTCTTATCCTTTTTAACATAATCCTAATTTCCAAACTCCGTGGGGCTAGATGGTTTCCTAAAACTCTGCCCTGT---------------------------GATGTCACTCTGGATGTTCCAGAGAACCATGTGATTGTAGACTGCACAGACAAGCATTTGACAGAGATTCCTGGAGATATTCCCACCAACACCACGAACCTCACTCTCACCATTAACCACATACCAGACATCTCCCCAGCGTCCTTTCAGAGACTGGACCATCTGGTAGAGATCGATTTCAGATGCAACTGTGTACCTATTAGACTCGGGTCAAAAAACAACGTGTGCACCAGGAGGCTCCAGATTAAACCCAGAAGCTTTAGTGGACTCACTTATTTAAAATCCCTTTACCTGGATGGAAACCAGCTTCTAGAGATACCGCAGGGCCTTCCGCCCAGCTTACAGCTTCTCAGCCTTGAAGCCAACAATATCTTTTCCATCAGAAAAGAGAATCTAACAGAACTGGCCAACATAGAAATACTCTACCTGGGCCAAAACTGTTATTATCGAAATCCTTGTAATGTTTCATATTCAGTAGAAAAAGACGCCTTCCTAAATTTGAAAAAGTTAAAAGTGCTCTCCCTGAGAGATAACAATGTCACGACCGTCCCTACGGTTTTGCCATCTACTTTAACAGAACTCTATCTCCTCAACAACATGATTGCAAAAATACAAGAAGGTGATTTTAATAAGCTCAACCAATTACAAATTCTTGACCTGGGTGGAAATTGCCCTCGTTGTTACAATGCCCCATATCCTTGTACACCATGTGAAAATAATTCTCCCCTACAGATCCCTGAAAATGCTTTTGATGCACTGACAGAATTAAAAGTTTTACGTCTGCGCAGTACCTCTCTTCAGCATGTGCCTGCAAGATGGTTTAAGAACATCAACAACCTCCAGGAACTAGATCTGTCCCAAAACTTCTTGGCCAAAGAAATTGGGGATGCCAAATTTCTGCATTTTCTCCCCAACCTCATCCAATTGGATCTGTCTTTCAATTTTGAACTTCAGGTCTATCGTGCATCTATGAATCTATCACAAGCATTTTCTTCACTGAAAAGCCTCAAAATTTTACGGATCAGAGGATATGTCTTTAAAGAGCTAAAAAGCTTTAACCTCTTGCCATTACATAATCTTCAAAATCTTGAAGTTCTTGATCTTGGCACTAACTTTATAAAAATTGCTAATCTCAGCATGTTTAAACAATTTAAAAGATTGAAAGTCATCGATCTTTCAGTGAATAAAATATCACCTTCAGGAGATTCAAGTGAAGTTGGTTTCTGCTCAAACGCCAGAGCTTCTGTAGAAAGTTATGAACCTCAGGTCCTCGAACAATTACATTATTTCAAATATGATGAGTATGCAAGGAGTTGCAGGTTCAAAACCAAAGAG---GCTTCTTTCATGCCTATCAATGAAAGCTGCCACAAGTATGAGCACACCCTGGATCTAAGTAAAAATAATATATTTTTTGTCAAGTCCTCTGATTTTCAGCATCTCTCTTTCCTCGAATGCCTGAATTTATCAGGAAATAGCATTGGCCAAACTCTTAATGGCAGTGAATTCCAACCTTTAGCAGAGCTGAAATATTTGGACTTCTCCAACAACCGGCTTGATTTGCTCCATTCGACAGCATTTGAAGAGCTTCGCAAACTGGAAGTTCTGGATATAAGCAGTAATAGCCATTATTTTCAATCAGAAGGAATTACTCACATGCTAAACTTTACCAAGAACCTAAAGGCTCTGCAGAAACTGATGATGAATGACAATGACATCTCTTCCTCCACCAGCAGGACCATGGAGAGTGAGTCTCTTAGAACTCTGGAATTCAGAGGAAATCACTTGGATGTTTTATGGAGAGATGGTGATAACAGATACTTACAATTATTCAAGAATCTGCTAAAATTGGAGGAATTAGACATCTCCAGAAATTCCCTAAATTTCTTGCCTCCTGGAGTTTTTGATGGTATGCCTCCAAATCTAAAGAATCTCTCTCTGGCCAAAAATGGGCTCAAATCTTTCAATTGGGGAAAACTTCAGTGTCTGAAGAACCTGGAAACTTTGGACCTCAGCCACAACCAACTGACGACTGTCCCTGAGAGATTATCCAACTGTTCCAGGAGCCTCAAGAAATTGATTCTTAAGAATAATCAAATCAGGAGACTGACAAAGTATTTTCTACAAGATGCCTTCCAGTTGCGATATCTGGACCTCAGTTCAAATAAAATCCAGATGATCCAAAAGACCAGCTTCCCAGAAAATGTCCTCAACAATCTGGAGATGTTGCTTTTGCATCATAATCGATTTCTGTGCACTTGTGATGCTGTGTGGTTTGTCTGGTGGGTTAACCATACTGAGGTGACTATTCCTTACCTGGCCACAGATGTGACTTGTGTGGGGCCAGGAGCACACAAGGGCCAGAGTGTGGTGTCCCTGGATCTGTATACCTGTGAGTTAGATCTGACTAACCTGATTCTGTTCTCACTTTCCATATCTGCCTCTCTCTTTCTCATGGTGATAATGACAGCGAGTCACCTCTATTTCTGGGATGTGTGGTATATTTACCATTTCTGTAAGGCCAAGATAAAGGGGTATCAGCGTCTAATATCACCAGACTCTTGCTATGATGCTTTTATTGTGTATGACACTAAAGACCCAGCTGTGACAGAGTGGGTTTTGGCTGAGCTGGTGGTCAAACTGGAAGACCCAAGAGAGAAACATTTTAATTTATGTCTCGAGGAAAGGGACTGGTTACCAGGGCAGCCAGTTCTGGAAAACCTTTCCCAGAGCATACAGCTTAGCAAAAAGACAGTGTTTGTGATGACAGATAAGTATGCGAAGACTGAAAATTTTAAGATAGCATTTTACCTGTCCCATCAGAGGCTCATGGATGAAAAAGTAGATGTGATTATTTTGATATTTCTTGAAAAGCCCTTTCAGAAGTCCAAGTTCCTCCAGCTCCGGAAAAGGCTCTGTGGGAGATCTGTCCTTGAGTGGCCAACAAACCCGCAAGCTCACCCATACTTCTGGCAGTGTCTGAAGAATGCCCTGGCCGCGGACAATCATGTGGCCTACAGTCAGGTGTTCAAGGAAACGGTC
>Otolemur_garnettii_Bushbaby_ENSOGAG00000016092_TLR7
GCATTTTCAATGTGGACCTTGAAGAGACAATTTCTTATCCTGTTTAACATAATCATAATTTCCAAATTCCTTGGGGCTAGATGGTTTCCTAAAACTCTGCCCTGT---------------------------ACTGTCCATGTGGATACTCCG------CATGTGATTGTGGACTGCACAGATAAGCATTTGATGGAAATTCCCGGAGGTATTCCCGCCAATACCACAAACATCACCCTCACCATTAACCACATACCAAACATCTCCCCGGCCTCCTTCCACAGACTAGACCATCTGGTAGAGATCGATTTCAGATGCAACTGTATACCTATTCGACTGGGCTCCAAAAACAACATATGTACCAGGAGGCTGGAGATTAAACCCAGAAGCTTTAGTGGACTCACTTCTTTAAAATCCCTTTACTTGGATGGAAACCAGCTTCTAGAGATACCCGAGGACCTTCCGCCTAGCTTACGACTTTTGAGCCTTGAGGCCAACAGTATCTTTTCCATCATGAGAGACAATCTAACAGGATTGGCCAACATAGAAATACTCTACCTGGGCCAAAACTGTTATTATCGAAATCCTTGTAATGTTTCATACTCAATCGAAAAAGATGCCTTCCTGAACCTGACAAAGTTAAAAGTTCTCTCCCTGAAAGATAACAACGTGACAGCCGTCCCCACTGTCTTGCCGTCTACTTTAACAGAACTCTATCTTTACAACAACCTCATTACAAATATCCAAAAAGATGATTTTAGTAACCTCAAACAATTGCAAATTCTTGACCTAAGTGGAAATTGCCCTCGCTGTTATAATGTCCCGTTTCCTTGCACACCCTGTGAAAACAATTCTGCCCTAGAGATCCATCTAAATGCTTTTGATGCGTTGACAGAATTAAGAGTTTTACGTCTACACAGTAACTCTCTTCAGCTTGTGCCCCGCAGATGGTTTAAGAACATTAAAAAGCTTCAGGAACTAGATCTTTCCCAAAATTTCTTGGCCAGAGAAATAGGAGATGCCCAGTTTTTGCATTTTCTTCCCAATCTCATTCAACTGGATCTATCTTTCAATTATGAACTTCAGGTCTATCGTGCGTTTATGAATCTGTCAGATACATTTTCTTCACTGAAAAACCTGAGAGTTTTGCGGATCAAAGGATACGTCTTTAAAGAGCTGAAAAGCCTGAACCTCTCCCCATTACAAAATCTTCCAAATCTTGAAGTTCTTGATCTTGGCACTAACTTTATAAAAATCGCTAACCTCAGCATATTTAAACAGTTTGCTAGATTGAAAGTCATAGATCTTTCAATGAATAAAATATCGCCTTCAGGAGATTCAAGTGAAGTTTGCTTCAGCTCTAACACCAGAACTTCTGTAGACAGTCCTAGATTCCGTGTCTTCGAATCATTACATTATTTCAGATATGATGAGTATGCAAGGAGCTGCAGGTTCAAAAACAAAGAGACGCCTTCTATCATGCCTTTTGATGACGAGTGCCACCAGTATGGACCAACCTTGGACCTAAGTAGAAATAATATCTTTTTTGTCAAGGCCTCTGATTTTGACAATCTTCTTTTCCTCAGATGCCTCAACTTGTCGGGAAATACCATTGGCCAAACTCTCAATGGCAGTGAATTCAAGCCTTTAAAAGACCTGAAATATTTGGACTTCTCTAACAACCGGCTGGATTTACTCTACTCAACAGCATTTGAGGAGCTTCACAAACTGGAAGTCCTAGATATAAGTAGTAACAGCCATTATTTTCAATCAGAAGGAATTACTCACATGCTAAACTTTACCAAGAACCTAAAGTTTCTAAAGAAACTGATGATGAATGACAATGACATCTCTACCTCCACCAGCAGAACCATGGAGAGTGAATCGCTTATAACTCTGGAATTCAGAGGAAATCACTTGGATATTTTATGGCGAGATGGTGATAACAGGTACTTAAAATTCTTCATGAATCTGGTCAAATTAGAGAAATTAGACATCTCTAAAAATTCTCTGAGCTTCTTGCCTCCTGGAGTGTTTGATAGCATGCCTCCAAACCTAAAGAATCTCTCCTTGGCCCACAATGAGCTAAAATCCTTCAATTGGGGAAATCTCCATTTTCTGAGGGCACTGGAAACTTTGGACCTCAGCCACAACCACCTGACGACTGTCCCTGAAAGATTATCCAACTGTTCCAGAAGCCTCAAGAAACTCATTCTTAAGCATAATCAAATCAGGGATCTGACTAAGCATTTTCTACAGGATGCTTTCGAATTACGACATCTGGACCTCAGTTCAAATAAAATCCAAGTTATCCAAAAGAGTAGCTTCCCAGAAAATGTCCTCAACAACCTGGAGATGTTGCTTTTGCATCATAATCCATTTCTATGCACCTGTGATGCTGTGTGGTTTGTCTGGTGGGTTAACCATACAGAGGTGACTATTCCTTACCTGGCCACAGAAGTGACTTGTGTGGGGCCAGGAGCACACAAGGGCCAGAGTGTCGTCTCTTTGGATCTGTATACCTGTGAATTAGATCTGACTAACCTGATTCTGTTCTCATTTTCTTTATCTGCAGCTCTTTTTCTCATGGTGGTGACAACAGCAAGTCACCTCTATTTCTGGGATGTGTGGTACAGTTACCATTTTTGTAAGGCCAAGATAAAGGGTTATCAGCGGCTGATACCACCAGACTCTTGCTATGATGCTTTTATCGTGTACGACACTAAAGACCCAGCTGTGACAGACTGGGTTTTGGACGAGCTGGTGGCCAAATTGGAAGACCCAAGAGAAAAACATTTTAACTTATGTCTTGAGGAAAGGGACTGGTTACCAGGGCAGCCGGTTCTGGAAAACCTTAGCCAGAGCATACAGCTTAGCAAAAAGACAGTGTTTGTGATGACGGACAAGTATGCAAAGACTGAGAAATTTAAGATAGCATTTTACTTGTCTCATCAGAGGCTCATGGATGAAAAAGTAGATGTGATTATATTGATATTCCTTGAGAAGCCCCTTCAGAAGTCCAAGTTCCTCCAGCTCCGGAAGAGGCTCTGTGGGAGTTCTGTCCTTGAGTGGCCAACAAACCCACAGGCTCACCCATACTTCTGGCAGTGTCTGAAAAATGCCCTGGCCACAGACAATCATGTGGTGTATAGTCAGGTGTTCAAGGAAACAGCT
>Chinchilla_lanigera_Chinchilla_XM_005411374_TLR7
GGGCTTCCAACGTGGACACTGAAGAAACAATTTCTTATCCTTTTAAATATGGTTCTAATTTCCAAACTTCTTGGGGATAGATGGTTTCCTAAAACCTTGCCCTGT---------------------------GATGTCAGTCTAGATCCTTCAAATACCCATGTGATTGTGGACTGCACAGATAAGCACTTGACAGAAATTCCTAAAGGTATTCCCACCAATGCCACCAACCTCACCCTCACTATTAACCACATACCAAGCATTTCCCCAGACTCCTTCCACAACCTGGACCATCTAGTAGAAATCGATTTCAGATGCAACTGTATACCTATTCGAACCGGGCCCAAAAACAACGTGTGTACCAGAAGGCCACAGATTAAACCCAGAAGCTTTAGTAGACTCATTTATTTAAAATCCCTTTACCTGGATGGAAACCAACTTCTAGAGATACCTCAGGACCTTCCACCAAGCTTGCAGCTTCTGAGCCTTGAGGCCAACAATATCTTTTTCATCATGAAGGAGAACCTAACGGAACTGGTCAACATAGAAATGCTCTACTTGGGCCAAAACTGTTATTATCGCAATCCTTGTAATGTTTCCTATTCAATTGAAAAAAATGCCTTCCTAGACCTTAGAAATTTAAAAGTGCTCTCACTGAAAGCTAACAACATCACAGCTGTCCCCACTCTTTTGCCATCTAATTTAACAGAACTATATCTTCACAATAACATCATCACTAAGATCCAAGAAGATGATTTTAATAGCCTCAACCAATTGCAAATTCTTGACCTAAGTGGAAATTGCCCTCGTTGTTATAATGTCCCGTTTCCTTGCACGCCCTGTGAAAATAATTCACCTCTGAACATTCACATAAATGCTTTTGATGCATTGACAGAGCTACAGACATTACGTCTACACAGCAACTCTCTTCAGCATGTGCCCCCAAGATGGTTTAAAAATATGAAAAATCTTAAAGTACTAGACCTTTCCCAAAACTACCTGGCCAAAGAAATTGGGGATGCCAAATTTTTGCATTTTATCCCCAACCTCATCCAATTGGATATGTCTTTCAATTATGAACTTCAGGTCTACCATACATCTATAAATCTATCACATTCTTTTTCTTCATTGAAAAACCTGAAAATTTTGCGAATTAAAGGATATGTTTTTAAAGAACTGAAAAGCTTTAATCTTTCTCCATTACATAATCTTCACAACCTTGAAGTTCTTGATCTAGGCACTAACTTTATAAAAATTGCTAACCTCAGCATTTTTGAACAATTTCAAAATTTGAAAGTCTTAGATCTTTCAATGAATAAAATATCACCTTCAGGAGATTCAAGTGAAACTGGCTCCTGCTCTAACACTATAACTTCTGTAGAAAGCCATGGACCCCAGGTCCTTGAGACATTACATTATTTCAGGTATGATGAGTATGCAAGGAGTTGCAGGTTCAAAAACAAGGAGACTCCT---ACCTTGGCTTTTAATAATGATTGCTATATGTATGGGCAAACCTTGGACCTGAGTAGAAACAATATATTTTTTATCAAGCCCTCCGATTTTCAGCACCTTTCCTTCATTAAGTGCCTCAACTTGTCAGGAAATGCGATTGGCCAAACTCTCAATGGCAGTGAATTCCAGTATTTACAACAGCTGAAATACTTAGACTGCTCTAATAACCGGCTTGATTTACTTTATTCAACAGCATTTGAGGAGCTTCACAACCTGGAAGTTCTGGATTTAAGTAGCAACAGCTATTATTTTCAATCAGAAGGAATTACTCACATGCTCAACTTTACCAAGAACCTAAAGTTTCTGAAGAAATTGATGATGAACAATAATGACATCTCTACCTCCACCAGCAGGACCATGGAGAGCAAATCTCTCAAAATTCTGGAATTCAGAGGAAATCACTTAGATATTTTATGGCGAGATGGTGATAACAGATATTTAAATTTCTTCAAGAATCTGCTAAACTTAGAAGAATTAGACATCTCTAGAAATTCCCTGAATTTCTTGCCTCCTGATGTTTTCGATGGGATGCCTCCAAAACTGAAGAACCTCTCTTTGGCCAAAAATGAGCTCAAATCTTTCAACTGGGGAAAACTCCAGTTGCTGAAGAATCTGGAAATTTTGGATCTCAGCCACAACCAACTGACAACTGTCCCTGATAGATTATCCAACTGTTCCAGAAGCCTCAAGAAATTGATTCTTATGAGGAATCAAATCAGACATCTGACAAAGCATTTTCTAGAAGATGCTTTCCAGTTGAGATATCTAGACCTCAGTTCAAATAAAATCCAGATTATCCAAAAAACTAGCTTCCCACAAAATGTCCTCAACAATCTAGAGATGTTGCTTCTACATCATAATCACTTTCTGTGCAATTGCGATGCTGTGTGGTTTATCTGGTGGGTCAATCATACAGAGGTGACTATTCCTTACCTGGCCACAGAAGTGACTTGTATGGGGCCAGGAGCACACAAAGGCCAGAGTGTTGTCTCTCTGGATCTGTATACCTGTGAGTTAGACCTGACTAACCTGATTCTGTTCTCGTTTTCCATATCTGTAGCTCTCTTTCTGATGGTGGTTATGACAGTAAGTCACTTGTACTTCTGGGATATGTGGTATATTTACCATTTCTGTAAGGCCAAGATAAGGGGGTATCAGCGTCTGCGATCAGCAGAGTGTTGCTATGATGCTTTTATTGTGTATGACACTAAAGACCCAGCTGTGACAGAGTGGGTTTTGGATGAGTTGGTGGCCAGGTTGGAAGACCCAAGAGAGAAACATTTTAATTTATGTCTGGAAGAAAGGGACTGGCTACCAGGGCAGCCAGTTCTGGAAAACCTTTCACAGAGCATACAGCTTAGCAAAAAGACGGTGTTTGTGATGACAGAAAAGTATGCAAAGACTGAGAATTTTAAAATCGCATTTTACTTATCCCATCAGAGGCTCATGGATGAAAAAGTAGATGTGATTATCTTGATATTCCTTGAAAAGCCCCTTAAGAAGTCCAAGTTTCTTCAGCTCCGGAAAAGGCTCTGTGGAAGTTCTGTCCTTGAATGGCCAACAAATCCACAGGCTCACTCGTATTTCTGGCAGTGTCTTAAAAATGCTCTGGCCATGGACAATCATGTGGCCTATAGTCAGATGTTCAAGGAAACTGTC
>Octodon_degus_Degu_XM_004635044_TLR7
GGGCTTCCAGTGTGGATACTGAAGAGACAATTTCTTATCCTTTTGAACATGATCCTCATTTCCAAACTTCTTGGGGCTAGATGGTTTCCTAAAACCCTGCCCTGT---------------------------GATGTCAGTCTGGATGCTTCAAAGACCCATGTGATTGTGGACTGCACAGATAAACACTTGACAGAAATTCCGAAAGGTATTCCCACCAATGCCACCAACCTCACCCTCACTATTAACCACATCCCAAGTATTTCCCCAGACTCCTTCCATAACCTGGACCATCTAGAAGAGGTTGACTTCAGATGTAACTGTATACCTGTTCGGACAGGGCCCAAAAACAATGTGTGTACCAGGAGGCTGCAGATTAAACCCAAAAGCTTTAGTAGACTCACGTATTTAAAATCTCTTTACCTAGATGCAAACCAGCTTCTAGAGATACCTCAGGACCTTCCACCAAGCTTGCAGCTTCTGAGCCTTGAGGCCAACAATATCTTTTTCATCATGAAGGAAAATCTAACAGCACTGGTCAACATAGAAATGCTCTACTTGGGCCAAAACTGTTACTATCGCAATCCCTGTAATGTTTCCTATTCAATTGAAAAAGATGCCTTTCAAAACCTGAGAAATTTAAAAGTGCTCTCCCTGAAAGCTAACAACATTACAGCTGTCCCCACTCTCTTGCCATCTAATTTAACGGAACTCTATCTTTACAATAACATTATCACAAATATCCAAAAAGATGATTTTAATAACCTCAACCAATTGCAAATTCTTGACCTAAGTGGAAATTGCCCTCGCTGTTATAATGTCCCATTTCCTTGCACACCCTGTGAAAATAACTCCCCCCTGCAGATTCACAAAAATGCTTTTGATGCCCTGAGAGAGCTACAAATATTGCGTCTACAGAGCAACTCTCTTCAGCATGTGCCCACAACATGGTTTAAAAACATGAAAAACCTTAAACTACTAGACCTTTCCCAAAACTACTTGGCCAAAGAAATTGGAGATGCCAAATTTTTGCATTTTCTCCCCAATCTCATCCAATTGGATATGTCCTTCAATTATGAACTTCAGGTCTATCATACATTTCTAAATCTGTCACAGTCATTTTCTTCATTGAAAAACCTGAAAGTTTTGCGGATCAAAGGATATGTTTTTAAAGAGCTGACAAGCTTTAATCTTTCTCCCTTACGTGATCTTCACAAACTTGAAGTTCTTGATCTGGGCACTAACTTTATAAAAATTGCTAACCTCAGCATATTTAAACAATTTCAACATTTGAAAGTGTTAGATCTTTCAATGAATAAAATATCACCTTCAGGAGATTCAAGTGAAACTGGCTTCTGCTCTAATGGCATAACTTCTGTAGAAAGCCACGGACCTCAGGTCCTGGAGACATTCCATTACTTCAGATATGACGAGTATGCAAGGAGATGCAGGTACAAAAACAAAGAGACTCCT---TTCTTGGCTTTTAATAATGATTGCTACATGTACGGGCAGACCTTGGACCTGAGTAGAAATAATATATTTTTCGTCAATCCCTCTGATTTTCAGCACCTTTCTTTCATCAAGTGCCTCAACTTGTCAGGAAATGCCATTGGCCAAACTCTCAATGGAAGTGAATTCCAGTATTTACATCAGCTGAAATATTTAGACTGCTCTAACAACCGGCTTGATTTACTCCACTCAACAGCCTTTGAGGAGCTTCACAACCTGGAAGTCCTGGACTTAAGCAGCAACAGCTATTATTTTCAATCTGAAGGAATTACTCACATGCTCAACTTTACCAAGAACCTAAAGTTTCTGAAGAAACTGATGATGAACAATAATGACATCTCGACCTCCACCAGCCTGAAGATGGAGAGTGAATCTCTCAAAATTCTAGAATTCAGAGGAAATCACTTAGATATTTTATGGCGAGATGGTGATAATAGATATTTACAATTCTTCCAGAATCTGCTAAACTTAGAAGAATTGGACATCTCTAGAAATTCCCTGAGTTTCTTGCCTCCTGATGTTTTCTGTAGCATGCCCCCAAATCTAAAGAATCTCTCCTTGGCCAAAAATGGGCTCAGATCTTTCAATTGGAGAAATCTCCAGTTTATGAAGAATCTGGAAATTTTGGACCTCAGCCACAACCAACTGACAACTGTCCCTGAAAAATTAGCCAACTGTTCCAGAAGCCTCAAGAAACTGATTCTTATGAAGAATCAAATCAGATATCTGACAAAGCATTTTCTAGAAGACGCTTTCCAGTTGCGATATCTTGATCTCAGTTCAAATAAAATCCAGGTTATCCAAAAAACTAGCTTCCCACAAAATGTCCTCAACAATCTGGAGATGTTGCTTCTACATCATAATCAGTTCCTATGCAACTGCGATGCTGTGTGGTTTGTCTGGTGGGTTAATCATACAGAGGTGACTATTCCTTACCTGGCCACAGAAGTGACTTGTATGGGGCCAGGAGCACACAAAGGCCAGAGTGTTGTCTCTTTGGATCTGTATACTTGTGAGTTAGACCTGACTAACCTGATTATGTTCTCATTTTCCACATCTGTCGCTCTCTTTCTGATGGTGGTTATGACAGCAAGTCACTTGTATTTCTGGGATATGTGGTATATTTACCATTTCTGTAAGGCAAAGATAAGGGGGTATCAGCCTCTGCGATCAGTAGAATGCTGCTATGATGCTTTTATTGTGTATGACACTAAAGACCCAGCAGTGACAGAGTGGGTCTTGGATGAGTTGGTGGCCACATTGGAAGACCCAAGAGAGAAACATTTTAATTTATGTCTGGAAGAAAGGGACTGGTTACCAGGCCAGCCAGTTCTGGAAAACCTTTCACAGAGCATACAGCTTAGCAAAAAGACAGTGTTTGTTATGACAGAAAAGTATGCAAAGACAGAGAATTTTAAGATAGCATTTTACTTATCCCATCAAAGGCTCATGGATGAAAAAGTAGATGTGATTGTCTTGATATTCCTTGAAAAGCCCCTAAAGAAGTCCAAATTTCTGCAGCTTCGGAAAAGGCTCTGTGGGAGTTCTGTCCTTGAGTGGCCAACAAATCCACAGGCTCACCTGTATTTCTGGCAGTGTCTTAAAAATGCTCTGGCCATGGACAATCACGTGGCCTATAGTCAGCTGTTCAAGGAAACTGTC
>Heterocephalus_glaber_NakedMoleRat_XM_004889705_TLR7
GGGTTTCCAACGTGGACACTGAAGAGACAATTTCTTATCCTTTTAGGCATGATGCTAATTTCCAGACTCCTTGGGGCTAGATGGTTTCCTAAAACCCTGCCCTGT---------------------------GATATCAGTCTGGACCCTTCAAAGACCCATGTGATCGTGGACTGCACAGATAAGCACTTGACAGAAATCCCTGAAGGTATTCCCACCAATGCCACCAACCTCACCCTCACTATTAACCACATACCAAGCATCTCCCCAGACTCCTTTCACAACCTGGACCATCTGATAGAGGTGGATTTCAGGTGCAACTGTGTACCTATTCGAATGGGGGCCAAAAAGAACATGTGTGTCAGGAGGCTGCAGATTAAACCTAGAAGCTTTAGTAGACTCACTTATTTAAAATCCCTTTATCTGGATGGGAACCAGCTTCTAGAGATACCTCAGGACCTTCCACCCAGCTTGCAGCTTCTGAGCCTTGAGGCCAACAATATCTTTGTCATCATGAAGGAGAATCTAACGGAACTGGTCAACATAGAAATGCTCTTCCTGGGCCAAAACTGTTATTATCGCAATCCTTGTAATGTTTCCTATTCAATTGAAAAAAATGCCTTCCTAAACCTGAGAAATTTAAAAGTGCTCTCACTGAAAGATAACAACATTACAGCTGTCCCTACTCTTTTGCCATCTAATTTAACAGAACTCTATCTTTATAACAACATAATCACAAATATCCAAGAAGATGATTTTAATAACCTCAACCAATTGGAAATTCTTGACCTAAGTGGAAATTGCCCTCGTTGTTATAATGTCCCATTTCCTTGCATACCCTGTGAGAATAATTCCCCCCTGCAGATCCATGTAAATGCTTTTGATGCACTGACAGAACTTCAAGTATTACGTCTACACAGTAACTCTCTTCAGCATGTGCCCGTAAGATGGTTTAAAAATATGAAGAACCTTAGAGAACTAGATCTTTCCCAAAACTACTTGGCCAAAGAAATTGGGGATGCCAAATTTTTACATCTTCTCCCCAACCTCATCCAGCTGGATCTGTCTTTCAATTATGAACTTCAGGTCTACCATGCATTTATAAATCTATCACATTCGTTTTCTTCATTGAAAAACCTGAAAATTTTGCGGATTAAAGGATATGTCTTTAAAGAGCTGAGATACCTTAATCTTTCTCCCTTACATGATCTTCACAATCTTGAAGTTCTTGATCTAGGCACTAACTTTATAAAAATTGCTAACCTCAGCATATTTAAACAATTTCAAAAATTGAAATTCATAGATCTTTCAATGAATAAAATATCACCTTCAGAAGATTCAAGTGAAATTGGCTTCTGCTCTAACACCAGAACTTCTGTAGAAAGTAATGGACCCCAGGTCCTCGAGACATTACATTATTTCAGGTATGACAAGTATGCAAGGAGTTGCAGGTTCAAAAATATGGAGACTCCT---TTCTTGACTTTTAATAATGATTGCAACATGTACGGGCAGACCTTGGACCTGAGTAGAAATAATATATTTTTTGTCAAGCCCTCCGATTTTCAGCACCTTTCTTTCCTCAAGTGCCTCAACTTGTCAGGAAATACCATTGGCCAAACTCTCAATGGCAGCGAATTCCAGCATTTAGAACAGCTGAAATACTTAGACTTCTCTAATAACCGGCTTGATTTACTCCATTCAACAGCATTTGAGGAGCTGCACAACCTGGAAGTTCTAGATTTAAGTATGAACAGCCATTATTTTCAATCAGAAGGAATTACTCACATGCTCAACTTTACCAAGAACCTAAAGTTTCTGAAGAAACTGATGATGAATGACAATGACATTTCTACCTCCACCAGCAGGACCATGGAAAGCAAATCTCTTAAAATTCTGGAATTCAGAGGAAATCACTTAGATATTTTATGGCGAGATGGTGATAATAGATATTTAAAATTCTTCAAGAATCTGCTGAACTTAGAAGAATTAGACATCTCTAGAAATTCTCTTAGTTTCTTACCTCCTGGTGTTTTTGATGGTATGCCTCCAAATCTAAAGACCCTCTCTTTGGCCAAAAATGGGCTCCAAACTTTCAATTGGAGAAAACTCTCATTTCTAAAGAATCTGGAAATCTTGGACCTCAGTCACAACCAACTGACAACTCTCCCTGAGAGGTTATCCAACTGTTCCAGAAGTCTCAAGAAACTGATTCTTATGAAGAATCAAATCAGGCATCTGACAAAATATTTTCTAAAAGATGCTTTCCAGTTGCGATATCTGGACCTCAGTTCAAATAAAATCCAGGTTATCCAAAAAACTAGCTTCCCACAAAATGTCCTCAACAATCTAGAGATGTTGCTTCTACATCGTAATCGGTTTCTGTGCAACTGTGATGCTGTGTGGTTTGTCTGGTGGGTTAATCATACAGATGTGACTATTCCTTACCTGGCCACAGAAGTGACTTGTGTGGGGCCAGGAGCACACAAAGGCCAGAGTGTTGTCTCTCTGGATCTGTATACCTGTGAGTTAAATCTGATTAACCTGATTCTGTTCTCAGTTTCCATATCTGTAGCTCTCTTTCTGATGGTGGTTATGACAGCAAGTCACCTGTATTTCTGGGATATGTGGTATATTTATCATTTCTTTAAGGCCAAGCTAAGGGGGTATCAGCGTCTGCGGTCAGCAGAATGTTGCTATGATGCTTTTATTGTATATGACACTAAAGATCCAGCCGTGACTGAGTGGGTTTTAGATGAGCTGGTGGCCAGATTGGAAGACCCAAGAGAGAAACATTTTAATTTATGTCTGGAAGAAAGGGACTGGTTACCAGGGCAGCCAGTTCTGGAAAACCTTTCACAGAGCATACAGCTTAGCAAAAAGACGGTGTTTGTGATGACAGAAAAGTATGCAAAGACTGAAAATTTTAAAATAGCATTTTACTTATCCCATCAGAGGCTCATGGATGAAAAAGTAGATGTGATTATCTTGATATTCCTTGAAAAACCCTTTACGAAGTCCAAGTTTCTTCAGCTCCGGAAAAGACTCTGTGGCAGTTCTGTCCTTGAGTGGCCAACAAATCCACAGGCTCACCCATACTTCTGGCAGTGTCTTAAAAATGCTCTGGCTATGGACAATCATGTGGTCTATAGTCAGATGTTCAAGGAAACAGTG
>Ictidomys_tridecemlineatus_Squirrel_ENSSTOG00000026389_TLR7
[truncated: 176,437 more chars]
